# Supplementary material for: Crystal structure of 4,4′-bis­(4-bromo­phen­yl)-1,1′,3,3′-tetra­thia­fulvalene
Source: Acta Crystallogr E Crystallogr Commun. 2019 Jul 16;75(Pt 8):1195–8. doi: 10.1107/S2056989019009952 (PMC6690463; doi:10.1107/S2056989019009952)
Supplement: Supplementary file 1 [file e-75-01195-sup1.cif]

##############################################################################
#                                                                            #
# This CIF contains the data in a paper accepted for publication in          #
# Acta Crystallographica Section E. It conforms to the requirements of       #
# Notes for Authors for Acta Crystallographica Section E, and has been       #
# peer reviewed under the auspices of the IUCr Commission on Journals.       #
#                                                                            #
# Full details of the Crystallographic Information File format               #
# are given in the paper "The Crystallographic Information File (CIF):       #
# a New Standard Archive File for Crystallography" by S. R. Hall, F. H.      #
# Allen and I. D. Brown [Acta Cryst. (1991), A47, 655-685].                  #
#                                                                            #
# The current version of the core CIF dictionary is obtainable from          #
# ftp://ftp.iucr.org/pub/cif_core.dic.                                       #
#                                                                            #
# Software is freely available for graphical display of the structure(s)     #
# in this CIF. For information consult the CIF software page                 #
# http://www.iucr.org/resources/cif/software.                                #
#                                                                            #
# This file may be used for bona fide research purposes within the           #
# scientific community so long as proper attribution is given to the journal # 
# article from which it was obtained.                                        #
#                                                                            #
##############################################################################
data_I
_audit_creation_method
;
Olex2 1.2
(compiled 2018.05.29 svn.r3508 for OlexSys, GUI svn.r5506)
;
_journal_date_recd_electronic     2019-04-15
_journal_date_accepted     2019-07-11
_journal_name_full     'Acta Crystallographica, Section E'
_journal_year     2019
_journal_volume     75
_journal_issue      8
_journal_page_first     1195
_journal_page_last     1198
_journal_paper_category     GO
_journal_paper_doi     10.1107/S2056989019009952
_journal_coeditor_code     EB2019
_publ_contact_author_name     'Sergei Rigin'
_publ_contact_author_address
;
Department of Chemistry,
New Mexico Highlands University, Las Vegas, New Mexico, USA 87701
;
_publ_contact_author_email     'rigindale@gmail.com'
_publ_contact_author_fax     ?
_publ_contact_author_phone     '+1(505)587-9442'
_publ_section_title
;
Crystal structure of 4,4'-bis(4-bromophenyl)-1,1',3,3'-tetrathiafulvalene
;
loop_
    _publ_author_name
    _publ_author_footnote
    _publ_author_address
    'Rigin, Sergei' .
;
Department of Chemistry,
New Mexico Highlands University, Las Vegas, New Mexico,
87701
USA
;
    'Fonari, Marina' .
;
Department of Chemistry,
New Mexico Highlands University, Las Vegas, New Mexico,
87701
USA
;
_publ_section_synopsis
;
The molecule of the title compound has a C-shape, with <i>C</i>~s~ molecular
symmetry. The dihedral angle between the planes of the dithiol and phenyl
rings is 8.35(9)\%. In the crystal, molecules form helical chains along [001],
the shortest interactions being \p...S contacts within the helices.
;
_chemical_name_systematic
;
4,4'-Bis(4-bromophenyl)-1,1',3,3'-tetrathiafulvalene
;
_chemical_name_common     ?
_chemical_formula_moiety     'C18 H10 Br2 S4'
_chemical_formula_sum     'C18 H10 Br2 S4'
_chemical_formula_iupac     'C18 H10 Br2 S4'
_chemical_formula_weight     514.32
_chemical_melting_point     ?
_chemical_absolute_configuration     ?
_space_group_crystal_system     orthorhombic
_space_group_name_H-M_alt     'A b m 2'
_space_group_name_Hall     'A 2 -2c'
loop_
    _space_group_symop_operation_xyz
    'x, y, z'
    '-x, -y, z'
    'x, -y+1/2, z'
    '-x, y+1/2, z'
    'x, y+1/2, z+1/2'
    '-x, -y+1/2, z+1/2'
    'x, -y+1, z+1/2'
    '-x, y+1, z+1/2'
_cell_length_a     7.5981(6)
_cell_length_b     37.411(3)
_cell_length_c     6.1991(5)
_cell_angle_alpha     90
_cell_angle_beta     90
_cell_angle_gamma     90
_cell_volume     1762.1(2)
_cell_formula_units_Z     4
_cell_measurement_reflns_used     9390
_cell_measurement_theta_min     2.178
_cell_measurement_theta_max     28.375
_cell_measurement_temperature     90
_exptl_crystal_description     prism
_exptl_crystal_colour     red
_exptl_crystal_size_max     0.166
_exptl_crystal_size_mid     0.112
_exptl_crystal_size_min     0.05
_exptl_crystal_density_diffrn     1.939
_exptl_crystal_density_meas     ?
_exptl_crystal_density_method     ?
_exptl_crystal_F_000     1008
_exptl_absorpt_coefficient_mu     5.071
_exptl_absorpt_correction_type     multi-scan
_exptl_absorpt_process_details
;
(SADABS; Bruker, 2016)
;
_exptl_absorpt_correction_T_min     0.6253
_exptl_absorpt_correction_T_max     0.7471
_diffrn_ambient_temperature     90.0
_diffrn_source     ?
_diffrn_radiation_type     MoK\a
_diffrn_radiation_wavelength     0.71073
_diffrn_measurement_device_type     'Bruker APEXII CCD'
_diffrn_measurement_method     '\f and \w scans'
_diffrn_detector_area_resol_mean     ?
_diffrn_reflns_number     34235
_diffrn_reflns_av_R_equivalents     0.0660
_diffrn_reflns_av_unetI/netI     0.0252
_diffrn_reflns_theta_min     1.089
_diffrn_reflns_theta_max     24.989
_diffrn_reflns_theta_full     24.989
_diffrn_measured_fraction_theta_max     1.000
_diffrn_measured_fraction_theta_full     1.000
_diffrn_reflns_limit_h_min     -9
_diffrn_reflns_limit_h_max     9
_diffrn_reflns_limit_k_min     -44
_diffrn_reflns_limit_k_max     44
_diffrn_reflns_limit_l_min     -7
_diffrn_reflns_limit_l_max     7
_refine_special_details     ?
_reflns_number_total     1580
_reflns_number_gt     1530
_reflns_threshold_expression     'I > 2\s(I)'
_refine_ls_structure_factor_coef     Fsqd
_refine_ls_matrix_type     full
_refine_ls_R_factor_all     0.0182
_refine_ls_R_factor_gt     0.0171
_refine_ls_wR_factor_gt     0.0404
_refine_ls_wR_factor_ref     0.0407
_refine_ls_goodness_of_fit_ref     1.090
_refine_ls_restrained_S_all     1.090
_refine_ls_number_reflns     1580
_refine_ls_number_parameters     109
_refine_ls_number_restraints     1
_refine_ls_hydrogen_treatment     constr
_refine_ls_weighting_scheme     calc
_refine_ls_weighting_details
              'w=1/[\s^2^(Fo^2^)+(0.0126P)^2^+2.1911P] where P=(Fo^2^+2Fc^2^)/3'
_atom_sites_solution_hydrogens     geom
_atom_sites_solution_primary     dual
_atom_sites_solution_secondary     ?
_refine_ls_shift/su_max     0.003
_refine_ls_shift/su_mean     0.000
_refine_diff_density_max     0.289
_refine_diff_density_min     -0.287
_refine_ls_extinction_method     none
_refine_ls_extinction_coef     .
_refine_ls_abs_structure_details
;
Flack <i>x</i> determined using 663 quotients
[(<i>I</i>^+^)-(<i>I</i>^-^)]/[(<i>I</i>^+^)+(<i>I</i>^-^)]
(Parsons et al., 2013)
;
_refine_ls_abs_structure_Flack     0.014(5)
loop_
    _atom_type_symbol
    _atom_type_description
    _atom_type_scat_dispersion_real
    _atom_type_scat_dispersion_imag
    _atom_type_scat_source
    'C' 'C' 0.0033 0.0016
                         'International Tables Vol C Tables 4.2.6.8 and 6.1.1.4'
    'H' 'H' 0.0000 0.0000
                         'International Tables Vol C Tables 4.2.6.8 and 6.1.1.4'
    'Br' 'Br' -0.2901 2.4595
                         'International Tables Vol C Tables 4.2.6.8 and 6.1.1.4'
    'S' 'S' 0.1246 0.1234
                         'International Tables Vol C Tables 4.2.6.8 and 6.1.1.4'
_computing_data_collection
;
APEX2 (Bruker, 2016)
;
_computing_cell_refinement
;
SAINT (Bruker, 2016)
;
_computing_data_reduction
;
SAINT (Bruker, 2016)
;
_computing_structure_solution
;
SHELXT (Sheldrick, 2015a)
;
_computing_structure_refinement
;
SHELXL2018 (Sheldrick, 2015b)
;
_computing_molecular_graphics
;
<i>OLEX2</i> (Dolomanov <i>et al.</i>,  2009)
;
_computing_publication_material
;
<i>OLEX2</i> (Dolomanov <i>et al.</i>,  2009)
;
loop_
    _atom_site_type_symbol
    _atom_site_label
    _atom_site_fract_x
    _atom_site_fract_y
    _atom_site_fract_z
    _atom_site_U_iso_or_equiv
    _atom_site_adp_type
    _atom_site_calc_flag
    _atom_site_occupancy
    _atom_site_disorder_assembly
    _atom_site_disorder_group
    Br Br1 0.79020(5) 0.53149(2) 0.04905(9) 0.02338(12) Uani d 1 . .
    S S1 0.84814(9) 0.70527(2) 0.54322(17) 0.01212(17) Uani d 1 . .
    S S2 0.64506(12) 0.70791(2) 0.95068(14) 0.01322(19) Uani d 1 . .
    C C1 0.7514(4) 0.73205(10) 0.7447(6) 0.0120(7) Uani d 1 . .
    C C2 0.6459(5) 0.66817(10) 0.8081(6) 0.0122(8) Uani d 1 . .
    H H2 0.583254 0.648059 0.861560 0.015 Uiso calc 1 . .
    C C3 0.7350(5) 0.66579(9) 0.6225(6) 0.0117(8) Uani d 1 . .
    C C4 0.7515(4) 0.63362(9) 0.4874(6) 0.0125(8) Uani d 1 . .
    C C5 0.6886(4) 0.60030(9) 0.5600(9) 0.0159(7) Uani d 1 . .
    H H5 0.637106 0.598599 0.699223 0.019 Uiso calc 1 . .
    C C6 0.7004(5) 0.56997(10) 0.4326(7) 0.0182(8) Uani d 1 . .
    H H6 0.658485 0.547656 0.484660 0.022 Uiso calc 1 . .
    C C7 0.7737(5) 0.57250(10) 0.2289(7) 0.0148(8) Uani d 1 . .
    C C8 0.8384(4) 0.60494(10) 0.1519(6) 0.0133(7) Uani d 1 . .
    H H8 0.890749 0.606365 0.012995 0.016 Uiso calc 1 . .
    C C9 0.8253(4) 0.63529(10) 0.2817(6) 0.0129(8) Uani d 1 . .
    H H9 0.867405 0.657541 0.228922 0.015 Uiso calc 1 . .
loop_
    _atom_site_aniso_label
    _atom_site_aniso_U_11
    _atom_site_aniso_U_22
    _atom_site_aniso_U_33
    _atom_site_aniso_U_12
    _atom_site_aniso_U_13
    _atom_site_aniso_U_23
    Br1 0.0322(2) 0.01276(17) 0.02519(19) -0.00010(14) 0.0039(2) -0.0046(2)
    S1 0.0126(4) 0.0117(4) 0.0120(4) -0.0005(3) 0.0032(5) 0.0006(5)
    S2 0.0148(4) 0.0149(4) 0.0100(4) 0.0001(4) 0.0030(4) 0.0018(4)
    C1 0.0071(15) 0.0181(17) 0.0109(16) 0.0014(14) 0.0010(12) 0.0008(15)
    C2 0.0111(17) 0.0111(19) 0.0145(18) -0.0007(13) -0.0011(14) 0.0022(14)
    C3 0.0089(17) 0.0126(19) 0.0134(18) 0.0024(13) -0.0025(12) 0.0042(13)
    C4 0.0074(15) 0.0130(18) 0.017(2) 0.0019(12) -0.0022(12) 0.0010(13)
    C5 0.0136(15) 0.0191(17) 0.0149(16) 0.0002(12) 0.0022(19) 0.002(2)
    C6 0.022(2) 0.0124(19) 0.020(2) 0.0007(15) 0.0009(16) 0.0067(17)
    C7 0.0141(18) 0.0119(19) 0.0186(19) 0.0014(14) -0.0036(16) -0.0017(16)
    C8 0.0121(18) 0.0160(19) 0.0117(17) -0.0007(14) 0.0003(15) 0.0017(15)
    C9 0.0115(17) 0.0127(19) 0.0144(18) 0.0007(14) -0.0014(14) 0.0029(15)
_geom_special_details
;
 All esds (except the esd in the dihedral angle between two l.s. planes)
 are estimated using the full covariance matrix.  The cell esds are taken
 into account individually in the estimation of esds in distances, angles
 and torsion angles; correlations between esds in cell parameters are only
 used when they are defined by crystal symmetry.  An approximate (isotropic)
 treatment of cell esds is used for estimating esds involving l.s. planes.
;
loop_
    _geom_bond_atom_site_label_1
    _geom_bond_atom_site_label_2
    _geom_bond_site_symmetry_2
    _geom_bond_distance
    _geom_bond_publ_flag
    Br1 C7 . 1.901(4) ?
    S1 C1 . 1.762(4) ?
    S1 C3 . 1.778(4) ?
    S2 C1 . 1.760(4) ?
    S2 C2 . 1.729(4) ?
    C1 C1 3_565 1.343(7) ?
    C2 H2 . 0.9500 ?
    C2 C3 . 1.338(5) ?
    C3 C4 . 1.472(5) ?
    C4 C5 . 1.409(5) ?
    C4 C9 . 1.394(5) ?
    C5 H5 . 0.9500 ?
    C5 C6 . 1.385(6) ?
    C6 H6 . 0.9500 ?
    C6 C7 . 1.384(6) ?
    C7 C8 . 1.394(5) ?
    C8 H8 . 0.9500 ?
    C8 C9 . 1.396(6) ?
    C9 H9 . 0.9500 ?
loop_
    _geom_angle_atom_site_label_1
    _geom_angle_atom_site_label_2
    _geom_angle_atom_site_label_3
    _geom_angle_site_symmetry_1
    _geom_angle_site_symmetry_3
    _geom_angle
    _geom_angle_publ_flag
    C1 S1 C3 . . 94.28(17) ?
    C2 S2 C1 . . 93.94(18) ?
    S2 C1 S1 . . 114.5(2) ?
    C1 C1 S1 3_565 . 124.66(13) ?
    C1 C1 S2 3_565 . 120.87(12) ?
    S2 C2 H2 . . 120.1 ?
    C3 C2 S2 . . 119.9(3) ?
    C3 C2 H2 . . 120.1 ?
    C2 C3 S1 . . 115.3(3) ?
    C2 C3 C4 . . 125.9(3) ?
    C4 C3 S1 . . 118.7(2) ?
    C5 C4 C3 . . 120.9(3) ?
    C9 C4 C3 . . 121.2(3) ?
    C9 C4 C5 . . 117.9(4) ?
    C4 C5 H5 . . 119.3 ?
    C6 C5 C4 . . 121.4(4) ?
    C6 C5 H5 . . 119.3 ?
    C5 C6 H6 . . 120.3 ?
    C7 C6 C5 . . 119.4(4) ?
    C7 C6 H6 . . 120.3 ?
    C6 C7 Br1 . . 120.5(3) ?
    C6 C7 C8 . . 120.9(4) ?
    C8 C7 Br1 . . 118.6(3) ?
    C7 C8 H8 . . 120.5 ?
    C7 C8 C9 . . 119.1(3) ?
    C9 C8 H8 . . 120.5 ?
    C4 C9 C8 . . 121.3(3) ?
    C4 C9 H9 . . 119.3 ?
    C8 C9 H9 . . 119.3 ?
_shelx_space_group_comment
;
The symmetry employed for this shelxl refinement is uniquely defined
by the following loop, which should always be used as a source of
symmetry information in preference to the above space-group names.
They are only intended as comments.
;
_shelx_estimated_absorpt_T_min     0.631
_shelx_estimated_absorpt_T_max     0.631
_shelx_hkl_file
;
   0   0   2 4397.96  300.57
   0   0   2 4529.85  299.87
   0   0   2 3769.52  300.47
   0   0  -2 4227.98  300.37
   0   0  -4 1501.25  101.09
   0   0  -4 1434.96  101.39
   0   0  -4 1493.45  101.29
   0   0  -4 1509.15  100.79
   0   0  -4 1510.45  106.49
   0   0   4 1334.67   99.19
   0   0   4 1300.67  101.39
   0   0   4 1321.07  100.59
   0   0   4 1175.08  101.59
   0   0   4 1432.46  101.39
   0   0   4 1300.07  101.29
   0   0   4 1314.47  101.19
   0   0   4 1303.77  100.99
   0   0  -6  226.68   23.80
   0   0  -6  229.98   30.20
   0   0  -6  239.68   23.10
   0   0  -6  241.68   23.80
   0   0  -6  222.78   24.50
   0   0   6  318.77   25.60
   0   0   6  286.17   25.80
   0   0   6  300.47   26.80
   0   0   6  276.07   25.10
   0   0   6  246.28   25.00
   0   0   6  292.37   27.80
   0   0  -8  273.97   31.30
   0   0   8  339.17   33.80
   0   0   8  306.57   32.50
   0   0   8  347.27   31.70
   0   0   8  287.37   33.90
   0   0   8  306.27   34.20
   0   0   8  350.16   53.19
   0   0  -8  309.77   30.20
   0   0  -8  291.87   31.20
   0   0  -8  293.17   40.20
   0   0  -8  273.67   29.30
   0   0   8  308.87   31.40
   0   0 -10  234.88   46.50
   0   0 -10  179.28   30.30
   0   0  10  188.68   30.80
   0   0  10  216.48   46.50
   0   0  10  223.08   34.20
   0   0  10  231.08   36.70
   0  -1  -1   -0.30    0.90
   0  -1   1    0.40    1.00
   0   1   1    0.80    1.30
   0   1   1    1.50    1.20
   0   1   1    0.40    0.70
   0  -1   1   -0.70    1.00
   0  -1   1    0.70    1.10
   0   1  -1    2.30    1.30
   0   1  -1    0.50    1.00
   0   1  -3   -1.60    2.90
   0  -1  -3    2.00    2.20
   0   1  -3   -2.80    2.00
   0   1  -3    1.30    2.70
   0   1  -3   -2.90    2.50
   0  -1  -3    2.40    3.00
   0   1   3    4.00    2.80
   0  -1   3   -0.70    5.20
   0  -1   3   -2.10    2.10
   0  -1   3   -4.50    2.60
   0  -1   3    1.70    2.10
   0  -1   3    1.70    3.20
   0  -1   3    0.40    2.20
   0  -1   3    0.80    3.70
   0  -1   3    3.10    2.50
   0   1   3   -0.50    2.80
   0   1   3    1.30    4.90
   0   1   3    3.30    3.50
   0   1   3   -0.80    3.10
   0   1   3    0.20    1.70
   0   1  -3   -0.60    2.40
   0   1   3    4.00    4.30
   0   1   3   -2.70    1.70
   0  -1  -3   -1.00    2.40
   0  -1   3   -1.40    2.00
   0  -1   5    3.00    4.30
   0  -1   5    0.20    4.60
   0  -1   5   -3.00    5.00
   0   1   5   -1.70    3.50
   0   1   5    3.50    7.40
   0   1   5   -1.20    5.20
   0   1   5    3.50    5.40
   0   1   5    0.50    5.00
   0  -1   5   -3.20    5.80
   0   1   5   -1.90    6.20
   0   1   5   -1.10    3.50
   0   1  -5   -6.60    4.30
   0   1  -5    3.00    4.70
   0  -1   5   -9.50    3.90
   0   1   5   -3.50    3.90
   0  -1  -5   -2.10    3.50
   0  -1  -5    1.10    7.80
   0  -1  -5   -1.50    2.90
   0  -1  -5    3.80    5.30
   0  -1  -5   -2.80    4.60
   0  -1  -5    0.00    4.60
   0   1  -5    0.10    3.30
   0   1  -5    0.90    7.50
   0   1  -5   -1.30    3.60
   0   1  -5   -2.30    4.50
   0  -1   5    5.50    5.60
   0  -1   5    3.20    9.50
   0  -1   7  -10.00    6.70
   0  -1  -7    9.40   12.60
   0   1   7   -0.90    9.40
   0  -1   7   -0.40    6.10
   0  -1   7   -0.20    7.30
   0  -1  -7   -3.90    7.20
   0  -1   7    0.00   15.00
   0   1   7   -4.80    7.90
   0   1   7   -6.10   13.10
   0   1  -7   12.10    9.10
   0   1  -7    2.40    6.90
   0  -1  -7   -3.60    5.50
   0   1   7   -4.20    9.50
   0  -1  -7   -0.20    5.80
   0  -1  -7   -4.50    6.00
   0   1  -7    3.80   12.10
   0  -1   7   -8.80    8.00
   0  -1   7   10.60    9.40
   0   1  -7    6.40    7.40
   0   1  -7    1.90    7.70
   0   1   7    1.00    8.60
   0   1   7   -0.90    8.20
   0   1   7    6.30    7.70
   0  -1   7    0.40   10.00
   0   1   9   -7.80   19.70
   0  -1  -9   -6.10    6.80
   0   1  -9    7.50   10.50
   0   1   9    4.30   13.20
   0  -1   9    5.80   21.70
   0  -1   9    2.80   13.50
   0  -1   9   10.60   15.70
   0   1   9   -1.60   10.20
   0   1  -9   -4.70   11.40
   0   1  -9    0.10   10.80
   0   1   9    1.40   14.20
   0   1   9   19.50   14.20
   0   1   9   -9.00   12.00
   0  -1  -9    4.20   18.00
   0  -1   9    7.10   14.30
   0  -1  -9  -11.50    9.00
   0  -1   9   -0.20   12.10
   0  -2   0   30.70    2.50
   0   2   0   30.20    2.60
   0   2   2 1023.80   65.59
   0  -2   2 1006.10   66.89
   0   2   2  982.00   66.69
   0   2  -2  821.82   66.39
   0   2   2  908.61   66.79
   0  -2   2  998.80   66.39
   0  -2   2  941.41   66.79
   0  -2  -2  779.62   66.39
   0   2  -2  802.32   66.09
   0  -2   4  551.44   40.70
   0  -2  -4  460.75   39.90
   0   2  -4  440.76   43.60
   0  -2   4  588.74   41.40
   0  -2  -4  475.85   40.20
   0   2  -4  442.16   40.00
   0   2   4  531.85   41.00
   0   2   4  523.85   40.00
   0   2   4  563.34   42.10
   0   2   4  594.44   40.90
   0   2   4  533.05   40.70
   0   2   4  548.15   38.10
   0  -2   4  593.64   41.20
   0  -2   4  544.05   46.50
   0   2   4  533.45   41.00
   0  -2   4  551.94   40.90
   0  -2   4  516.95   39.00
   0   2   4  581.54   41.00
   0   2   4  555.04   46.60
   0   2  -4  460.45   39.70
   0  -2   4  535.55   41.70
   0   2  -4  450.85   39.30
   0   2  -4  482.95   40.00
   0  -2  -4  477.45   39.10
   0  -2  -4  439.06   39.60
   0  -2   4  578.44   40.70
   0   2  -6  351.36   29.20
   0  -2   6  260.07   36.60
   0   2  -6  344.37   30.30
   0  -2   6  293.47   29.40
   0   2   6  266.17   29.90
   0  -2  -6  377.96   30.80
   0   2  -6  360.56   30.00
   0  -2   6  317.07   30.40
   0   2   6  301.97   29.60
   0   2   6  340.27   30.80
   0   2   6  324.37   30.10
   0   2   6  321.07   29.00
   0  -2   6  343.67   29.80
   0  -2  -6  366.06   37.20
   0  -2  -6  312.87   28.60
   0  -2  -6  338.67   29.70
   0  -2   6  302.17   29.10
   0  -2  -6  340.47   29.40
   0   2  -6  330.17   35.50
   0   2  -6  337.47   28.50
   0  -2   6  309.07   30.50
   0  -2   6  336.07   30.40
   0   2   6  325.47   30.00
   0   2   8   29.90   13.00
   0   2   8   30.00   13.20
   0  -2   8   31.10   11.80
   0   2   8   22.80   13.60
   0  -2   8   37.90   14.10
   0   2   8   46.90   17.50
   0  -2   8   37.60   13.80
   0   2   8   -3.40   14.50
   0  -2  -8   48.10   21.00
   0  -2   8   42.40   24.20
   0  -2  -8   31.00   10.90
   0   2  -8   29.50   16.30
   0  -2   8    4.90   10.20
   0   2  -8   46.80   14.00
   0   2  -8   35.40   11.40
   0   2  -8   51.29   12.80
   0  -2  -8   52.99   12.30
   0  -2  -8   46.00   13.60
   0  -2   8   26.40   12.70
   0  -2   8   17.80   12.00
   0   2  -8   41.80   13.50
   0   2   8   28.10   12.70
   0  -2  -8   39.90   13.80
   0  -2  10   16.00   15.60
   0  -2 -10    0.60   17.90
   0   2 -10    1.10   19.60
   0   2 -10   11.70   13.50
   0  -2 -10   -9.30   11.80
   0   2  10   25.30   18.50
   0   2  10   10.90   14.80
   0   2 -10  -10.40   12.30
   0  -2  10    4.20   15.50
   0   2  10   32.10   29.50
   0   2  10    3.00   15.00
   0  -2  10   35.40   20.00
   0  -2  10    3.70   18.00
   0  -3   1   -0.30    1.10
   0   3  -1    1.00    1.10
   0   3   1   -0.50    1.10
   0  -3   1    1.40    1.60
   0   3  -1    0.00    1.50
   0  -3   1    0.00    1.10
   0  -3  -1    0.20    1.10
   0   3   1   10.00    1.90
   0  -3  -3    0.30    2.70
   0   3  -3    4.90    2.70
   0   3  -3   -3.00    4.00
   0   3   3   -3.50    4.90
   0   3   3    1.20    2.10
   0  -3   3    1.00    2.40
   0  -3   3    4.70    3.60
   0  -3   3   -4.90    2.40
   0  -3  -3   -0.40    2.70
   0   3  -3    1.00    2.70
   0  -3   3    1.20    2.40
   0  -3   3    5.20    4.00
   0  -3   3    0.80    1.60
   0   3   3    4.70    3.60
   0   3   3    1.70    1.40
   0  -3  -3    1.70    2.90
   0   3   3    0.00    2.30
   0   3   3   -0.60    3.00
   0  -3   3    0.70    2.30
   0   3   3    0.10    2.70
   0   3  -3   -0.60    2.80
   0   3   3   -0.20    2.40
   0  -3   3    0.60    4.00
   0  -3   5    0.00    5.50
   0  -3   5    3.20    4.40
   0   3  -5    0.40    3.60
   0   3  -5    2.80    3.50
   0  -3   5    4.20    4.00
   0  -3   5    2.50    9.40
   0  -3  -5    4.40    3.70
   0  -3  -5   -2.20    3.10
   0  -3  -5    2.90    4.70
   0  -3   5    0.90    4.10
   0   3   5   -6.80    4.40
   0  -3   5    0.90    2.00
   0  -3   5    6.80    3.70
   0  -3   5    7.30    5.40
   0  -3   5   -3.20    5.60
   0   3   5   -4.20    8.80
   0   3   5   -2.40    5.40
   0   3   5   -4.30    4.60
   0   3   5   -2.90    5.20
   0   3  -5   -2.60    3.70
   0   3  -5   -1.80    7.00
   0   3   5    3.70    7.30
   0   3   5   -4.70    4.30
   0   3   5   -2.20    4.50
   0   3  -5    4.00    5.10
   0  -3  -5    0.30    3.30
   0   3   7    0.20    8.70
   0   3   7    1.10    8.20
   0   3   7    2.80    6.20
   0  -3   7   -5.80    5.60
   0  -3   7   -1.20    7.00
   0  -3   7    6.10   10.70
   0  -3   7    0.60    7.80
   0   3   7    2.40    8.10
   0   3   7   -5.70    8.90
   0  -3  -7    8.60   12.70
   0  -3  -7   -0.20    6.70
   0  -3  -7   -5.90    7.20
   0  -3  -7    1.00    7.00
   0  -3   7   -0.40   14.60
   0   3   7   -3.70    6.40
   0   3  -7   -0.70    8.00
   0   3  -7   -0.40   11.50
   0  -3  -7    2.40    8.00
   0   3  -7    3.80    6.70
   0  -3   7    3.60    8.70
   0  -3   7  -13.00    7.00
   0   3   7   -0.60   14.60
   0   3  -7   -4.30    4.90
   0   3  -7   -4.20    5.90
   0  -3   9   -9.80   10.90
   0   3   9   -8.80   21.50
   0  -3   9   15.30   15.90
   0  -3  -9    0.20   11.00
   0  -3  -9    7.30   13.60
   0   3  -9   -7.30   15.30
   0   3  -9    7.10   12.00
   0  -3   9   10.20   13.10
   0  -3  -9    0.20    9.40
   0  -3  -9   -0.30    9.10
   0   3   9   -2.50    9.30
   0   3   9   -3.00   11.30
   0   3   9    5.00   12.70
   0  -3   9    4.20   19.20
   0  -3   9    6.00   11.90
   0   3   9   -3.60   13.00
   0  -4   0  319.77   24.60
   0  -4   0  329.27   24.30
   0   4   0  342.77   24.80
   0   4   0  365.86   24.50
   0  -4   2 1130.69   91.59
   0   4   2 1212.98   91.79
   0   4   2 1309.57   91.49
   0   4   2 1246.48   90.09
   0   4  -2 1364.96   91.79
   0   4  -2 1353.66   91.29
   0  -4  -2 1351.46   91.89
   0  -4   2 1238.18   91.49
   0  -4   2 1239.58   91.79
   0  -4   4  342.37   30.20
   0   4   4  335.87   30.50
   0  -4  -4  387.66   29.50
   0  -4   4  312.67   29.00
   0  -4   4  339.07   29.60
   0   4   4  305.07   28.20
   0  -4   4  368.26   29.40
   0   4  -4  379.56   28.60
   0  -4   4  370.76   29.80
   0   4   4  352.86   29.80
   0   4   4  320.37   29.10
   0   4   4  363.76   26.50
   0   4   4  325.27   29.50
   0  -4   4  364.46   28.50
   0   4  -4  365.76   33.90
   0  -4   4  357.26   29.10
   0   4  -4  403.06   29.50
   0  -4  -4  388.86   29.80
   0   4   4  328.67   29.10
   0   4  -4  402.46   29.10
   0   4   4  357.96   29.00
   0   4  -4  385.06   29.70
   0  -4  -4  376.16   29.30
   0  -4  -4  388.76   28.70
   0   4  -6  279.57   28.80
   0   4   6  367.76   30.70
   0  -4   6  327.67   29.10
   0  -4  -6  307.57   34.20
   0  -4  -6  326.47   28.40
   0  -4   6  327.67   31.00
   0  -4  -6  324.67   29.30
   0   4  -6  343.67   28.10
   0  -4   6  314.47   28.70
   0   4   6  334.67   28.20
   0   4   6  322.77   29.20
   0   4  -6  316.07   35.50
   0   4   6  256.37   36.20
   0  -4  -6  272.67   27.50
   0  -4   6  308.27   28.70
   0   4  -6  307.77   28.20
   0   4  -6  309.67   27.30
   0   4   6  298.07   28.30
   0  -4  -6  263.47   27.90
   0   4   6  336.27   29.40
   0  -4  -6  316.47   28.80
   0   4   6  328.07   28.90
   0   4   6  295.97   30.90
   0  -4   6  349.17   29.30
   0  -4   6  329.77   29.30
   0   4   8   81.99   21.00
   0  -4  -8   73.39   15.50
   0   4  -8   59.79   15.90
   0   4   8  107.89   20.90
   0   4   8  115.39   19.00
   0   4  -8   76.39   17.30
   0  -4   8   68.59   16.00
   0  -4   8  100.29   22.00
   0  -4  -8   97.39   26.70
   0  -4  -8   70.29   14.80
   0  -4   8   88.39   17.10
   0   4  -8   53.99   22.40
   0  -4  -8   73.09   17.00
   0  -4  -8   74.89   15.20
   0   4   8  108.19   19.60
   0  -4   8  102.49   19.40
   0  -4   8  117.39   32.10
   0  -4   8  100.29   19.60
   0  -4   8   89.89   18.10
   0   4  -8   91.29   15.10
   0   4   8   75.49   28.50
   0   4   8   83.59   17.10
   0   4  10   89.29   24.60
   0   4  10   80.79   21.90
   0  -4 -10   61.49   19.30
   0  -4  10   38.30   17.50
   0   4 -10   70.79   19.10
   0   4  10   60.59   30.90
   0  -4 -10   39.70   25.10
   0   4  10   55.39   20.10
   0   4 -10   35.90   23.50
   0  -4  10   56.29   22.60
   0  -4 -10   76.79   20.50
   0   4 -10   70.79   21.30
   0  -4  10   34.60   18.30
   0  -5   1   -1.10    1.90
   0  -5   1    0.40    1.30
   0   5   1    1.60    1.30
   0   5  -1    1.90    1.70
   0   5  -1    1.80    1.10
   0  -5  -1    2.10    2.00
   0  -5  -1   -0.40    0.50
   0   5   1   -0.70    1.70
   0  -5   3    4.20    5.90
   0   5  -3   -0.50    4.30
   0  -5   3    0.60    3.00
   0  -5  -3   -0.90    2.00
   0  -5   3    0.30    3.00
   0   5  -3    0.90    3.00
   0   5   3    0.30    3.00
   0  -5   3   -0.30    2.30
   0  -5   3   -2.60    1.70
   0   5   3   -2.40    3.80
   0   5  -3   -0.80    2.20
   0   5  -3   -1.70    2.00
   0  -5   3    4.30    3.40
   0   5   3   -1.30    3.00
   0   5   3    2.90    4.30
   0   5   3    0.00    2.70
   0   5   3   -0.10    3.20
   0   5   3   -1.50    2.10
   0   5   3   -0.90    0.80
   0  -5   3   -3.20    2.60
   0  -5  -3    3.40    3.10
   0  -5   3   -0.60    3.50
   0  -5  -3   -1.60    2.70
   0  -5   5   -1.30    3.00
   0  -5  -5    3.80    4.90
   0   5   5    6.20    9.60
   0  -5   5    2.50    5.40
   0   5  -5   -0.80    4.80
   0   5   5   -1.70    5.00
   0  -5  -5    0.60    3.70
   0   5  -5    0.50    3.80
   0  -5  -5    2.10    3.70
   0  -5   5    4.20   10.00
   0   5  -5   -2.00    4.90
   0  -5   5   -0.30    3.60
   0  -5   5   -4.00    3.20
   0  -5   5   -3.90    5.60
   0   5   5    0.80    4.20
   0  -5  -5   -1.70    3.40
   0   5  -5   -2.40    5.10
   0   5   5    0.70    4.80
   0   5   5    1.10    4.30
   0   5   5    1.20    3.90
   0   5  -5    2.50    4.50
   0  -5   5   -1.70    5.10
   0  -5   5   -2.30    5.00
   0   5   5   -3.40    4.70
   0  -5   5   -3.30    5.10
   0   5   5   -2.70    6.90
   0   5   7   -8.00    7.30
   0   5  -7   -4.40   11.30
   0  -5   7   -7.40    5.00
   0   5  -7   -7.30    6.40
   0   5   7    2.40    9.20
   0   5   7    5.60    9.10
   0  -5  -7    3.90    5.60
   0  -5  -7   -2.20    7.30
   0  -5   7   -9.00   13.40
   0   5  -7    1.70    5.50
   0  -5  -7   -0.90    6.30
   0   5   7    6.00   12.10
   0  -5   7  -14.90    4.50
   0  -5   7   -6.90    7.80
   0  -5   7   -5.10    7.60
   0   5   7   -8.70    7.20
   0  -5   7    5.30   11.40
   0  -5  -7  -10.20    5.90
   0  -5   7   -8.00    5.00
   0   5  -7    3.90    6.50
   0   5  -7   -2.20    6.20
   0   5   7   -7.60    7.00
   0  -5  -7   -5.40   10.60
   0  -5  -9    8.80   18.10
   0   5  -9    9.40   18.10
   0  -5   9   -0.70   19.80
   0   5   9   -7.80   12.30
   0   5   9   24.30   25.00
   0   5   9   -9.40    9.80
   0  -5   9   -4.80    8.30
   0   5   9    7.70   16.10
   0  -5  -9   -2.90    9.60
   0  -5   9   22.60   16.30
   0  -5   9   -3.00   12.70
   0  -5   9   -5.60   10.90
   0  -5  -9  -10.70    8.60
   0   5   9   23.40   14.20
   0  -5   9   -0.70   19.80
   0  -5  -9   -3.80   11.30
   0   5  -9   -7.70    7.00
   0  -6   0  107.59    9.20
   0   6   0  116.59    9.10
   0   6   0  120.59    9.80
   0  -6   0  121.79    8.90
   0  -6   2  199.68   17.50
   0  -6   2  214.58   17.70
   0   6   2  198.18   17.50
   0   6  -2  227.58   17.60
   0  -6   2  227.48   17.60
   0   6   2  222.28   17.20
   0   6  -2  228.28   16.90
   0  -6  -2  225.48   17.80
   0  -6   4  328.07   29.80
   0   6  -4  353.76   29.90
   0   6   4  399.96   31.90
   0  -6  -4  364.76   29.40
   0  -6  -4  345.67   30.00
   0   6  -4  370.86   34.30
   0  -6   4  363.06   29.90
   0   6   4  386.26   30.60
   0   6   4  434.36   30.20
   0   6   4  383.66   30.50
   0  -6   4  368.46   31.10
   0  -6   4  346.97   30.00
   0   6   4  388.86   29.30
   0   6  -4  348.67   29.00
   0  -6   4  361.26   29.30
   0  -6   4  396.46   30.40
   0   6  -4  333.77   29.80
   0   6  -4  350.56   28.80
   0  -6   4  400.16   30.70
   0   6   4  386.86   30.10
   0   6   4  355.16   35.40
   0  -6   4  385.86   29.40
   0   6   4  372.86   30.40
   0  -6  -4  343.27   29.90
   0  -6  -4  340.57   29.70
   0  -6   6    6.20    8.60
   0  -6  -6   15.70    8.40
   0  -6   6   -1.30    6.90
   0  -6   6   11.20    6.40
   0  -6  -6   28.20    8.60
   0  -6   6   -3.80    6.20
   0   6   6    8.70    9.70
   0   6  -6   17.70    6.50
   0   6  -6   14.40    8.00
   0   6  -6   23.30    6.90
   0  -6   6    5.90   10.40
   0   6  -6   18.40   11.90
   0  -6  -6    9.00    6.60
   0   6   6   -1.10   12.40
   0   6   6    6.80    6.00
   0   6   6    2.20    7.20
   0   6  -6   17.60    8.00
   0  -6  -6   15.20    5.80
   0   6   6   14.90    7.50
   0   6   6    4.60    5.70
   0  -6   6   11.00    7.90
   0  -6   6   -2.50    6.30
   0   6   6   11.40    6.30
   0   6   6    5.40    6.30
   0  -6   8   20.60   12.80
   0  -6   8   19.90   10.20
   0   6   8   11.90   11.50
   0  -6  -8   13.10   10.00
   0   6   8    6.70   20.50
   0   6   8   11.80   14.50
   0   6   8   20.60   12.90
   0  -6   8   21.00   10.30
   0  -6   8   27.10   17.60
   0  -6   8   10.00   11.50
   0  -6   8   10.20   10.70
   0  -6   8   32.30   15.30
   0   6   8   35.60   12.90
   0  -6  -8   30.10   11.10
   0   6   8   20.10   12.80
   0  -6  -8   11.90   11.40
   0   6  -8    9.20    9.90
   0  -6  -8   19.90   16.90
   0  -6  -8    7.70    8.10
   0   6  -8   28.30   18.80
   0   6  -8   15.70   11.50
   0   6  10   16.90   18.90
   0  -6  10   16.00   19.20
   0  -6 -10    8.30   11.40
   0   6 -10    2.00   14.30
   0  -6 -10   10.40   21.00
   0  -6  10   -6.10   13.70
   0  -6 -10   16.00   14.40
   0   6  10   -4.90   13.10
   0  -6  10  -14.20   11.50
   0   6  10  -14.70   13.10
   0   6  10  -17.90   23.60
   0   6 -10    7.50   13.80
   0   6 -10    9.40   21.40
   0   7   1    0.60    2.10
   0  -7   1   -0.20    2.20
   0   7  -1    0.00    1.10
   0   7   1    1.40    1.60
   0  -7   1    0.30    1.80
   0  -7  -1   -0.80    1.30
   0   7  -1    1.60    1.70
   0   7   1    0.00    0.40
   0  -7  -1    0.70    1.00
   0   7   3    0.90    2.40
   0   7   3    1.10    4.20
   0  -7   3   -1.10    3.00
   0  -7  -3   -2.40    2.60
   0   7   3   -3.70    2.10
   0   7  -3   -0.90    2.00
   0   7   3   -0.80    2.70
   0  -7   3    1.30    3.00
   0   7   3    1.40    3.40
   0  -7   3   -2.20    3.30
   0  -7   3   -3.00    2.20
   0   7  -3    0.00    2.10
   0  -7  -3    0.60    2.20
   0  -7  -3   -0.90    2.80
   0  -7   3   -5.40    2.50
   0  -7   3    0.60    3.90
   0  -7   3    0.80    3.20
   0   7   3    2.90    4.80
   0  -7  -3   -1.00    2.20
   0  -7   3   -4.90    2.80
   0   7  -3    1.10    4.70
   0  -7   3    1.60    2.60
   0   7  -3   -3.80    2.60
   0   7   3    0.10    3.30
   0  -7  -5   -1.30    3.60
   0  -7  -5   -0.90    3.50
   0  -7   5   -0.90    5.10
   0  -7   5   -3.80    3.30
   0   7   5   -0.40    4.00
   0   7   5   -3.60    3.20
   0   7   5    4.00    4.40
   0   7  -5   -2.00    5.00
   0   7   5   -0.80    3.30
   0   7   5    0.10    4.50
   0  -7   5   -4.30    3.40
   0  -7   5    1.00    6.20
   0  -7   5    4.90    6.00
   0  -7  -5    0.60    4.40
   0   7  -5    5.70    4.60
   0  -7   5    4.20    4.40
   0   7   5   -1.50    5.20
   0  -7  -5    0.50    4.90
   0   7   5   -7.20    6.70
   0  -7   5    4.00    5.30
   0   7  -5   -0.30    3.80
   0   7  -5    4.90    4.70
   0  -7   5   -0.80    4.60
   0   7   5    1.00    7.10
   0  -7   5   -5.20    8.70
   0   7  -5   -1.40    5.30
   0  -7  -7    3.40    8.60
   0  -7   7   -2.80    7.90
   0   7   7    0.30    8.20
   0  -7  -7    5.60    8.40
   0  -7   7    0.10   10.80
   0   7   7   -0.80    8.60
   0   7  -7    0.10    7.60
   0  -7  -7   11.50    8.40
   0   7   7    2.90    9.60
   0  -7   7    7.90    7.90
   0   7   7   -2.20   12.10
   0   7  -7   -0.50    5.80
   0   7   7    4.00    6.30
   0  -7  -7    5.40    7.40
   0  -7  -7   -0.70   11.30
   0   7  -7   -6.10    5.20
   0   7   7   -4.30    5.80
   0  -7   7   -8.70    7.90
   0   7  -7   -7.60   11.10
   0  -7   7    3.10    7.90
   0  -7   7   -4.90    5.70
   0   7   7  -10.10    8.30
   0  -7   7   -5.30    5.50
   0   7  -7   -1.70    6.70
   0   7   9    7.50   14.10
   0  -7  -9   -7.00   10.70
   0   7  -9  -15.80   13.90
   0  -7   9    1.50   11.30
   0   7   9   -0.20   11.10
   0  -7  -9   -7.10    6.70
   0  -7   9    0.90    9.90
   0  -7   9   12.70   13.50
   0   7   9   -0.60   22.60
   0   7   9    3.80   13.00
   0   7   9    2.70   15.30
   0  -7   9   -9.40   13.30
   0  -7  -9   -4.90   15.00
   0   7  -9   -8.90   10.20
   0   7  -9   -2.00   11.40
   0  -7  -9    2.30   10.00
   0   8   0  479.65   36.60
   0  -8   0  474.95   36.10
   0   8   0  501.55   35.90
   0  -8   0  512.45   35.60
   0  -8   2  309.47   23.80
   0   8  -2  303.67   22.60
   0  -8   2  230.68   23.10
   0  -8  -2  302.57   23.80
   0   8   2  333.77   23.00
   0   8  -2  311.17   23.60
   0   8   2  308.27   23.70
   0  -8   4   11.40    5.10
   0  -8   4   11.50    5.80
   0  -8   4    8.20    4.30
   0  -8   4    6.90    8.00
   0   8  -4   15.30    4.60
   0   8   4    6.00    4.50
   0  -8  -4    9.00    4.60
   0  -8   4   10.00    4.20
   0   8   4    2.70    8.00
   0   8   4   14.70    5.90
   0  -8   4   12.90    5.40
   0   8  -4   12.60    5.40
   0   8  -4   15.40    8.50
   0   8   4    9.00    5.40
   0   8   4    5.00    3.90
   0  -8  -4   16.90    5.10
   0   8  -4   14.10    4.20
   0   8  -4    9.50    4.30
   0  -8   4   10.00    4.40
   0  -8  -4   10.00    5.00
   0  -8  -4   14.60    5.40
   0   8   4   17.30    6.10
   0  -8   4    5.90    4.10
   0   8   4   10.30    4.10
   0  -8   4    8.40    4.30
   0   8   4    9.70    6.60
   0  -8  -6    9.10    7.20
   0   8  -6   15.00    6.50
   0  -8   6   27.30    9.80
   0  -8  -6    2.10    5.20
   0  -8   6   23.60   10.90
   0  -8   6   10.80    8.10
   0   8   6   23.80    7.60
   0  -8  -6   14.30    6.30
   0   8  -6   17.30    8.30
   0   8  -6   20.90    7.20
   0   8   6   12.90   15.40
   0  -8   6    3.10    7.20
   0   8  -6   13.30   10.00
   0   8   6   13.40    8.70
   0   8   6   23.90    8.70
   0  -8   6   19.40   15.10
   0  -8   6   19.30    7.20
   0   8  -6    6.60    5.50
   0   8   6   24.70   11.30
   0  -8   6   11.10    7.80
   0  -8   6   10.60    8.50
   0   8   6   19.70    9.10
   0   8   6   10.90    8.30
   0  -8  -6   11.00    6.50
   0   8   6   13.20    9.20
   0  -8   8   58.39   18.70
   0   8   8   71.19   16.50
   0   8   8   53.19   16.60
   0  -8   8   48.50   16.10
   0  -8  -8   43.50   13.40
   0  -8  -8   55.99   22.50
   0   8   8   43.20   13.30
   0  -8   8   64.29   16.00
   0  -8  -8   67.39   14.90
   0   8   8   34.00   12.80
   0   8   8   73.19   18.10
   0   8  -8   84.89   17.10
   0   8  -8   49.20   15.80
   0  -8   8   86.29   16.70
   0  -8   8   63.49   25.60
   0  -8  -8   46.80   14.40
   0  -8   8   94.79   17.70
   0  -8  -8   78.69   16.00
   0   8   8    4.90   16.10
   0   8  -8   57.39   14.10
   0   8  -8   66.19   24.20
   0  -8 -10   38.80   24.50
   0   8 -10   39.60   17.20
   0   8  10   20.50   29.80
   0  -8  10   52.69   18.20
   0  -8 -10   57.89   19.30
   0   8  10   47.90   22.20
   0   8  10   25.70   17.30
   0   8 -10   31.90   17.40
   0  -8  10   49.10   21.40
   0   8  10   35.00   17.40
   0  -8  10   42.80   19.10
   0  -8 -10   60.09   16.50
   0  -8  10   42.80   15.60
   0   8 -10   35.10   21.10
   0  -9   1    0.10    1.90
   0  -9   1   -1.00    2.40
   0   9   1    2.10    1.20
   0   9  -1    2.10    1.30
   0   9   1    0.60    1.90
   0   9  -1    0.20    1.60
   0  -9  -1    0.50    1.50
   0  -9  -1   -0.50    1.30
   0   9   1   -0.20    2.10
   0  -9   3    1.40    3.60
   0  -9  -3    3.70    3.70
   0   9   3    2.30    4.10
   0   9   3    2.50    3.00
   0  -9   3   -0.60    3.00
   0   9  -3    1.50    3.20
   0  -9   3    0.60    2.90
   0   9  -3    1.80    3.30
   0   9   3    2.00    3.30
   0   9  -3   -3.30    2.80
   0  -9   3   -4.10    5.00
   0   9   3    0.80    2.60
   0   9   3    1.90    3.40
   0   9   3    0.10    2.40
   0   9   3   -2.30    3.10
   0  -9  -3   -2.70    1.80
   0   9  -3    1.20    3.40
   0  -9   3   -5.50    2.40
   0  -9  -3   -0.30    3.00
   0  -9   3    4.70    3.60
   0  -9   3    1.20    3.30
   0   9  -3   -0.20    1.90
   0  -9   3   -4.00    3.00
   0  -9  -5   -2.50    4.70
   0   9  -5   -1.40    5.10
   0  -9   5   -1.20    4.20
   0  -9   5   -0.20    5.80
   0  -9   5    2.40    4.50
   0  -9  -5    0.30    4.30
   0  -9   5   -4.70    3.30
   0   9   5    8.10    5.60
   0   9   5   -2.90    5.30
   0   9   5   -2.00    9.30
   0   9  -5   -9.60    6.20
   0   9  -5    0.10    5.00
   0  -9   5    4.20    4.80
   0   9   5    0.90    4.50
   0   9  -5    1.10    4.10
   0   9   5   10.70    6.40
   0   9   5    0.80    4.40
   0  -9  -5    7.60    4.70
   0  -9   5   -0.40    7.00
   0  -9   5    0.00    6.20
   0  -9   5   -0.30    4.40
   0   9   5   -2.70    4.50
   0   9  -5   -0.40    3.60
   0  -9  -5   -4.50    4.70
   0   9   5   -3.70    6.80
   0  -9   5    0.10    3.90
   0   9  -7   -0.70   12.00
   0  -9   7    0.20    8.40
   0  -9  -7   -0.30    6.90
   0   9   7    5.20    9.60
   0  -9   7    4.40   11.80
   0   9  -7    4.60    8.20
   0   9   7    3.50    8.50
   0  -9  -7   -1.10    6.30
   0   9   7   11.00    9.00
   0   9   7    2.80   16.80
   0  -9   7   -5.80    9.40
   0   9  -7    6.70    7.30
   0   9  -7   -0.90    5.90
   0  -9  -7  -11.60    6.10
   0  -9   7   -2.10    6.00
   0   9   7    3.10    9.50
   0   9   7   -1.00    8.50
   0   9   7    4.60   12.30
   0  -9   7   -1.80    6.50
   0  -9  -7   -0.70    8.00
   0  -9   7    7.60    9.10
   0  -9  -7   -0.40    8.60
   0   9  -9    7.20   12.80
   0  -9   9  -10.30   12.00
   0   9  -9   -1.40   10.70
   0  -9  -9    8.80   10.90
   0   9   9   -3.90   15.00
   0   9   9   -1.30   12.40
   0   9   9   -4.40   23.20
   0  -9  -9   -0.80   11.60
   0   9  -9   -0.20   16.10
   0   9   9   -2.80   11.00
   0  -9   9    2.70   13.30
   0  -9  -9   -2.70   17.10
   0  -9   9   10.50   10.80
   0  -9   9   -0.10   12.80
   0  10   0  102.89    8.30
   0 -10   0  115.29    8.50
   0  10   0  114.29    9.80
   0 -10   0   86.19    8.90
   0  10   0  108.69    8.90
   0  10  -2  314.47   27.30
   0 -10  -2  349.27   25.10
   0  10   2  376.26   27.80
   0 -10   2  357.46   28.40
   0  10   2  367.46   28.60
   0 -10  -2  352.96   27.50
   0  10  -2  306.27   26.10
   0 -10  -2  323.37   28.00
   0  10  -2  325.57   30.40
   0  10   2  379.86   29.40
   0 -10   2  401.86   28.00
   0 -10   2  363.66   27.50
   0  10   2  400.36   26.60
   0  10  -4  114.09   14.60
   0 -10   4  102.79   12.30
   0 -10   4  126.09   14.40
   0  10  -4   93.29   10.40
   0  10   4  118.69   10.70
   0  10   4  113.09   12.40
   0  10  -4   97.49   18.00
   0  10   4  121.99   13.70
   0 -10   4  124.89   14.10
   0 -10  -4  103.69   12.90
   0 -10  -4  108.99   13.00
   0  10  -4   98.59   13.30
   0 -10   4  106.59   13.50
   0 -10  -4   87.49    9.90
   0  10   4  110.59   13.90
   0  10   4  128.59   21.70
   0 -10   4  117.09   13.30
   0  10   4  116.69   14.00
   0 -10   4   96.99   14.20
   0  10  -4  109.49   13.10
   0 -10   4  117.99   19.80
   0  10   4  107.69   13.70
   0 -10  -4   97.59   13.20
   0  10   4   86.59   13.90
   0  10  -4   97.99   10.50
   0 -10  -4   84.79   12.60
   0 -10   4  131.79   12.80
   0  10   6    2.40    7.20
   0  10  -6   -1.70    6.50
   0 -10   6   11.70    8.10
   0 -10  -6   19.30    8.30
   0  10   6    9.60    7.20
   0 -10  -6   -2.10    4.40
   0  10  -6    5.40    5.10
   0  10   6   10.70   11.00
   0 -10  -6    7.80    5.90
   0  10  -6    6.40    5.40
   0 -10   6    9.60    6.20
   0  10   6   13.10    8.70
   0  10   6   -2.50    4.60
   0 -10   6    3.30    7.40
   0 -10  -6   -0.80    6.80
   0  10  -6   20.70    8.60
   0  10   6    7.90   14.50
   0 -10   6    7.70   10.90
   0  10   6    6.50    8.30
   0 -10   6    3.10    7.90
   0 -10   6   12.00    7.70
   0  10  -6   11.30   12.20
   0 -10   6   -1.60    8.20
   0  10   8   53.29   14.10
   0 -10   8   35.80   13.90
   0  10   8   51.89   15.10
   0  10   8   39.30   17.70
   0  10  -8   64.19   23.50
   0  10   8   16.20   22.80
   0  10  -8   50.89   14.80
   0 -10  -8   56.09   14.70
   0 -10   8   74.49   18.20
   0 -10  -8   53.79   14.30
   0 -10   8   57.89   16.30
   0  10  -8   87.99   17.60
   0 -10   8   42.20   14.10
   0 -10   8   37.20   12.90
   0  10  -8   74.39   17.90
   0 -10  -8   61.89   15.30
   0  10   8   60.09   16.60
   0 -10  -8   78.09   17.40
   0  10   8   47.80   13.70
   0 -10  -8   67.79   23.00
   0  10 -10   71.79   21.20
   0 -10  10   31.70   16.50
   0  10 -10   60.99   18.90
   0  10  10   16.90   28.30
   0 -10  10   39.40   17.30
   0 -10 -10   43.10   25.40
   0  10 -10   30.70   25.20
   0 -10  10   34.80   14.50
   0 -10 -10   51.69   18.80
   0 -10 -10   28.70   14.50
   0 -10  10   58.79   21.70
   0  10  10   30.50   18.40
   0  10  10   34.60   17.80
   0  10  10   82.59   24.80
   0 -11  -1   -0.20    1.60
   0  11   1    1.20    1.20
   0 -11   1   -0.50    1.90
   0  11   1    1.00    2.30
   0  11  -1   -1.10    1.80
   0 -11   1   -1.80    1.80
   0 -11  -1    0.50    2.10
   0  11  -1    1.00    1.20
   0  11   1    2.10    2.90
   0  11  -3    4.90    3.60
   0 -11   3   -2.90    3.30
   0  11   3   -2.50    1.90
   0 -11   3    5.00    3.10
   0  11   3    2.20    3.70
   0  11   3    3.00    3.30
   0 -11   3   -2.80    1.90
   0 -11  -3   -1.40    2.10
   0  11   3   -0.30    3.50
   0  11   3    0.00    3.10
   0  11   3   -2.10    4.40
   0  11   3    1.10    3.50
   0 -11   3   -0.50    3.20
   0 -11  -3    1.90    3.70
   0  11  -3    0.20    3.20
   0 -11   3   -2.10    3.20
   0  11  -3    2.00    2.20
   0 -11   3    5.30    4.50
   0 -11   3    6.20    4.10
   0  11   3   -0.20    2.50
   0  11  -3   -1.60    3.00
   0  11  -3   -0.80    3.50
   0 -11  -3   -3.00    3.00
   0  11   5   -2.00    6.00
   0 -11   5   -3.30    3.80
   0 -11   5   -7.20    3.10
   0 -11  -5   -1.00    3.70
   0  11  -5   -3.10    3.10
   0  11  -5    2.40    5.50
   0  11  -5   -0.30    3.50
   0 -11   5    1.30    5.50
   0 -11   5    1.30    4.20
   0  11  -5   -5.30    7.20
   0  11   5   -3.10    4.60
   0  11   5    6.80   11.60
   0 -11   5    5.80    6.30
   0  11   5    2.00    6.10
   0  11  -5   -0.70    5.30
   0 -11  -5    2.90    5.00
   0 -11   5   -4.20    6.00
   0 -11  -5    1.00    5.00
   0 -11   5   -3.00    8.80
   0  11  -5   -2.20    3.70
   0  11   5   -2.20    5.80
   0  11   5    2.80    4.90
   0  11   5    1.90    8.00
   0 -11  -5    3.00    5.70
   0 -11   5   -0.70    4.50
   0 -11  -7    2.60    8.70
   0  11   7   10.60    9.80
   0 -11  -7    1.60    7.70
   0  11  -7    2.80    8.10
   0  11   7    7.80    8.10
   0  11   7   -8.00   11.50
   0 -11   7    7.10   11.30
   0  11  -7   -0.50    8.60
   0  11   7    5.30    9.40
   0 -11   7    6.50    9.30
   0  11   7    3.60    9.40
   0 -11  -7   -7.60    5.70
   0 -11   7  -10.00    8.20
   0  11   7    3.00    9.60
   0  11  -7    2.50   12.60
   0 -11   7   -1.40    6.90
   0 -11  -7   -2.50    7.70
   0  11  -7    4.60    7.00
   0 -11   7    7.10    8.90
   0  11   7    3.40   17.00
   0  11   9    6.60   16.50
   0 -11   9   -1.60    9.20
   0  11   9   18.60   25.70
   0 -11   9   -9.80   13.90
   0  11   9  -14.40   11.60
   0  11  -9    0.50   11.90
   0 -11  -9   -5.90   11.50
   0  11  -9   -7.20   11.90
   0 -11  -9   -3.70   15.90
   0 -11  -9   -3.90   10.00
   0 -11   9  -14.30   10.60
   0  11   9   -1.90   12.10
   0  11  -9    5.50   12.90
   0 -11   9    3.80   13.10
   0  12   0 3173.38  220.78
   0  12   0 3181.68  219.08
   0  12   0 3285.57  219.78
   0 -12   0 2863.11  219.08
   0 -12   0 2952.40  219.98
   0 -12   2 3049.59  233.98
   0  12  -2 3323.47  238.08
   0  12   2 3188.28  234.28
   0  12  -2 3328.37  232.88
   0 -12   2 3130.59  234.88
   0 -12  -2 3452.45  234.18
   0  12  -2 3456.55  234.38
   0 -12  -2 3568.04  234.58
   0  12   2 3387.16  234.28
   0  12   2 3193.58  234.28
   0  12   2 3111.99  234.98
   0  12   2 2962.00  235.58
   0 -12  -2 3429.46  232.08
   0 -12   2 3621.54  234.28
   0 -12  -2 3387.96  234.48
   0 -12   2 3036.40  234.38
   0  12  -2 3426.66  234.78
   0 -12   2 2926.61  233.98
   0 -12   4  651.33   49.40
   0 -12   4  614.64   50.69
   0  12   4  577.94   49.70
   0 -12   4  618.34   50.59
   0 -12   4  694.03   51.49
   0  12   4  561.24   50.79
   0  12  -4  735.43   51.69
   0 -12   4  610.64   51.89
   0 -12  -4  748.13   49.80
   0 -12  -4  765.22   51.59
   0 -12   4  608.94   50.49
   0  12   4  533.65   49.70
   0  12  -4  718.43   57.39
   0  12   4  627.24   51.09
   0  12   4  598.14   50.89
   0 -12   4  591.44   50.79
   0  12   4  635.14   50.49
   0  12  -4  734.03   49.70
   0 -12  -4  728.93   51.59
   0  12  -4  722.33   49.40
   0 -12  -4  689.23   51.69
   0  12  -4  720.73   52.09
   0  12  -4  726.13   51.49
   0  12   4  581.44   52.09
   0 -12  -4  712.13   51.39
   0 -12  -6  167.28   20.20
   0  12   6  185.58   20.90
   0 -12  -6  163.38   21.40
   0 -12  -6  186.58   22.50
   0  12  -6  199.38   24.30
   0 -12   6  205.58   25.00
   0  12   6  182.28   23.00
   0  12   6  174.88   21.80
   0 -12   6  170.18   21.40
   0  12   6  159.38   22.90
   0  12   6  204.58   22.50
   0  12  -6  191.18   21.00
   0 -12   6  167.48   21.20
   0  12  -6  172.98   24.90
   0 -12  -6  123.79   18.90
   0 -12   6  175.98   20.30
   0  12  -6  163.78   20.50
   0 -12   6  171.38   22.40
   0 -12   6  184.68   22.40
   0 -12   6  166.48   21.50
   0  12   6  170.28   22.30
   0  12  -6  160.78   17.10
   0  12   6  200.08   34.60
   0  12  -6  177.68   22.00
   0 -12   8  138.69   24.50
   0 -12  -8  223.18   38.40
   0 -12   8  198.48   28.20
   0 -12   8  229.18   31.90
   0 -12  -8  196.78   26.20
   0 -12   8  223.68   28.40
   0  12   8  210.88   32.20
   0 -12  -8  181.38   25.60
   0  12   8  158.88   24.10
   0 -12   8  214.98   29.10
   0  12  -8  195.18   36.20
   0  12  -8  174.48   25.40
   0  12   8  225.88   29.20
   0 -12  -8  169.38   25.60
   0  12  -8  194.88   27.50
   0  12   8  212.08   27.90
   0 -12  -8  200.78   25.70
   0  12   8  228.88   29.30
   0  12  -8  172.98   27.30
   0  12 -10   86.69   23.70
   0 -12  10  109.39   24.80
   0  12 -10  111.19   32.70
   0  12  10  136.99   26.00
   0  12 -10  125.69   24.90
   0 -12  10   84.89   22.30
   0 -12 -10  133.49   26.10
   0  12  10  167.58   32.50
   0  12  10  123.39   26.00
   0 -12 -10  107.69   32.70
   0 -12 -10   91.59   21.20
   0  12  10   65.89   35.20
   0 -12  10   69.29   20.60
   0 -12  10  123.89   28.40
   0 -13   1   -2.20    1.70
   0  13   1    0.90    3.20
   0  13  -1    0.00    1.40
   0  13  -1   -2.30    2.80
   0 -13  -1    0.20    1.60
   0 -13   1   -0.60    2.80
   0  13   1   -0.10    1.20
   0  13   1   -0.70    2.40
   0 -13  -1    0.20    1.90
   0  13  -3    1.70    2.50
   0 -13  -3   -0.80    2.50
   0 -13  -3    1.80    2.70
   0  13  -3    0.10    2.60
   0 -13   3   -2.90    3.10
   0  13  -3   -2.10    3.20
   0 -13  -3    3.60    3.10
   0 -13  -3   -3.50    3.00
   0  13   3   -1.50    3.40
   0  13   3    0.70    2.90
   0  13   3    1.50    5.20
   0  13   3    3.40    2.70
   0  13   3   -0.90    3.60
   0 -13   3    1.80    2.60
   0 -13   3   -0.60    3.50
   0 -13   3    7.80    4.20
   0 -13   3   -0.10    4.10
   0 -13   3   -1.70    3.40
   0  13   3    1.40    3.90
   0 -13   3    1.10    2.80
   0 -13   3   -0.30    2.80
   0  13   3   -3.30    4.10
   0  13   3   -0.90    2.90
   0  13  -3    1.60    5.70
   0  13  -3   -1.10    3.40
   0 -13   5   -0.90    4.10
   0  13  -5    3.90    6.00
   0  13  -5   -1.00    6.40
   0 -13  -5   -1.90    4.80
   0  13   5   -1.20    7.70
   0  13  -5    0.60    4.00
   0 -13   5   -0.30    5.00
   0 -13   5   -4.00    4.90
   0  13   5   -2.30    6.10
   0 -13  -5    5.00    5.90
   0  13  -5   -0.70    3.30
   0  13   5   -6.00    3.70
   0 -13   5    3.70    4.60
   0  13   5   10.70   12.10
   0  13  -5   -1.10    3.80
   0 -13  -5   -4.60    3.50
   0 -13  -5    0.50    5.60
   0  13  -5    1.80    4.40
   0  13   5    4.40    5.40
   0  13   5   -3.30    3.60
   0  13   5    6.00    4.60
   0 -13   5   -4.70    6.10
   0 -13   5    0.30    4.60
   0 -13   5   -6.00    5.20
   0  13   7   -5.70    6.10
   0 -13  -7    0.70    8.40
   0 -13  -7   -0.40    7.90
   0  13  -7   -1.20    8.90
   0  13   7   -0.50   12.30
   0  13  -7   -0.60    8.20
   0  13   7   -9.90    7.60
   0 -13  -7   -6.10    7.80
   0 -13   7   -0.40    6.80
   0  13  -7   -9.00   10.60
   0  13   7   -1.40   12.30
   0  13   7    5.00    8.20
   0  13  -7   -6.60    4.90
   0 -13   7   -5.80    7.70
   0 -13   7   -8.70    4.80
   0 -13   7    5.40    7.40
   0 -13  -7   -4.40    6.60
   0  13   7   -4.50    6.40
   0 -13   7   -4.50    9.60
   0  13   7    6.30   10.40
   0  13   9   -2.00   25.20
   0  13   9   -5.10   15.20
   0  13   9   -3.90   13.10
   0 -13  -9    5.70   12.90
   0 -13  -9   -1.40   15.90
   0  13  -9   -1.30   17.30
   0 -13   9   -5.90   14.40
   0  13  -9    5.00   13.20
   0 -13   9    0.90    9.50
   0 -13   9   20.30   14.20
   0  13  -9    6.90   11.80
   0  13   9   -6.80   11.20
   0 -13   9   15.10   13.50
   0 -13  -9    2.00   11.30
   0  14   0  104.19   10.40
   0 -14   0   99.19    8.60
   0  14   0  102.79    9.30
   0  14   0   98.29    8.50
   0 -14   0  117.59   10.00
   0 -14  -2 1133.19   90.69
   0  14   2 1430.86   89.59
   0  14  -2 1141.09   90.49
   0 -14  -2 1065.29   88.59
   0  14  -2 1050.79   90.89
   0  14  -2 1128.79   94.39
   0 -14  -2 1093.89   90.19
   0  14  -2 1127.99   89.09
   0 -14   2 1223.18   91.19
   0 -14  -2 1139.09   90.69
   0 -14   2 1364.26   90.99
   0  14   2 1379.96   91.29
   0  14   2 1328.27   95.39
   0 -14   2 1392.56   90.79
   0  14   2 1320.87   91.29
   0  14   2 1206.18   90.89
   0  14  -2 1114.79   90.59
   0  14   2 1409.46   91.19
   0 -14   2 1358.86   90.59
   0 -14   2 1343.07   91.19
   0 -14   2 1364.66   90.99
   0 -14   2 1345.97   91.99
   0 -14  -2 1130.19   90.39
   0  14   2 1391.46   92.39
   0 -14  -4  871.41   71.59
   0 -14  -4  856.71   71.09
   0  14  -4  859.81   71.19
   0 -14  -4  850.01   70.99
   0 -14  -4  852.81   69.79
   0 -14   4  836.62   70.99
   0  14  -4  836.72   71.69
   0  14   4 1047.50   70.59
   0  14   4 1044.80   72.39
   0 -14   4  985.70   71.49
   0  14   4 1097.09   71.39
   0  14   4  956.20   73.09
   0 -14   4 1011.10   71.79
   0  14  -4  911.71   69.29
   0  14   4  942.11   71.89
   0 -14   4 1008.70   71.99
   0  14  -4  882.21   76.69
   0 -14   4 1018.70   71.89
   0  14   4 1022.50   72.19
   0  14  -4  922.51   69.59
   0  14   4 1096.79   79.69
   0  14  -4  890.11   71.29
   0 -14   4 1005.00   73.09
   0 -14   4  983.20   71.59
   0 -14   6  276.47   25.70
   0 -14   6  241.98   27.50
   0  14  -6  340.87   27.90
   0  14  -6  296.27   27.50
   0  14   6  249.18   25.90
   0 -14   6  225.48   24.90
   0  14  -6  272.57   26.40
   0 -14   6  263.07   26.50
   0  14   6  242.48   25.50
   0  14   6  234.58   34.40
   0 -14   6  266.27   25.20
   0 -14  -6  281.57   26.10
   0 -14  -6  283.07   27.00
   0 -14   6  224.38   27.90
   0  14   6  250.57   26.60
   0 -14  -6  281.27   26.70
   0 -14   6  208.78   26.90
   0 -14  -6  304.87   26.40
   0  14  -6  320.87   35.50
   0  14   6  248.68   27.50
   0  14   6  244.58   26.70
   0  14   6  254.07   25.60
   0 -14  -8   59.69   22.80
   0  14   8   48.30   16.30
   0  14   8   65.59   20.00
   0  14   8   55.19   15.20
   0 -14   8   38.40   14.40
   0  14   8   -3.40   20.60
   0 -14   8   46.10   15.80
   0  14  -8   57.79   15.40
   0 -14   8   51.39   16.80
   0 -14  -8   70.79   16.10
   0 -14  -8   80.79   16.40
   0  14   8   40.00   14.70
   0 -14  -8   70.49   15.30
   0 -14  -8   55.49   14.50
   0  14  -8   63.49   16.20
   0 -14   8   36.60   14.50
   0  14   8   29.90   14.50
   0 -14   8   25.40   13.30
   0  14  -8   92.39   19.10
   0  14  -8   48.00   20.10
   0  14 -10   -4.20   14.30
   0 -14 -10    8.30   12.40
   0  14 -10   -0.30   12.30
   0 -14  10    3.60   14.50
   0 -14 -10    0.70   20.00
   0  14  10    5.80   17.90
   0 -14  10    9.90   15.00
   0  14  10    9.60   16.70
   0  14  10   10.20   15.20
   0  14 -10    6.00   22.20
   0 -14  10    3.10   15.30
   0 -14  10   -4.90   15.80
   0 -14 -10   -8.50   13.00
   0  15  -1    2.00    3.20
   0  15   1    0.90    2.40
   0 -15  -1    0.10    1.80
   0  15  -1    0.00    1.60
   0  15  -1    5.20    4.60
   0  15   1    1.30    3.30
   0 -15  -1    2.00    2.50
   0  15  -1    1.80    3.60
   0  15   1    2.70    1.50
   0 -15  -1    0.30    1.90
   0  15   1    3.20    3.00
   0 -15   1   -0.10    3.00
   0 -15  -1   -0.20    1.80
   0 -15   1    0.60    3.00
   0 -15   1    0.10    2.00
   0 -15   1   -3.00    2.70
   0 -15  -3   -2.10    2.60
   0  15  -3   -2.10    2.60
   0 -15  -3   -1.40    2.50
   0  15   3    1.70    3.80
   0 -15   3   -2.50    3.60
   0 -15   3    3.70    3.20
   0 -15  -3    2.40    3.80
   0  15  -3   -0.30    4.30
   0  15  -3    0.30    2.10
   0  15   3    4.60    7.50
   0  15   3   -3.90    2.30
   0 -15   3    0.60    2.90
   0  15   3   -0.90    3.80
   0 -15   3   -0.40    2.80
   0 -15  -3    1.50    3.90
   0 -15   3   -4.90    2.00
   0  15  -3    2.00    3.90
   0  15  -3   -3.40    2.20
   0  15   3   -2.00    2.60
   0  15   3    0.60    1.00
   0  15   3   -0.20    3.30
   0 -15   3   -0.70    3.40
   0  15   3    4.40    4.10
   0 -15   3   -4.00    4.00
   0 -15   3   -3.20    3.60
   0  15   5   -0.50    6.40
   0  15  -5   -0.70    8.60
   0 -15  -5   -0.40    5.80
   0 -15   5   -0.60    6.20
   0  15  -5   -1.40    5.90
   0  15   5   -3.70    3.20
   0 -15  -5   -2.70    5.40
   0  15   5   -2.10    7.40
   0 -15   5   -1.80    6.50
   0  15  -5   -1.10    5.70
   0  15   5    1.80    4.90
   0 -15  -5    6.60    6.20
   0  15   5   -6.90    3.50
   0  15   5    8.30    9.70
   0 -15   5    1.20    4.30
   0 -15   5    1.70    5.80
   0  15  -5   -1.50    4.00
   0  15   5   -0.20    4.20
   0 -15  -5   -0.50    5.50
   0 -15   5    9.90    7.00
   0 -15   5   13.60    6.90
   0 -15   5    0.60    5.40
   0  15  -5    2.70    4.80
   0 -15   7   -4.60    9.00
   0 -15  -7   10.90    9.60
   0 -15   7    2.80    9.20
   0  15  -7   -4.50    7.90
   0 -15  -7   -6.70    5.70
   0  15  -7   -5.80    7.50
   0 -15   7    8.40   10.50
   0  15   7   12.40    9.70
   0  15  -7   -0.30    9.60
   0  15   7   -7.60    9.00
   0  15   7   17.20   20.30
   0  15   7   -2.70    9.10
   0  15   7  -12.90    7.70
   0  15  -7   -2.80   13.20
   0 -15  -7   -1.30    8.10
   0  15   7    7.70   10.20
   0 -15   7   11.40   11.40
   0 -15   7    3.60    6.90
   0  15   7    4.00    9.70
   0 -15   7   -4.30    6.60
   0 -15  -7   -4.50    7.70
   0  15   9  -13.90   25.00
   0 -15   9    0.60   12.30
   0  15   9   -0.80   12.10
   0  15  -9   10.50   13.00
   0 -15   9   -8.10   13.10
   0 -15   9    1.80   12.40
   0 -15  -9   -4.30    8.50
   0  15  -9   -5.10   12.20
   0 -15  -9  -11.60   15.10
   0  15   9    3.50   17.20
   0 -15   9    0.20   14.90
   0  15  -9    6.70   18.90
   0  15   9  -24.00   11.10
   0 -15  -9   21.60   13.90
   0  16   0 2818.62  204.98
   0  16   0 2928.81  204.38
   0 -16   0 2814.82  202.18
   0 -16   0 2874.31  202.58
   0 -16   0 3119.19  203.68
   0 -16   0 3022.40  203.78
   0  16   0 2486.85  202.58
   0 -16   0 2583.84  203.48
   0  16   0 2976.10  202.08
   0 -16  -2 2071.69  142.09
   0  16   2 2075.69  140.49
   0  16   2 1993.60  142.49
   0  16  -2 1901.31  146.49
   0  16  -2 2007.80  141.59
   0  16   2 2038.00  146.99
   0  16  -2 1967.80  142.39
   0  16   2 1922.81  142.19
   0 -16  -2 2035.60  142.39
   0 -16   2 1817.62  142.09
   0 -16  -2 1658.83  139.89
   0 -16   2 2038.90  141.99
   0 -16  -2 2005.80  141.89
   0  16   2 2173.18  142.39
   0  16  -2 1983.60  142.99
   0 -16   2 2136.99  142.39
   0  16  -2 1954.40  141.99
   0 -16  -2 1962.00  142.29
   0  16   2 1979.20  142.29
   0  16  -2 1885.71  140.29
   0 -16   2 1777.02  142.29
   0  16   2 2010.70  143.59
   0 -16   2 1898.91  141.69
   0  16  -4  733.73   53.79
   0 -16   4  724.53   54.89
   0  16   4  815.52   55.09
   0 -16   4  789.82   56.59
   0  16  -4  698.73   53.99
   0  16   4  780.62   55.69
   0 -16  -4  666.43   55.79
   0 -16  -4  710.93   54.79
   0 -16   4  823.72   56.59
   0 -16   4  702.63   56.09
   0  16   4  741.03   56.49
   0 -16   4  642.34   55.49
   0  16   4  765.12   63.79
   0 -16   4  659.83   55.79
   0  16  -4  712.93   62.39
   0  16   4  723.43   56.49
   0 -16   4  729.83   57.39
   0 -16   4  737.43   56.09
   0  16   4  723.53   56.39
   0  16  -4  685.73   55.99
   0  16   4  709.03   57.79
   0 -16  -4  696.73   56.19
   0  16  -4  689.23   56.79
   0  16  -4  734.53   56.39
   0 -16  -4  724.73   56.69
   0  16   6  258.77   24.00
   0  16   6  238.28   27.40
   0 -16   6  224.88   25.60
   0  16   6  214.68   26.40
   0 -16   6  222.28   22.90
   0  16   6  221.18   27.20
   0 -16  -6  224.78   23.60
   0 -16  -6  263.07   24.10
   0 -16   6  245.68   24.10
   0  16   6  263.37   23.30
   0 -16   6  251.07   23.80
   0  16  -6  258.87   25.70
   0  16  -6  200.28   22.50
   0 -16   6  270.57   25.20
   0  16  -6  211.38   30.80
   0  16   6  127.19   32.00
   0 -16  -6  249.78   24.60
   0 -16   6  266.37   25.00
   0  16  -6  211.88   23.80
   0  16   6  228.88   27.50
   0 -16   6  226.28   23.20
   0 -16  -6  184.98   25.30
   0  16  -8  137.79   22.60
   0  16   8  142.89   27.60
   0  16   8  154.38   24.00
   0 -16  -8  139.59   22.70
   0 -16   8  150.18   24.20
   0  16  -8  141.19   24.70
   0 -16   8  124.59   24.10
   0 -16  -8  128.39   21.60
   0  16  -8  126.49   31.90
   0  16  -8  153.38   23.50
   0 -16  -8  126.09   21.70
   0  16   8  133.99   22.80
   0  16   8  170.98   22.90
   0 -16   8  170.08   26.10
   0 -16   8  136.59   23.10
   0 -16   8  146.49   23.70
   0  16   8  142.09   24.30
   0  17   1    0.10    4.50
   0 -17   1    0.90    3.00
   0 -17   1    0.60    2.20
   0 -17  -1    1.70    2.10
   0  17  -1    1.30    1.80
   0  17  -1    2.00    3.20
   0  17  -1   -3.70    2.00
   0  17   1    1.20    1.60
   0  17   1    1.30    4.70
   0 -17   1   -1.50    3.10
   0  17  -1    0.20    5.50
   0  17   1   -0.90    2.70
   0 -17   1   -1.10    3.00
   0 -17  -1   -1.40    1.90
   0 -17  -1   -1.60    2.30
   0  17   1   -1.00    2.70
   0  17   1    0.60    2.90
   0 -17  -1    0.10    2.90
   0 -17  -1   -2.40    2.90
   0 -17  -3   -2.10    2.80
   0  17   3    6.30    8.80
   0  17   3   -0.90    3.00
   0 -17   3    3.90    3.70
   0  17   3    4.70    4.50
   0 -17   3    0.10    3.50
   0 -17   3    0.30    3.70
   0  17   3    2.00    2.50
   0 -17  -3    0.10    2.90
   0 -17   3   -1.40    4.80
   0 -17   3    0.50    3.70
   0  17   3   -2.00    2.90
   0  17   3   -3.10    3.60
   0  17  -3    0.70    2.20
   0 -17   3    3.40    3.80
   0 -17  -3    6.90    4.60
   0  17  -3   -2.40    3.80
   0 -17  -3   -0.60    2.10
   0  17  -3   -3.30    3.90
   0 -17   3   -0.60    3.90
   0 -17   3    1.40    4.10
   0  17   3   -1.50    4.20
   0  17   3   -4.20    3.40
   0  17  -3   -1.50    3.60
   0  17  -3   -4.70    3.80
   0 -17   5    1.90    4.80
   0 -17  -5    5.70    4.40
   0 -17  -5   -2.00    5.80
   0 -17   5   -7.20    5.30
   0 -17   5   -1.20    5.50
   0  17   5   -2.30    4.70
   0  17   5    4.60    5.90
   0  17   5    2.70    5.10
   0 -17  -5    4.20    5.00
   0  17  -5   -3.70    5.10
   0 -17  -5    0.10    6.10
   0 -17   5    0.80    6.50
   0  17   5   -2.10    6.70
   0  17   5   -4.20   11.50
   0 -17   5   -2.50    4.30
   0 -17   5    2.50    6.90
   0  17   5    2.70    4.90
   0  17  -5   -2.30    9.10
   0  17  -5    3.70    5.10
   0 -17  -5   -1.80    5.40
   0 -17   5   -8.50    6.10
   0  17   5    2.40    8.60
   0  17  -5   -4.10    5.80
   0  17   7   -7.30    7.90
   0 -17   7   -2.80    6.40
   0 -17   7    8.70   10.00
   0  17  -7   -0.30    6.70
   0  17   7    7.00   10.10
   0  17  -7   -5.10    8.00
   0 -17  -7    8.80    9.80
   0  17   7   -6.10    9.10
   0  17  -7    2.70    9.20
   0 -17  -7    1.40    8.00
   0 -17   7    4.00    7.70
   0 -17   7    5.70    7.70
   0  17   7   -1.70   13.30
   0 -17   7  -10.50    8.20
   0  17   7    3.80    7.60
   0  17  -7    6.80   14.40
   0 -17  -7   -5.80    7.00
   0  17   7   -6.60   11.80
   0 -17  -7   -3.60    8.60
   0 -17   7    2.60   11.50
   0  17   9   11.00   14.60
   0 -17   9   -7.20   11.80
   0  17   9    6.10   17.50
   0 -17   9   -6.70   13.30
   0  17   9   23.90   29.40
   0 -17   9    6.50   15.00
   0 -17   9    6.80   13.20
   0 -17  -9    2.60   12.40
   0 -17  -9   11.70   18.70
   0  17  -9   -6.40   11.10
   0  17   9    3.90   12.40
   0  17  -9   10.70   12.60
   0 -17  -9   10.40   12.40
   0  17  -9    8.00   15.10
   0  18   0 1148.29   79.99
   0  18   0 1037.70   80.69
   0  18   0 1150.08   83.49
   0 -18   0 1116.39   81.29
   0 -18   0  931.71   80.99
   0 -18   0 1138.99   80.59
   0 -18   0 1132.19   80.09
   0  18   0 1151.88   87.59
   0 -18   0 1223.18   81.99
   0  18   0 1106.29   82.59
   0 -18   2 1195.68   89.39
   0  18   2 1188.08   90.19
   0 -18   2 1262.77   90.09
   0 -18   2 1038.20   89.69
   0  18   2 1126.89   94.29
   0  18   2 1183.68   89.69
   0  18   2 1189.08   87.79
   0  18  -2 1272.87   90.99
   0  18   2 1205.58   89.89
   0 -18  -2 1244.98   89.99
   0 -18  -2 1254.77   89.59
   0 -18  -2 1456.95   90.69
   0  18  -2 1222.08   87.79
   0 -18  -2 1283.47   89.99
   0  18   2 1136.89   89.59
   0  18  -2 1214.78   89.59
   0 -18   2 1067.49   89.49
   0  18  -2 1263.07   90.19
   0 -18  -2 1416.46   88.09
   0  18  -2 1311.67   89.39
   0 -18   2 1140.49   89.29
   0  18   2 1219.98   91.39
   0  18  -2 1218.48   94.99
   0 -18  -2 1172.08   89.39
   0 -18   4  690.73   57.39
   0  18  -4  789.72   58.99
   0 -18   4  714.83   57.39
   0  18  -4  788.12   58.09
   0 -18   4  692.63   57.19
   0  18   4  706.33   57.69
   0  18  -4  820.32   55.49
   0 -18   4  693.63   58.79
   0 -18  -4  764.42   58.09
   0 -18  -4  786.72   57.99
   0 -18  -4  755.32   57.99
   0  18   4  731.03   58.09
   0 -18   4  703.83   56.39
   0  18  -4  784.02   58.19
   0  18   4  694.23   56.39
   0  18   4  689.63   57.79
   0  18   4  720.13   57.89
   0  18  -4  811.52   65.49
   0 -18   4  766.82   57.89
   0 -18   4  760.32   57.69
   0  18   4  675.53   64.09
   0 -18   4  762.22   57.49
   0 -18  -4  789.02   56.69
   0  18   4  712.43   59.19
   0 -18  -6  380.46   32.20
   0  18   6  356.66   33.00
   0 -18   6  360.96   32.10
   0  18  -6  357.06   33.90
   0 -18   6  345.37   32.60
   0  18   6  358.46   32.00
   0 -18   6  352.26   32.00
   0  18   6  328.57   33.20
   0 -18   6  327.07   32.70
   0  18  -6  302.37   39.50
   0  18  -6  333.57   32.60
   0  18   6  356.26   32.60
   0 -18  -6  319.87   32.30
   0 -18   6  316.37   34.00
   0 -18   6  364.76   33.20
   0 -18  -6  371.16   33.10
   0 -18   6  372.66   33.10
   0  18   6  330.97   35.30
   0 -18  -6  383.06   33.80
   0  18   6  339.37   42.40
   0  18  -6  367.36   32.90
   0 -18   8  100.19   21.00
   0 -18  -8   86.69   18.70
   0  18   8   88.59   18.20
   0 -18  -8   86.99   18.70
   0  18   8   82.79   18.80
   0  18  -8  101.99   20.30
   0  18   8   81.09   22.40
   0  18  -8  117.19   20.20
   0  18   8  109.29   19.90
   0 -18   8   98.39   18.40
   0 -18  -8  113.79   19.40
   0 -18   8   67.69   16.20
   0  18  -8   72.89   26.00
   0 -18   8   92.69   19.40
   0 -18   8   97.19   19.80
   0  18  -8   78.69   20.00
   0  18   8   68.29   19.00
   0  18   8   72.29   30.40
   0  19   1    0.20    4.30
   0 -19  -1   -1.80    2.60
   0 -19   1    0.00    3.00
   0  19  -1    1.20    3.10
   0  19   1    0.20    5.10
   0  19  -1    4.10    7.20
   0 -19   1    0.90    2.20
   0 -19   1   -1.00    2.20
   0 -19  -1    0.40    2.70
   0  19   1    1.20    2.70
   0 -19  -1   -2.30    2.20
   0 -19  -1   -1.90    2.90
   0  19   1   -2.80    6.40
   0 -19  -1    0.30    2.70
   0 -19  -1   -3.30    2.70
   0  19  -1    7.00    4.60
   0  19  -1    0.40    1.90
   0  19   1    0.30    3.60
   0  19  -1   -0.60    2.70
   0  19   1    1.50    3.00
   0  19   1   -2.90    3.00
   0 -19   1    0.20    2.70
   0  19  -1   -2.30    2.90
   0  19   1    2.00    1.60
   0 -19   1    2.20    2.10
   0 -19   3    1.90    4.30
   0  19   3    2.30    9.00
   0 -19   3    1.30    3.40
   0 -19   3   -0.80    3.70
   0  19  -3   -4.50    3.90
   0  19  -3   -1.90    2.30
   0  19   3    1.00    3.20
   0  19  -3   -3.00    3.70
   0 -19  -3    2.10    3.60
   0  19   3   -1.20    3.10
   0 -19   3    5.00    4.30
   0 -19   3    6.00    4.40
   0 -19  -3   -2.70    3.70
   0  19   3    4.10    4.60
   0  19  -3    4.00    4.40
   0 -19   3    2.40    4.30
   0  19   3    5.10    5.00
   0 -19   3    3.00    4.60
   0 -19  -3   -0.70    3.10
   0  19   3   -0.60    2.60
   0  19   3   -1.40    3.20
   0  19   3    5.60    6.00
   0 -19  -3   -0.50    4.00
   0  19  -3    0.10    4.80
   0  19   5   -1.50    5.50
   0 -19   5   -4.90    5.70
   0  19   5    6.20    7.10
   0  19   5   -1.00   13.20
   0  19   5    3.60    8.70
   0 -19  -5   -1.50    4.70
   0 -19   5   -7.80    5.80
   0  19  -5    2.40    6.50
   0  19  -5   -0.70    9.50
   0 -19   5   -0.60    6.10
   0  19   5   -7.50    6.20
   0  19  -5   -9.10    5.50
   0  19  -5   -0.40    6.70
   0 -19   5    5.90    7.20
   0  19   5    3.40    5.10
   0 -19   5    5.50    7.30
   0 -19   5    6.60    7.20
   0 -19  -5    0.20    4.50
   0 -19  -5    4.10    6.50
   0  19   5    3.20    7.10
   0 -19  -5    3.80    6.40
   0 -19  -5   -4.40    3.90
   0 -19   5   -1.40    6.10
   0 -19  -7   -7.80    8.40
   0  19   7   -9.30    9.40
   0  19   7    3.60   12.80
   0  19   7   17.10   21.20
   0  19  -7    8.60   10.20
   0 -19   7    9.00   10.30
   0 -19   7    1.40   11.80
   0  19   7   -7.30    9.90
   0 -19  -7   -0.70    6.90
   0  19  -7   -0.80    8.50
   0  19   7    1.20    8.80
   0 -19   7   -5.80    9.00
   0  19  -7   -1.30   14.10
   0 -19   7   -5.50    7.20
   0  19   7    8.90   10.80
   0 -19  -7   -9.90    7.80
   0 -19   7    4.00   10.00
   0 -19  -7   -2.20    7.90
   0  19  -7    8.20   10.10
   0 -19   7  -10.10    6.20
   0 -19  -9   -5.00   11.90
   0  19   9   -2.30   19.60
   0 -19   9   -9.40   14.10
   0 -19  -9   10.60   20.00
   0 -19   9   -3.60   13.40
   0  19  -9   -9.70   16.60
   0 -19  -9  -11.00    9.90
   0  19   9   14.00   18.60
   0  19   9    0.00   13.60
   0 -19   9   -9.10   12.50
   0  19   9   -9.20   11.20
   0  19  -9   -1.90   13.00
   0 -19   9   15.70   15.00
   0  19  -9   -8.80   10.70
   0  20   0  202.28   18.60
   0 -20   0  198.98   16.00
   0  20   0  189.48   17.40
   0 -20   0  204.98   17.30
   0 -20   0  193.68   16.80
   0 -20   0  180.98   15.40
   0  20   0  187.78   16.30
   0 -20   0  196.08   16.60
   0  20   0  203.98   17.10
   0 -20   0  174.88   16.90
   0 -20   0  196.88   16.40
   0  20   0  192.58   19.20
   0  20   0  203.58   15.50
   0  20   0  184.38   22.60
   0 -20   2   84.49   10.10
   0  20   2   71.39   10.40
   0 -20   2   67.19   10.00
   0 -20   2   74.69    9.90
   0  20   2   83.09   11.30
   0  20   2   72.29   10.30
   0 -20   2   76.99   11.20
   0  20   2   94.19   13.50
   0  20   2   73.79    7.40
   0 -20   2   62.79    9.20
   0  20   2  102.09   18.20
   0  20   2   72.19   10.50
   0 -20   2   84.69   11.00
   0 -20   2   80.49   10.90
   0 -20   2   69.29    8.50
   0 -20   4  141.99   16.60
   0  20   4  158.58   18.90
   0  20  -4  167.58   18.90
   0 -20   4  151.28   16.00
   0 -20   4  151.38   18.10
   0 -20   4  137.59   16.90
   0  20  -4  152.78   17.40
   0  20  -4  151.98   18.30
   0  20  -4  144.89   24.90
   0 -20   4  143.29   17.90
   0  20   4  140.59   16.30
   0 -20  -4  143.19   18.10
   0  20   4  153.98   18.70
   0  20   4  155.88   26.50
   0  20   4  134.49   18.00
   0 -20  -4  151.88   15.10
   0 -20   4  150.38   19.60
   0 -20  -4  155.08   18.10
   0 -20  -4  153.68   18.40
   0 -20   4  116.89   16.70
   0  20   4  136.69   14.10
   0  20   4  135.59   19.90
   0 -20   4  176.08   18.50
   0  20   4  159.28   18.40
   0  20   6   46.50   22.90
   0 -20  -6   40.40   11.10
   0 -20   6   43.90   12.50
   0 -20  -6   38.10   11.10
   0  20   6   80.69   14.60
   0  20   6   44.60   13.10
   0  20  -6   33.10   15.50
   0 -20   6   64.39   12.80
   0  20  -6   37.70   11.10
   0 -20   6   83.39   14.70
   0 -20   6   44.90   11.50
   0  20   6   77.09   13.20
   0  20  -6   43.10   11.30
   0 -20   6   45.50   12.80
   0 -20   6   63.39   13.50
   0  20   6   43.70   14.90
   0  20   6   49.99   13.60
   0 -20  -6   37.30   11.80
   0 -20  -6   41.30   11.80
   0 -20   6   53.49   13.50
   0  20  -6   49.30   13.60
   0 -20  -8   14.00   10.80
   0  20   8   -1.10   12.20
   0 -20   8   27.40   13.50
   0  20   8   24.80   12.90
   0  20  -8    5.70   17.60
   0  20  -8   -1.50   10.10
   0  20  -8    3.40   12.00
   0 -20  -8    8.70   11.40
   0  20   8  -12.70   20.70
   0 -20   8   -0.80   11.30
   0 -20   8   13.40   14.60
   0 -20   8   -4.40   11.00
   0  20   8   26.80   14.60
   0  20   8    2.60   12.00
   0 -20   8   15.00   12.60
   0  20  -8   -0.60   11.40
   0 -20  -8   17.90   11.60
   0  20   8   13.20   16.40
   0 -20  -8    7.10   11.70
   0 -21   1    4.70    3.10
   0  21  -1   -0.90    2.90
   0  21   1   -0.80    1.60
   0  21   1    2.30    5.20
   0 -21  -1    0.90    3.50
   0  21   1    3.60    3.90
   0  21   1   -1.80    2.70
   0  21   1    3.30    7.50
   0 -21  -1    0.30    2.90
   0  21  -1    0.60    2.20
   0  21   1    2.10    3.70
   0  21   1   -5.50    2.60
   0 -21   1    4.80    3.10
   0 -21   1    3.30    2.90
   0 -21  -1    0.60    2.40
   0  21  -1    2.90    3.80
   0  21   1   -0.90    2.70
   0  21  -1   -0.30    2.90
   0  21  -1   -0.90    4.20
   0 -21   1    0.60    3.40
   0 -21  -1    0.20    3.10
   0 -21   1    0.60    3.80
   0 -21   1    0.80    3.00
   0  21  -1   -2.00    6.30
   0 -21  -1    4.60    3.70
   0 -21  -1    1.60    2.90
   0  21   3   -2.60    2.90
   0 -21   3   -5.40    3.60
   0  21  -3   -2.10    3.50
   0  21   3    3.70    3.90
   0 -21  -3    4.60    3.50
   0 -21   3    1.90    4.50
   0  21   3    2.40    3.70
   0 -21  -3    6.10    4.10
   0  21  -3    5.90    5.50
   0  21   3    3.00    9.50
   0 -21  -3    1.00    3.90
   0 -21  -3    1.60    4.40
   0  21  -3    1.00    3.70
   0  21  -3    5.50    8.20
   0 -21   3    0.60    3.80
   0 -21   3   -1.90    5.00
   0 -21   3   -2.90    2.80
   0  21   3    0.50    2.70
   0 -21   3   -0.20    4.10
   0  21   3    4.10    6.50
   0  21  -3   -0.90    4.10
   0  21  -3    0.80    2.40
   0 -21  -3    1.30    4.70
   0 -21   3   -5.90    3.90
   0 -21   3   -3.00    3.60
   0  21   3   -3.70    4.60
   0  21   3   -3.00    4.60
   0  21   5    1.10    5.70
   0  21   5    0.50   13.30
   0 -21   5   -2.10    4.40
   0  21  -5   -2.60    6.30
   0  21   5    3.80    8.00
   0  21  -5    2.80   10.20
   0 -21  -5    2.80    6.80
   0  21   5   -9.60    6.30
   0 -21   5   -2.50    6.70
   0 -21   5   -5.80    5.90
   0  21  -5   -2.00    6.30
   0 -21   5    5.80    7.10
   0 -21  -5    2.90    5.00
   0 -21   5    5.10    6.80
   0 -21   5   -7.70    8.80
   0 -21   5   -3.10    6.20
   0  21   5   -7.10    6.50
   0 -21  -5    1.50    6.90
   0 -21  -5    2.20    6.90
   0 -21  -5    0.00    6.60
   0  21   5    4.50    9.10
   0  21  -5   -2.10    6.20
   0 -21  -7    5.60    9.30
   0  21   7    7.50   10.80
   0 -21   7   -2.80    8.30
   0 -21   7   -3.40   11.70
   0 -21  -7   -1.20    8.50
   0 -21   7   13.40   11.80
   0  21   7   -4.70   19.20
   0 -21   7   -4.60    6.70
   0 -21  -7   -7.10    8.70
   0  21   7   17.20   11.30
   0  21   7    7.00   13.60
   0  21   7   -3.90    7.30
   0  21  -7   -7.20    9.10
   0 -21   7    8.30   10.90
   0 -21  -7   -5.50    7.80
   0  21  -7   -9.40    8.50
   0 -21   7   13.90   11.30
   0  21  -7   -7.80    5.80
   0  21   7    0.40    9.50
   0  21  -7   -5.80   13.20
   0  21   9    1.90   18.00
   0 -21   9   12.70   16.70
   0  21   9  -19.40   23.00
   0 -21   9    1.20   13.10
   0 -21  -9   -3.80   10.70
   0 -21   9  -14.90   12.40
   0 -21  -9    0.00   11.80
   0  21   9  -20.70   12.20
   0  21  -9    5.70   12.50
   0  21  -9  -16.60   11.50
   0 -21  -9   13.20   19.80
   0 -21   9   21.20   14.90
   0  21  -9   -2.30   19.00
   0  22   0 1423.16  105.89
   0  22   0 1448.66  104.59
   0  22   0 1471.25  106.89
   0 -22   0 1476.95  104.79
   0 -22   0 1471.75  105.29
   0  22   0 1456.55  105.39
   0  22   0 1361.26  112.09
   0 -22   0 1430.56  105.79
   0  22   0 1487.75  103.69
   0 -22   0 1444.36  103.69
   0 -22   0 1406.36  105.39
   0  22   0 1414.26  107.79
   0 -22  -2  907.41   59.99
   0  22  -2  782.72   67.79
   0 -22  -2  863.81   61.29
   0 -22   2  913.81   62.89
   0  22   2  788.92   62.29
   0  22  -2  823.72   62.29
   0  22  -2  942.31   59.69
   0  22  -2  878.21   61.39
   0 -22  -2  817.72   61.89
   0 -22   2  820.92   60.89
   0 -22   2  641.04   60.89
   0  22   2  818.32   68.29
   0 -22   2  676.13   61.29
   0 -22   2  835.52   60.39
   0  22   2  791.82   61.59
   0 -22  -2  824.82   61.29
   0 -22  -2  827.52   61.59
   0  22  -2  899.01   62.19
   0  22   2  714.73   61.49
   0 -22   2  820.92   61.19
   0  22   2  827.42   63.69
   0 -22   2  665.43   60.29
   0 -22  -2  815.72   61.39
   0  22   2  786.82   61.69
   0  22  -2  861.01   63.29
   0 -22   2  783.22   61.39
   0 -22  -4   42.90    8.80
   0  22  -4   55.59   10.60
   0 -22  -4   43.70    8.30
   0  22   4   42.80   10.20
   0 -22   4   31.10    8.80
   0  22   4   29.00    8.90
   0 -22   4   31.90    8.50
   0 -22  -4   35.80    9.30
   0  22   4   37.00    9.10
   0  22   4   40.70   10.70
   0  22  -4   26.10    7.70
   0  22   4   30.60    7.60
   0 -22   4   27.90    8.90
   0 -22   4   27.50    8.00
   0 -22   4   18.20    6.80
   0  22  -4   26.20   12.00
   0 -22   4   23.40    7.10
   0  22   4   30.60   15.50
   0  22   4   36.30    8.70
   0  22  -4   40.30   10.50
   0 -22   4   36.10    9.00
   0 -22  -4   31.80    9.20
   0 -22   6   56.49   16.70
   0  22  -6   78.69   14.20
   0 -22  -6   54.39   13.80
   0  22   6   57.69   25.30
   0 -22   6   69.69   14.90
   0  22   6   69.39   14.40
   0  22  -6   64.39   14.60
   0 -22   6   85.79   15.00
   0 -22   6   64.29   14.40
   0  22   6   90.29   16.00
   0 -22   6   80.99   15.70
   0 -22   6   80.19   15.60
   0  22   6   73.89   16.10
   0 -22  -6   84.39   15.30
   0 -22   6   65.79   13.60
   0 -22  -6   63.79   14.20
   0  22  -6   95.99   16.90
   0  22   6   67.59   13.00
   0  22  -6   53.09   19.40
   0 -22  -6   64.29   14.70
   0  22   6   47.90   15.90
   0 -22   8  127.09   25.60
   0 -22   8  148.29   24.30
   0  22  -8  114.49   20.50
   0  22   8  137.79   24.60
   0 -22  -8  106.29   20.80
   0  22   8  122.29   24.40
   0  22   8  153.98   26.70
   0 -22   8  186.48   26.50
   0 -22   8  141.19   24.00
   0 -22  -8  157.08   25.50
   0 -22  -8  118.99   21.70
   0  22  -8  207.08   28.00
   0 -22  -8  150.38   24.50
   0  22  -8  147.59   26.10
   0  22   8  154.98   29.60
   0 -22   8  169.28   25.30
   0  22  -8  109.89   32.40
   0  23   1   -0.80    1.70
   0 -23  -1   -1.30    3.40
   0 -23  -1    1.00    3.40
   0  23   1    2.80    4.90
   0 -23  -1   -2.70    3.60
   0  23  -1   -1.40    3.80
   0 -23   1    2.00    2.90
   0  23  -1   -4.20    4.40
   0  23   1    2.90    3.40
   0 -23   1   -0.60    3.40
   0 -23   1   -1.70    2.70
   0 -23   1    0.70    2.60
   0  23   1    0.40    3.80
   0  23  -1   -3.10    7.20
   0  23   1    6.90    9.20
   0 -23  -1   -0.40    3.20
   0 -23  -1    2.40    3.00
   0  23  -1   -1.40    3.10
   0 -23   1   -0.10    4.00
   0  23   1   -2.70    3.00
   0  23   1   -1.40    3.30
   0  23  -1    0.40    2.60
   0 -23   1   -3.60    3.70
   0  23   1   -1.80    3.60
   0  23  -1    3.10    3.90
   0 -23  -1    0.50    3.00
   0  23  -3   -4.00    3.90
   0 -23   3   -2.70    4.20
   0 -23  -3    5.30    4.90
   0  23   3   -1.40    6.30
   0  23   3   -0.50    3.90
   0 -23   3    2.20    4.70
   0  23   3    5.90    5.70
   0 -23   3    6.20    5.10
   0 -23  -3   -2.10    4.90
   0 -23  -3    0.30    3.50
   0 -23  -3    2.60    4.30
   0  23  -3    2.00    5.70
   0  23  -3    2.60    3.20
   0 -23  -3    4.50    4.00
   0  23   3    2.60    5.80
   0  23  -3   -2.50    7.50
   0  23   3   -0.20    2.30
   0  23   3    2.60    3.90
   0 -23   3   -3.00    4.30
   0  23   3   -0.90    8.80
   0 -23   3    4.80    4.90
   0 -23   3    5.50    5.80
   0 -23   3   -1.00    4.90
   0  23  -3   -2.80    3.30
   0  23   5   -5.00   14.50
   0 -23   5   -1.40    6.70
   0  23   5  -16.50    5.80
   0 -23  -5   -0.60    7.00
   0 -23   5    3.40    7.50
   0  23  -5    0.30    7.00
   0  23   5    1.10    5.80
   0 -23   5    6.70   10.20
   0 -23   5   -1.00    6.50
   0  23  -5    1.80    7.40
   0 -23   5   -3.00    6.90
   0 -23  -5   -3.50    4.60
   0  23   5   -3.90    7.10
   0 -23  -5   -2.30    4.60
   0 -23  -5    7.20    7.90
   0 -23   5    7.40    8.00
   0 -23   5   -5.50    6.60
   0  23   5   -2.50    6.80
   0  23   5    2.80    8.40
   0  23  -5   -0.10    7.20
   0  23  -5    6.20   12.30
   0  23   7   -0.70   13.30
   0 -23  -7    1.70    9.40
   0  23   7   11.00   11.60
   0 -23   7  -12.60    9.40
   0 -23   7    0.30   10.20
   0  23  -7    3.00   10.10
   0 -23   7  -11.10    9.30
   0  23  -7   -2.70    9.50
   0 -23   7   -6.80   10.10
   0  23  -7  -10.40    9.80
   0 -23  -7   -3.50    8.90
   0  23  -7   -0.90   14.40
   0 -23   7    7.70    9.40
   0  23   7    7.90   11.50
   0 -23  -7   -1.00    9.20
   0 -23   7  -10.60    9.00
   0  23   7   -1.00    7.80
   0 -23  -7    0.30    7.30
   0  23   7  -12.50   19.30
   0  23  -9    4.60   13.50
   0 -23   9   11.40   13.10
   0  23   9   -1.60   18.50
   0 -23   9   -6.10    9.00
   0 -23   9   11.30   19.40
   0  23  -9   -5.30   19.30
   0 -23   9   -4.10    9.10
   0 -23  -9   -3.00    9.00
   0  23   9    4.20   14.60
   0  23   9   13.10   30.20
   0  23  -9  -14.50   12.10
   0 -23  -9    7.80   13.30
   0  23   9    8.20   15.40
   0 -24   0  404.66   36.60
   0  24   0  458.45   39.70
   0  24   0  486.65   37.70
   0  24   0  465.95   36.20
   0  24   0  476.85   35.00
   0 -24   0  462.35   36.30
   0 -24   0  525.45   36.80
   0  24   0  490.95   38.60
   0  24   0  475.65   44.40
   0 -24   0  436.86   36.50
   0 -24   0  439.96   37.30
   0  24   0  465.95   37.00
   0  24   0  493.05   37.40
   0 -24   0  474.15   35.20
   0  24   2  394.86   34.40
   0  24   2  391.96   30.00
   0 -24   2  369.06   30.80
   0 -24  -2  357.36   31.30
   0  24  -2  405.96   32.20
   0  24   2  401.46   32.10
   0 -24  -2  388.66   31.30
   0 -24   2  412.56   32.50
   0 -24   2  401.86   31.30
   0 -24   2  366.96   31.50
   0  24  -2  440.96   29.70
   0  24   2  443.36   32.80
   0 -24   2  336.37   31.40
   0  24   2  403.76   29.10
   0  24  -2  380.66   32.70
   0  24  -2  402.36   31.40
   0 -24  -2  393.16   32.00
   0  24  -2  386.26   33.40
   0 -24  -2  366.56   31.10
   0  24   2  399.66   39.10
   0 -24  -2  362.96   31.20
   0 -24   2  441.26   32.90
   0 -24   2  358.06   30.20
   0 -24   2  310.57   30.30
   0  24   2  393.66   32.80
   0  24   2  364.46   31.50
   0 -24  -2  326.77   29.60
   0  24  -2  397.16   38.50
   0 -24  -4   67.59   12.60
   0  24   4   78.69   14.00
   0 -24  -4   61.29   11.50
   0 -24   4  100.89   14.50
   0  24   4   67.09   20.30
   0  24   4   82.19   13.80
   0 -24  -4   62.09   10.80
   0  24  -4   73.89   13.70
   0 -24   4   73.09   12.10
   0  24   4   82.19   11.20
   0  24   4   68.79   12.40
   0  24   4   86.19   16.20
   0 -24   4   62.09   12.10
   0 -24   4   78.19   12.80
   0  24  -4   56.79   12.10
   0  24  -4   79.29   12.60
   0 -24   4   80.59   12.80
   0 -24   4   82.89   13.00
   0  24  -4   64.99   18.60
   0  24  -4   62.49   11.30
   0  24   4   77.59   13.70
   0 -24   4   73.19   11.80
   0 -24  -4   57.19   11.70
   0  24   6   31.40   12.30
   0 -24   6   23.40   10.80
   0  24   6   19.30   11.20
   0 -24   6    8.40   12.60
   0  24  -6   12.90   15.60
   0 -24  -6   14.20   10.00
   0 -24   6   14.50    8.60
   0 -24   6    4.30    8.60
   0  24  -6   16.70   10.30
   0  24  -6   24.70   12.00
   0 -24  -6   23.30   11.30
   0  24   6    7.30   19.70
   0 -24  -6   13.10    9.80
   0  24  -6    4.30    9.40
   0 -24   6   30.20   11.20
   0 -24  -6   12.90    9.90
   0  24   6   21.80   13.50
   0 -24   6   19.60   10.20
   0 -24   6   13.10    9.20
   0  24   6   13.30   10.90
   0  24   8   37.90   20.30
   0  24   8   10.10   25.70
   0 -24  -8   22.60   12.60
   0 -24  -8    9.50   12.00
   0  24  -8   33.40   19.40
   0  24   8   49.99   18.40
   0  24  -8   52.49   17.10
   0 -24   8   62.39   17.90
   0  24  -8   28.70   15.40
   0 -24   8   34.00   15.20
   0 -24   8   36.60   17.80
   0 -24   8   31.90   14.00
   0 -24   8   40.50   13.20
   0  24   8   37.30   16.50
   0  24   8   24.60   15.80
   0 -24  -8   33.30   15.00
   0 -25   1    3.00    3.60
   0 -25  -1    0.80    2.90
   0  25  -1   -1.80    8.00
   0  25   1    4.80    9.70
   0 -25  -1    0.60    3.90
   0 -25   1    4.00    4.90
   0 -25   1   -4.40    2.90
   0 -25   1   -0.10    2.90
   0  25   1   -1.70    3.70
   0  25   1   -2.00    4.30
   0 -25  -1    3.70    3.30
   0  25  -1    4.10    5.10
   0  25   1   -1.20    1.90
   0  25   1    1.10    4.50
   0  25  -1    2.70    2.90
   0 -25  -1    0.00    3.90
   0 -25   1    3.90    3.30
   0 -25  -1   -0.80    3.30
   0  25  -1   -1.30    3.40
   0  25   1    3.30    4.40
   0 -25   1    2.90    4.10
   0 -25  -1    3.40    4.00
   0  25  -1    5.60    5.80
   0  25   1   -0.80    3.50
   0 -25  -1    0.90    2.80
   0  25  -1    1.70    4.60
   0  25   1   -2.90    2.90
   0 -25   1   -1.10    3.10
   0 -25   1    1.10    1.80
   0  25   3    6.20    6.00
   0  25   3    1.40    7.30
   0  25  -3    3.40    4.20
   0  25  -3   -4.20    5.20
   0 -25   3    2.00    5.00
   0  25   3    0.70    3.00
   0 -25  -3    1.20    4.00
   0 -25   3    2.00    4.50
   0  25   3    1.70    5.70
   0 -25  -3    4.00    5.20
   0 -25   3   -0.90    3.70
   0  25   3   -7.80    9.00
   0  25   3    3.40    5.00
   0 -25   3   -1.70    3.30
   0  25  -3   -1.60    4.70
   0  25  -3    5.70    9.60
   0  25  -3   -3.50    4.00
   0 -25   3    0.80    4.50
   0 -25   3    3.90    4.80
   0 -25   3   -3.60    4.80
   0 -25  -3   -3.20    3.70
   0 -25  -3    1.00    3.30
   0  25   3    3.50    5.50
   0 -25  -3   -4.60    3.10
   0 -25  -5   -4.80    4.80
   0  25  -5   -1.80    6.90
   0 -25  -5   -2.60    5.20
   0  25  -5    0.90    7.90
   0  25   5    3.60    6.60
   0  25  -5    6.40   12.70
   0 -25   5   -1.40    7.00
   0 -25   5   -1.20    7.20
   0 -25   5   -9.00    5.50
   0 -25   5    4.70    7.80
   0 -25  -5    3.50    7.60
   0  25   5   -6.20    7.30
   0  25   5    2.40    8.70
   0  25   5   -4.60    8.30
   0 -25   5   -1.20    5.30
   0  25  -5   -2.70    5.10
   0 -25  -5   -3.90    6.60
   0 -25   5   -2.70    6.90
   0  25   5   -2.80   15.70
   0 -25   5    6.10    8.60
   0  25   7    0.20   11.40
   0  25  -7   -8.20   14.30
   0  25   7   -1.80   14.20
   0 -25  -7  -10.70    7.80
   0 -25   7    6.30    9.80
   0 -25   7    8.70    9.90
   0 -25   7   -1.10   10.50
   0 -25   7    1.10    9.50
   0  25   7   -1.00   11.10
   0 -25  -7    4.60   10.20
   0 -25   7   -3.20   13.10
   0 -25  -7   -5.00    6.50
   0 -25   7    3.10   10.20
   0  25  -7   -1.20   10.40
   0  25   7   19.00   23.70
   0  25   7   -0.40   11.30
   0  25  -7    5.40   10.40
   0  25  -7   -3.20   10.00
   0 -25  -7   -7.50    9.20
   0  25  -9   -3.80   19.80
   0 -25   9   16.60   16.30
   0 -25  -9   -5.40   12.80
   0  25   9   -2.90   27.30
   0  25  -9   -2.30   14.00
   0 -25   9    7.30   14.90
   0 -25   9   -2.20   13.30
   0 -25  -9   24.30   14.60
   0  25  -9   19.50   13.90
   0  25   9   -5.90   14.10
   0  25   9   -9.60   18.30
   0  25   9  -15.30   13.00
   0 -26   0   68.99   11.30
   0  26   0   73.09    9.50
   0 -26   0   76.19   10.10
   0 -26   0   76.09   10.80
   0  26   0   99.79   13.20
   0 -26   0   83.39   10.50
   0  26   0   75.39   13.90
   0  26   0   84.09   18.50
   0 -26   0   71.79    8.30
   0  26   0   74.69    8.30
   0 -26   0   78.59   10.50
   0  26   0   64.39   10.30
   0  26   0   71.29   11.60
   0  26   0   83.69    9.80
   0  26   2  151.78   24.90
   0 -26  -2   80.39   10.30
   0 -26   2  125.79   11.10
   0 -26   2  125.29   14.80
   0  26  -2   83.99   12.00
   0  26   2  120.39   15.60
   0 -26   2  101.09   13.40
   0 -26  -2   70.79   11.60
   0  26   2  119.19   14.30
   0  26  -2   60.39   16.60
   0  26  -2   71.59   14.00
   0 -26  -2   82.69   11.80
   0 -26  -2  100.49   12.80
   0 -26   2  109.19   12.00
   0 -26   2  121.69   11.40
   0  26   2  140.99   14.50
   0 -26  -2   59.99   10.90
   0  26   2  162.68   19.80
   0  26  -2   80.49   12.70
   0 -26  -2   74.99   12.30
   0  26  -2   66.99    9.10
   0  26  -2   69.99   13.30
   0 -26   2  130.29   15.20
   0 -26   2  117.79   13.50
   0  26   2  111.09   14.40
   0 -26   4   25.90    9.50
   0  26   4   29.60   14.70
   0 -26   4   39.60    9.40
   0 -26  -4   25.60    9.10
   0  26   4   42.50   12.70
   0  26   4   37.90    9.30
   0 -26  -4   15.30    7.10
   0 -26   4   23.20    8.50
   0 -26   4   47.70   11.10
   0  26   4   45.10   11.20
   0  26   4   46.20   11.30
   0  26  -4   27.30   10.30
   0 -26  -4   32.40    8.10
   0 -26  -4   21.80    8.30
   0  26  -4   32.10    8.10
   0  26  -4   21.50    8.10
   0  26  -4   28.40    9.10
   0  26   4   33.90    9.20
   0 -26   4   40.90    9.20
   0  26  -4   13.00   13.20
   0 -26   4   35.70    9.50
   0 -26   4   27.10    8.30
   0  26   6  150.78   25.20
   0 -26   6  143.39   21.30
   0 -26   6  195.88   24.20
   0  26  -6  142.49   32.20
   0  26  -6  152.78   22.10
   0 -26  -6  125.99   20.30
   0 -26  -6  125.99   20.90
   0 -26   6  168.68   22.30
   0  26   6  191.68   25.00
   0  26   6  184.48   24.40
   0 -26   6  126.69   20.80
   0 -26   6  155.88   21.50
   0 -26  -6  131.19   21.20
   0  26   6  161.58   23.30
   0 -26   6  164.78   22.50
   0  26  -6  133.19   23.50
   0 -26  -6  143.99   21.80
   0  26  -6  146.99   21.90
   0  26   6  138.89   34.00
   0 -26  -8   16.80   13.30
   0  26   8    3.00   13.20
   0 -26  -8   30.70   14.80
   0 -26   8    7.70   13.20
   0 -26  -8   10.30   12.10
   0  26  -8   28.70   14.70
   0  26  -8   28.10   15.80
   0  26   8    1.00   16.20
   0 -26   8   16.10   13.40
   0 -26   8   11.80   12.20
   0 -26   8   19.40   13.90
   0  26   8   -1.00   13.50
   0  26   8   12.00   25.00
   0  26  -8   19.40   21.50
   0 -27   1   -3.60    4.10
   0 -27  -1    1.60    3.10
   0  27  -1    3.30    6.70
   0 -27   1   -3.90    2.40
   0  27  -1    1.40    2.60
   0  27   1    2.30    4.80
   0  27  -1   -2.80    3.90
   0  27   1    0.20    4.70
   0 -27   1   -4.80    2.90
   0  27   1   -6.20    9.20
   0  27   1    9.30    8.10
   0  27   1   -5.10    3.80
   0 -27  -1   -0.10    4.10
   0  27  -1    2.10    5.00
   0  27  -1    1.50    7.20
   0 -27  -1   -0.60    3.80
   0  27  -1    0.90    2.90
   0  27  -1    2.00    4.40
   0  27   1    4.70    4.50
   0 -27  -1   -1.00    2.80
   0 -27   1   -0.70    2.40
   0 -27   1   -0.10    4.80
   0 -27  -1   -5.30    2.60
   0 -27   1   -4.00    3.60
   0 -27   1    0.30    3.80
   0 -27  -1   -0.20    3.50
   0 -27   1   -0.20    1.40
   0 -27  -1    2.10    4.40
   0  27   1    0.40    3.90
   0 -27  -3    2.10    5.20
   0 -27   3    8.00    5.50
   0 -27   3   -0.20    5.30
   0  27   3   -5.50    7.00
   0 -27  -3   -5.40    3.40
   0 -27   3    0.00    4.40
   0  27  -3    1.00    5.30
   0 -27   3   -2.00    4.70
   0  27  -3    3.40    6.60
   0  27  -3   -4.70    6.00
   0 -27   3   -4.50    5.60
   0  27  -3   -1.90    6.70
   0  27   3    2.40    5.40
   0  27  -3    2.10    4.50
   0 -27  -3   -0.20    5.10
   0 -27  -3    3.70    5.70
   0  27   3   -0.20    6.40
   0  27   3    5.00    6.80
   0 -27   3    2.00    5.30
   0  27   3    4.80    6.00
   0 -27   3    6.70    5.00
   0 -27  -3    5.60    5.30
   0  27   3    5.00    8.80
   0  27  -5   -1.60    7.60
   0  27  -5   11.70   10.40
   0 -27   5   -4.70    7.60
   0  27   5   -6.00    7.10
   0 -27   5    2.40    8.10
   0  27   5    1.10    8.80
   0  27  -5    7.90   11.00
   0 -27  -5   -0.20    5.60
   0  27   5   -2.80    6.00
   0 -27   5    7.10    6.20
   0 -27  -5    0.20    7.80
   0  27   5   -8.20   17.10
   0 -27   5   -2.70    7.70
   0 -27   5   -8.90    6.90
   0 -27   5    6.60    8.00
   0  27  -5   -3.40    8.10
   0 -27  -5    2.10    7.50
   0  27   5   -1.70    9.40
   0 -27   5    1.10    6.90
   0  27  -5    4.90    7.00
   0 -27  -5   -9.30    4.30
   0 -27   7    1.30    9.90
   0  27  -7   10.20    9.20
   0  27   7    1.80   11.40
   0 -27   7    0.60   10.40
   0  27  -7    0.70   11.40
   0 -27  -7   -9.40    9.70
   0  27   7    0.70   22.30
   0 -27  -7   10.30   10.80
   0  27   7    2.90    9.20
   0 -27   7  -11.80    9.90
   0 -27   7   -6.70    9.40
   0  27   7   17.70   15.80
   0  27  -7    4.90   17.60
   0  27  -7    2.60   10.40
   0 -27   7  -10.60    8.60
   0 -27   7   -7.90    9.90
   0 -27  -7   -0.30    6.90
   0 -27  -7  -12.10    5.10
   0  27   7   -5.30   11.60
   0  27  -9   19.80   23.90
   0 -27   9   13.70   16.40
   0  27   9   -1.20   14.90
   0  27  -9    1.80   13.50
   0 -27  -9   -5.10   12.70
   0 -27  -9   14.20   13.50
   0 -27   9   -2.20   14.90
   0  27   9   -3.50   14.10
   0  27  -9   -5.80   13.50
   0  27   9  -18.60   17.20
   0  27   9   -8.00   28.10
   0 -27   9   -1.60   13.50
   0  28   0  930.41   70.89
   0  28   0  965.90   75.49
   0  28   0  917.81   81.19
   0  28   0  954.30   69.59
   0  28   0  913.11   70.59
   0 -28   0  980.60   71.49
   0 -28   0  996.10   71.99
   0  28   0 1009.00   74.29
   0 -28   0  909.31   70.99
   0  28   0  976.00   72.19
   0  28   0  919.61   72.59
   0 -28   0  979.60   72.19
   0 -28   0  989.40   72.99
   0 -28  -2  587.24   42.70
   0 -28   2  571.74   43.30
   0  28  -2  512.65   42.60
   0 -28  -2  592.14   41.00
   0 -28   2  503.35   41.10
   0  28  -2  587.34   44.70
   0  28   2  496.95   45.20
   0 -28  -2  522.15   41.70
   0  28   2  526.45   43.70
   0 -28  -2  564.64   42.50
   0  28   2  483.65   50.39
   0 -28   2  520.05   42.60
   0  28  -2  539.05   51.19
   0  28   2  473.85   42.50
   0 -28   2  443.06   41.00
   0 -28   2  501.45   41.00
   0 -28   2  522.55   41.20
   0 -28  -2  572.34   43.00
   0  28   2  470.95   41.80
   0  28   2  475.05   42.30
   0  28  -2  587.54   42.50
   0  28  -2  528.45   44.80
   0 -28  -2  558.54   42.40
   0  28  -4  114.79   25.70
   0 -28   4  107.19   15.70
   0  28  -4  124.19   16.90
   0 -28   4   91.89   14.80
   0 -28   4   90.89   14.60
   0 -28  -4  124.69   15.80
   0 -28   4   77.19   14.10
   0  28  -4  115.89   18.40
   0 -28   4  111.59   15.30
   0  28   4  107.29   24.70
   0  28  -4  106.29   17.20
   0 -28  -4   91.39   15.10
   0 -28   4   99.19   15.70
   0 -28   4   71.89   14.00
   0  28   4   95.49   16.10
   0  28   4   81.19   16.00
   0  28   4   83.69   14.50
   0  28   4  130.29   20.90
   0 -28  -4  132.09   16.90
   0  28  -4  132.29   16.30
   0 -28  -4  108.89   16.70
   0  28   4  111.19   17.40
   0  28  -6   59.19   22.90
   0 -28   6   73.89   15.60
   0  28  -6   40.90   13.60
   0 -28  -6   57.09   14.60
   0 -28   6   44.00   14.10
   0  28  -6   43.00   12.20
   0 -28  -6   62.59   15.00
   0  28  -6   77.99   15.90
   0  28   6   63.99   16.10
   0  28  -6   54.59   16.20
   0  28   6   58.19   17.30
   0 -28  -6   71.39   15.60
   0 -28   6   64.29   14.60
   0  28   6   32.40   24.30
   0 -28   6   58.49   14.60
   0 -28  -6   71.09   14.80
   0 -28   6   61.99   15.20
   0  28   6   71.29   17.00
   0 -28   6   53.49   14.10
   0  28   6   56.69   16.10
   0  28   8   13.50   27.60
   0  28   8   84.29   22.00
   0  28   8  121.99   27.40
   0 -28  -8   48.80   16.90
   0 -28   8   74.29   18.70
   0 -28   8   56.49   18.70
   0  28  -8   87.89   31.10
   0 -28  -8   68.39   18.40
   0 -28   8   64.89   17.00
   0  28   8   85.69   21.90
   0  28  -8   90.19   20.80
   0  28  -8   98.79   22.80
   0 -28  -8   57.39   17.40
   0 -28   8   83.59   19.90
   0 -29  -1    0.50    4.00
   0 -29  -1   -0.70    3.10
   0  29   1    7.30    8.70
   0  29  -1    0.10    3.00
   0 -29   1   -2.30    2.40
   0  29   1    4.80    5.20
   0 -29  -1    0.20    4.20
   0  29  -1   -0.40   10.50
   0  29   1    0.70    4.70
   0 -29   1    3.40    4.90
   0  29   1   -2.00    3.60
   0 -29   1   -1.70    1.30
   0  29   1   -2.30    7.20
   0  29  -1   -2.70    4.80
   0 -29   1   -0.60    5.10
   0 -29   1   -2.90    4.10
   0  29  -1   -4.00    6.50
   0 -29   1   -1.30    3.60
   0  29   1    3.80    5.40
   0 -29  -1   -0.60    4.50
   0  29   1    2.40    4.30
   0 -29  -1    0.00    3.50
   0 -29   1   -5.80    4.50
   0  29  -1    0.80    4.70
   0 -29  -1    1.80    3.70
   0  29  -1    1.00    5.10
   0 -29   1    4.60    3.80
   0  29  -1   -0.30    3.30
   0 -29  -1    0.20    3.60
   0  29  -1    4.40    3.30
   0  29  -3    1.80    8.80
   0  29   3   12.10    8.30
   0 -29  -3    1.10    5.20
   0  29  -3   -1.30    5.00
   0 -29   3    1.00    5.20
   0  29  -3    9.70    8.20
   0 -29   3   -2.50    4.30
   0 -29   3    8.40    7.00
   0  29   3   -2.00    6.00
   0  29   3    1.80    6.00
   0 -29  -3   -1.50    5.70
   0 -29  -3   -4.50    3.60
   0 -29   3   -1.50    5.60
   0 -29  -3    1.30    4.80
   0  29   3   -6.90    5.80
   0  29   3   -4.20   11.60
   0 -29  -3    0.30    5.20
   0 -29   3    0.00    6.30
   0 -29   3  -10.50    4.00
   0  29  -3   -3.60    6.90
   0  29   3   -0.70    6.00
   0  29  -3   -0.90    5.80
   0 -29   3   -5.60    4.00
   0  29  -5    4.40    9.20
   0  29  -5   -2.40    9.40
   0  29   5  -12.60    5.20
   0 -29   5    1.70    8.10
   0 -29  -5   -9.60    7.30
   0  29  -5   -1.70    8.20
   0  29  -5    4.80    7.20
   0  29   5   -3.90   17.50
   0 -29   5   -0.70    6.20
   0 -29   5   -7.80    5.40
   0 -29   5    4.70    8.70
   0  29   5    3.00    9.50
   0 -29  -5    3.90    6.30
   0 -29   5    0.50    8.00
   0 -29  -5   -0.20    7.70
   0  29   5   -6.00    8.00
   0 -29   5   -2.30    8.30
   0 -29  -5   -6.00    5.50
   0  29   5   -3.00    6.50
   0 -29   5    1.10    7.80
   0  29  -5    6.90    8.60
   0 -29   7    3.30   12.10
   0  29   7    0.10   11.80
   0 -29  -7   -1.70    7.40
   0 -29  -7   -7.60   10.40
   0  29  -7    4.80   11.30
   0  29   7   -1.30   12.70
   0 -29   7   -2.30   10.30
   0  29   7   -2.70   11.80
   0 -29   7   -3.30    9.20
   0  29  -7    4.90   18.00
   0 -29  -7  -11.00    8.90
   0  29  -7    0.80   11.00
   0 -29   7  -12.70    9.30
   0 -29   7   -4.10   10.60
   0  29   7   11.60   15.30
   0  29   7  -19.20   22.00
   0 -29  -7   -4.60    6.50
   0 -29   7   -2.50   10.00
   0  29  -7    1.60   10.70
   0  29  -7   -2.30    9.70
   0 -29   9    0.80   13.30
   0 -29   9   25.80   13.50
   0 -29  -9   -7.00   12.00
   0 -29  -9    0.70   13.60
   0  29   9    8.50   29.70
   0 -29  -9    3.70   13.60
   0  29   9   -6.50   19.10
   0  29   9   -0.10   15.70
   0  29  -9    6.50   13.70
   0  29   9  -16.70   13.40
   0  29  -9    8.70   16.20
   0  29  -9   12.70   21.60
   0 -29   9    2.20   14.40
   0  30   0 2661.63  192.48
   0  30   0 2842.42  205.28
   0  30   0 2844.02  192.38
   0  30   0 2783.42  196.08
   0  30   0 2678.83  194.38
   0 -30   0 2633.54  193.48
   0 -30   0 2411.76  192.58
   0 -30   0 2364.86  193.88
   0  30   0 2826.72  197.68
   0 -30   0 2604.34  192.68
   0  30   0 2793.52  193.98
   0  30  -2  775.32   61.19
   0  30  -2  768.02   63.39
   0 -30   2  888.71   59.99
   0 -30   2  791.22   61.69
   0 -30  -2  772.92   60.49
   0 -30  -2  834.82   60.99
   0 -30   2  822.52   61.29
   0 -30   2  690.93   59.39
   0  30   2  707.83   69.39
   0  30   2  804.42   64.19
   0  30  -2  734.23   70.29
   0  30   2  832.32   61.79
   0 -30  -2  796.92   59.99
   0  30   2  744.93   60.29
   0 -30   2  801.92   59.59
   0 -30   2  770.92   59.49
   0 -30   2  627.94   60.49
   0 -30  -2  782.02   60.99
   0 -30  -2  800.22   58.99
   0  30  -2  803.32   60.49
   0  30   2  821.52   62.69
   0 -30  -2  785.32   60.29
   0  30  -2  782.22   62.69
   0  30   2  832.22   61.49
   0  30   4  568.74   60.59
   0  30   4  625.84   53.29
   0  30   4  589.54   51.19
   0 -30  -4  620.34   49.99
   0 -30   4  590.94   49.30
   0 -30   4  577.24   49.70
   0 -30   4  589.74   49.80
   0 -30   4  571.34   50.69
   0 -30   4  634.24   50.99
   0  30   4  586.84   50.79
   0 -30  -4  674.43   50.09
   0 -30  -4  592.14   50.49
   0  30  -4  661.93   49.70
   0  30  -4  614.44   51.49
   0  30   4  580.84   50.49
   0  30   4  578.84   50.49
   0 -30   4  658.53   50.49
   0  30  -4  712.43   62.09
   0 -30  -4  566.44   49.99
   0 -30   4  501.75   48.50
   0  30  -4  660.43   51.09
   0  30  -4  646.84   53.09
   0  30   6  124.59   34.10
   0  30  -6  131.49   21.70
   0  30   6  161.18   27.10
   0 -30  -6  124.49   21.40
   0 -30   6  144.19   21.50
   0  30  -6  124.49   21.40
   0  30   6  168.48   24.90
   0  30  -6  154.68   21.50
   0  30  -6  128.19   23.50
   0 -30   6  135.59   20.80
   0 -30   6  158.48   22.50
   0 -30   6  170.28   23.00
   0 -30  -6  127.59   22.10
   0  30   6  188.78   25.80
   0 -30  -6  146.69   21.50
   0  30   6  163.08   24.60
   0  30  -6  131.59   32.40
   0 -30  -6  136.89   22.00
   0 -30   6  147.89   21.80
   0 -30   6  139.89   21.60
   0 -30   8  107.19   21.90
   0  30   8  128.99   38.10
   0  30   8   45.80   23.40
   0 -30  -8   86.59   20.50
   0  30   8   63.59   20.30
   0  30  -8   94.19   21.90
   0  30   8   90.49   22.50
   0 -30  -8   96.09   21.20
   0 -30  -8   76.49   19.00
   0  30  -8  111.19   24.60
   0  30  -8  123.39   35.70
   0 -30   8   88.09   21.10
   0  30  -8   88.39   19.50
   0 -30   8   87.79   20.90
   0 -30   8   65.99   17.40
   0  31  -1   -0.70    4.70
   0 -31   1   -1.10    3.30
   0  31  -1    3.20    3.90
   0 -31  -1   -3.20    4.30
   0 -31  -1   -0.60    3.60
   0 -31   1   -5.00    3.60
   0  31   1   -0.20    5.10
   0  31   1    5.80    4.60
   0  31   1   -2.70    5.20
   0 -31   1   -2.30    5.50
   0 -31  -1    5.40    4.90
   0 -31   1    1.30    1.90
   0  31   1   -8.40   10.30
   0 -31   1    0.30    5.20
   0 -31   1   -5.50    4.50
   0  31   1   -4.40    3.80
   0 -31  -1    2.20    3.90
   0  31  -1   -4.00    5.10
   0 -31  -1    4.40    4.00
   0  31  -1   -1.20    4.60
   0  31   1   -6.90    6.40
   0 -31   1   -1.30    4.10
   0  31   1   -4.40    8.20
   0 -31   1    2.40    5.80
   0  31  -1   -1.90    7.20
   0 -31  -1   -3.00    3.90
   0 -31  -1   -0.30    3.70
   0  31  -1   -4.90   11.00
   0 -31  -3   -8.70    5.10
   0  31  -3   -1.20    5.80
   0 -31  -3   -0.50    5.10
   0  31  -3   11.00    7.40
   0 -31   3    0.00    5.60
   0  31  -3   -3.10    8.20
   0  31  -3   -1.40    7.20
   0  31   3   12.90   10.80
   0  31   3   -1.30    6.20
   0  31   3    0.80    5.70
   0  31   3   -1.70    5.80
   0 -31  -3    3.00    4.30
   0 -31  -3    2.80    6.80
   0  31   3    2.40    7.30
   0  31  -3   -4.70    7.70
   0 -31   3   -3.20    6.80
   0 -31   3    1.60    5.90
   0 -31   3   -5.80    4.10
   0 -31   3   -1.00    6.60
   0  31   3   -1.60   13.00
   0 -31  -3   -4.10    3.40
   0 -31   3    0.10    6.20
   0 -31   3    4.60    5.80
   0 -31  -5    0.60    8.30
   0  31   5   -4.00    8.50
   0  31  -5  -13.10    7.40
   0 -31   5   -1.60    7.90
   0  31  -5   -0.70    9.10
   0 -31  -5    3.00    8.40
   0 -31   5    1.70    8.60
   0 -31  -5    2.80    8.30
   0  31  -5    8.10   11.90
   0  31   5    4.70   10.40
   0 -31   5   -3.40    7.00
   0 -31  -5   -5.10    6.50
   0 -31   5   -6.90    8.00
   0  31  -5    5.50    8.70
   0 -31   5   -4.20    7.80
   0 -31   5    2.00    7.60
   0  31   5   -6.40   18.30
   0  31   5    2.50    7.60
   0 -31   5    4.80    9.30
   0  31  -5    2.80    7.30
   0  31   5    2.90   11.50
   0 -31  -7   -7.40    6.80
   0 -31   7    8.00   11.00
   0  31  -7   20.00   12.60
   0  31   7    6.80   13.60
   0  31  -7   -1.30    9.40
   0 -31   7   -0.10   10.20
   0 -31   7    3.50   11.50
   0  31   7  -10.80   13.90
   0 -31  -7    4.80   11.20
   0  31   7    8.40   12.90
   0 -31   7   11.50   11.60
   0 -31  -7  -13.50    9.70
   0  31   7  -23.90   22.80
   0 -31  -7   12.00   10.90
   0 -31   7    3.60   10.60
   0  31  -7   -1.60   11.40
   0  31  -7   -9.60   10.00
   0  31   7   14.20   11.20
   0  31  -7    1.20   18.20
   0 -31   7   -6.30    7.00
   0 -32   0   26.00    7.00
   0  32   0   33.60   16.90
   0  32   0    9.60    7.70
   0  32   0   23.00    9.80
   0 -32   0   20.00    6.90
   0 -32   0   20.60    5.30
   0 -32   0   25.00    7.40
   0  32   0   22.50    6.00
   0  32   0   27.40    8.50
   0  32   0   15.40    6.90
   0 -32   0    8.40    6.10
   0 -32   0   21.60    6.20
   0  32   0   27.50    6.20
   0  32  -2  304.77   27.10
   0 -32   2  322.57   28.70
   0 -32   2  303.57   26.10
   0 -32  -2  265.97   26.40
   0  32  -2  286.07   28.60
   0 -32   2  300.97   26.30
   0  32  -2  281.17   37.20
   0 -32  -2  289.07   26.60
   0 -32   2  284.87   27.50
   0  32   2  325.97   27.30
   0  32   2  291.27   27.90
   0 -32  -2  312.27   27.20
   0  32  -2  258.97   27.30
   0  32  -2  328.77   31.10
   0  32   2  305.17   27.70
   0  32   2  360.36   39.40
   0 -32  -2  280.27   26.90
   0  32   2  313.27   30.70
   0  32   2  304.67   28.90
   0 -32   2  314.77   28.40
   0 -32   2  297.67   25.80
   0 -32   2  305.37   25.80
   0 -32  -2  301.77   26.30
   0 -32   4  254.67   24.50
   0  32   4  254.37   25.30
   0 -32   4  232.98   22.90
   0 -32  -4  179.68   23.70
   0  32   4  270.37   25.50
   0  32  -4  182.88   26.00
   0 -32   4  251.67   23.60
   0 -32   4  225.08   25.30
   0 -32  -4  208.98   22.40
   0 -32  -4  197.98   24.80
   0 -32   4  274.27   28.30
   0  32   4  330.47   46.10
   0  32   4  248.58   25.60
   0  32  -4  161.08   26.30
   0 -32  -4  182.78   25.30
   0  32  -4  179.48   24.90
   0 -32   4  239.18   24.20
   0  32  -4  189.98   24.10
   0  32   4  249.58   27.90
   0  32  -4  197.18   36.10
   0 -32   4  278.77   24.00
   0  32   4  235.08   24.60
   0  32  -6  158.38   35.60
   0 -32   6  140.59   22.30
   0  32   6  135.79   36.70
   0 -32   6  119.39   21.40
   0 -32  -6  140.99   22.60
   0  32  -6  144.59   21.40
   0  32   6  121.89   23.00
   0 -32  -6  189.78   24.80
   0  32  -6  108.29   21.00
   0  32   6  167.98   25.70
   0 -32  -6  144.29   21.70
   0  32   6  137.59   25.30
   0 -32   6  115.49   20.40
   0  32   6  127.29   22.20
   0 -32   6  144.69   22.20
   0 -32  -6  159.98   23.30
   0 -32   6  123.69   20.90
   0 -32   6  135.39   21.70
   0  32  -6  127.39   22.00
   0  32  -6  133.59   24.60
   0 -32  -8    5.30   13.00
   0  32  -8    4.70   12.30
   0 -32   8   -0.10   12.20
   0 -32   8    3.80   12.10
   0  32   8   10.10   15.30
   0  32   8   31.00   17.60
   0 -32   8   15.10   13.90
   0  32   8   40.40   31.80
   0 -32  -8    5.10   12.90
   0  32  -8   -1.20   13.60
   0  32  -8   14.70   23.20
   0 -32   8   15.80   14.40
   0 -32  -8   -8.40   11.00
   0  32   8   15.70   18.90
   0 -33  -1   -1.00    4.00
   0  33   1   -2.10    9.20
   0  33   1   -0.20    5.50
   0 -33  -1   -1.20    3.60
   0  33  -1    1.00    6.00
   0  33   1    7.20    6.50
   0 -33  -1    9.80    6.00
   0 -33   1    4.00    6.30
   0 -33  -1   -1.30    4.40
   0 -33   1   -2.90    4.00
   0 -33   1    2.70    5.20
   0  33   1   -2.50    4.10
   0  33  -1    9.90    6.80
   0 -33  -1   12.40    6.80
   0  33  -1    2.40   12.50
   0 -33  -1   -2.50    4.90
   0  33  -1  -10.90    6.50
   0  33   1    0.30   13.10
   0 -33   1   -2.50    5.30
   0 -33   1   -0.10    6.20
   0 -33  -1   -1.70    4.80
   0  33   1   -1.70    4.90
   0  33   1   -0.80    5.90
   0  33  -1    1.10    6.60
   0  33   3    0.00    8.20
   0  33  -3   -0.10    5.70
   0  33   3   -7.60    9.80
   0 -33   3   -1.80    5.40
   0  33   3   17.30    8.50
   0 -33   3    4.30    7.40
   0  33   3   -0.70   14.60
   0 -33  -3   -1.70    4.30
   0 -33  -3    0.00    6.20
   0 -33   3   -7.80    6.50
   0 -33  -3    3.20    6.70
   0  33  -3   -6.50    8.30
   0 -33  -3    5.50    6.40
   0  33  -3   -0.50    6.30
   0 -33  -3   -4.00    6.10
   0 -33   3   -2.20    5.20
   0 -33   3    0.80    5.50
   0 -33   3    0.10    5.00
   0 -33   3    2.10    7.20
   0  33  -3    0.10    8.20
   0  33   3   -1.40    6.20
   0  33  -3   -1.70    8.20
   0  33   3    2.90    8.20
   0 -33   5   -4.50    8.70
   0  33  -5   -6.20    9.60
   0 -33  -5    1.10    8.30
   0  33   5   18.50   21.20
   0 -33   5    4.30    8.80
   0  33   5   -3.00    9.80
   0 -33   5   -4.40    6.50
   0  33  -5   -6.70    9.30
   0 -33   5    3.80    8.00
   0  33   5  -12.60   10.00
   0  33  -5    6.10    8.20
   0  33   5    4.40   11.10
   0  33  -5   -7.50    9.50
   0  33  -5    4.50    8.70
   0 -33   5    4.10    9.00
   0 -33  -5   -7.20    8.10
   0  33   5  -10.30    9.00
   0 -33  -5   -6.00    6.60
   0 -33  -5    1.00    6.70
   0 -33   5    1.40    9.30
   0 -33   5   10.90   10.10
   0  33  -7   -9.30   10.00
   0  33   7  -13.60   23.40
   0 -33  -7  -20.90   10.00
   0  33   7   -6.70    8.70
   0  33   7   -4.50   12.40
   0 -33  -7   -2.70    7.60
   0  33  -7    7.10   12.80
   0  33  -7    1.10   18.20
   0 -33   7    0.10   10.90
   0  33   7   -7.40   14.20
   0 -33   7    4.10   10.90
   0 -33   7   -7.20    9.80
   0 -33   7    7.50   11.00
   0  33  -7   -3.80    9.50
   0 -33   7  -17.10   11.50
   0  33  -7   -9.90   12.00
   0  33   7    0.70   13.20
   0 -33  -7   -9.60    8.90
   0 -34   0  817.72   61.99
   0  34   0  786.12   62.49
   0 -34   0  748.13   60.79
   0  34   0  810.22   66.29
   0  34   0  775.52   73.39
   0 -34   0  735.63   61.29
   0 -34   0  804.12   62.69
   0  34   0  867.41   62.49
   0  34   0  815.52   60.49
   0 -34   0  806.62   60.79
   0  34   0  756.32   63.99
   0  34   2  882.61   75.49
   0 -34  -2  945.61   73.69
   0  34  -2 1049.89   76.89
   0 -34   2  959.60   72.49
   0  34  -2 1007.50   74.89
   0 -34   2  976.40   72.19
   0 -34  -2 1032.60   73.49
   0 -34  -2 1032.70   72.99
   0  34  -2 1052.29   73.99
   0  34   2  878.11   73.99
   0  34   2  885.01   83.79
   0  34  -2  997.90   77.79
   0 -34   2  948.61   74.59
   0  34   2  856.71   76.59
   0 -34  -2 1030.60   74.29
   0  34   2  941.51   74.09
   0  34  -2 1004.80   86.99
   0  34   2  869.21   72.79
   0 -34  -2  931.21   73.69
   0 -34   2  871.31   73.49
   0 -34   2  909.01   74.29
   0 -34   4  328.07   33.30
   0 -34  -4  442.36   33.80
   0 -34  -4  359.56   32.90
   0 -34   4  380.26   33.50
   0  34   4  349.57   43.50
   0  34  -4  338.97   42.90
   0  34   4  352.66   33.90
   0  34  -4  392.96   33.20
   0  34   4  307.47   33.40
   0  34   4  337.77   35.90
   0 -34  -4  429.36   34.20
   0  34  -4  401.96   36.20
   0 -34  -4  369.16   34.20
   0 -34   4  352.16   32.40
   0  34  -4  377.96   36.80
   0  34  -4  419.36   35.00
   0 -34   4  357.66   32.30
   0 -34   4  322.87   33.10
   0  34   4  292.57   34.10
   0 -34   4  299.37   32.20
   0  34   4  345.67   34.40
   0 -34   4  386.86   35.10
   0  34   6  190.58   28.60
   0 -34  -6  199.78   28.10
   0  34  -6  237.28   33.80
   0  34  -6  222.58   27.90
   0  34   6  254.47   47.20
   0 -34  -6  152.78   31.70
   0 -34  -6  290.67   31.10
   0  34   6  250.67   31.70
   0  34   6  267.07   36.20
   0  34  -6  205.68   28.60
   0 -34   6  266.67   29.70
   0 -34  -6  181.18   27.30
   0  34  -6  190.28   28.50
   0 -34   6  201.88   27.10
   0 -34  -6  183.88   27.30
   0 -34   6  169.48   26.00
   0 -34   6  222.98   28.70
   0 -34   6  250.97   29.40
   0  34   6  298.77   33.60
   0  34  -6  246.38   45.20
   0 -34   6  225.28   28.60
   0  34   8  105.69   24.30
   0 -34  -8  139.89   25.00
   0  34   8  119.89   25.20
   0 -34   8   84.59   20.50
   0  34   8  141.59   31.30
   0  34   8   52.39   34.40
   0 -34  -8  108.89   22.70
   0  34  -8  109.79   24.00
   0 -34  -8   97.59   22.00
   0 -34   8   88.29   20.30
   0 -34   8  114.49   23.20
   0  34  -8  123.39   25.90
   0  34  -8  143.49   39.40
   0  35   1   -5.30   10.70
   0  35  -1   -0.60    6.20
   0  35   1   -0.50    4.70
   0 -35  -1   -4.50    4.90
   0  35   1   -5.00   10.20
   0 -35   1    1.10    5.00
   0 -35  -1   -1.40    4.00
   0 -35   1    3.20    6.20
   0  35   1    1.70    6.40
   0  35   1    5.80    6.60
   0  35  -1    4.00    9.10
   0 -35   1   -6.90    5.90
   0 -35   1    0.90    5.00
   0  35  -1    0.70    5.50
   0 -35  -1   -1.40    4.10
   0 -35  -1    1.00    5.60
   0  35   1    6.00    8.20
   0 -35  -1   -3.70    5.60
   0 -35  -1   -5.80    4.90
   0 -35  -1    2.80    8.80
   0  35  -1   -3.40   13.30
   0  35  -1    3.40    8.70
   0  35  -3  -11.20    5.10
   0 -35  -3    0.20    5.70
   0  35   3    2.80   11.80
   0 -35  -3   -4.60    6.40
   0  35   3   -1.20   10.70
   0  35   3    0.20    6.90
   0 -35  -3    2.60    7.40
   0  35  -3   -4.70    8.90
   0  35   3   -2.70    6.50
   0  35  -3    1.70    8.20
   0 -35  -3   -4.00    6.30
   0 -35   3    2.80    7.70
   0  35   3   -4.30    8.10
   0 -35   3    7.60    6.90
   0  35  -3   11.60   10.00
   0 -35   3    0.00    7.70
   0 -35   3    6.70    7.20
   0 -35   3   -4.00    7.00
   0  35   3   -2.50    6.90
   0 -35  -3    2.00    6.80
   0  35  -3   -2.80    9.10
   0 -35  -5    1.30    7.50
   0  35  -5  -12.50    9.20
   0 -35   5  -13.00    8.00
   0 -35  -5  -15.10    6.60
   0 -35   5   -9.40    8.10
   0  35  -5    1.20    9.10
   0 -35   5   -5.70    7.10
   0  35  -5   -4.70    7.50
   0 -35   5   -5.10    7.10
   0 -35   5    0.60    6.80
   0  35  -5   -0.50   11.50
   0  35   5    1.40   11.00
   0 -35   5   12.00    9.60
   0  35   5   -3.20    7.00
   0 -35  -5    2.70    9.80
   0  35   5   14.80   21.70
   0  35   5   -3.40    8.80
   0 -35   5    4.00    9.80
   0  35  -5   -8.50    9.80
   0  35   5    9.10   11.00
   0 -35  -5   11.90   10.00
   0  35   7   -3.70   15.80
   0 -35  -7   -2.30   10.80
   0  35   7   -3.00   25.40
   0 -35   7    1.90   12.00
   0 -35   7   -5.30   10.30
   0 -35   7   21.60   14.60
   0 -35   7    9.00   12.30
   0  35  -7   -9.90   17.00
   0 -35  -7   13.60   11.80
   0  35   7   -2.10   12.90
   0  35  -7    3.30   11.50
   0  35  -7   -3.40   12.20
   0 -35  -7   -3.00   10.90
   0  35   7   -4.40   12.30
   0 -36   0    7.80    5.60
   0  36   0   -9.50    4.60
   0 -36   0    3.20    5.00
   0  36   0   13.90   11.60
   0  36   0    4.20    7.20
   0 -36   0    3.00    5.60
   0  36   0    5.10   15.40
   0  36   0   -2.40    6.10
   0 -36   0   -1.40    4.90
   0 -36   0   -4.90    4.50
   0 -36   2  153.28   18.80
   0 -36   2  164.68   17.20
   0  36   2  140.59   18.90
   0  36  -2  104.89   16.90
   0  36   2  148.19   20.00
   0  36  -2   91.09   15.60
   0  36   2  159.28   23.10
   0  36   2  178.08   18.80
   0  36   2  215.08   36.40
   0 -36   2  184.18   21.10
   0 -36  -2  127.09   17.70
   0 -36   2  149.88   19.20
   0 -36  -2   88.39   15.70
   0 -36  -2  106.39   15.50
   0  36   2  164.18   19.10
   0 -36  -2   96.09   14.70
   0 -36   2  151.28   16.80
   0 -36  -2  113.99   16.60
   0  36  -2   97.79   20.10
   0  36  -2   70.79   22.50
   0  36  -2   71.59   16.90
   0  36  -4  251.27   32.40
   0 -36   4  267.17   27.60
   0 -36   4  342.27   30.00
   0  36  -4  242.88   43.00
   0 -36   4  312.07   28.70
   0  36   4  315.87   33.60
   0  36  -4  279.47   31.80
   0 -36   4  313.27   30.40
   0  36   4  281.07   29.30
   0  36   4  305.17   30.20
   0 -36   4  293.17   27.40
   0 -36  -4  269.57   28.70
   0 -36   4  282.77   28.90
   0 -36   4  286.57   29.10
   0  36   4  357.86   51.59
   0 -36  -4  255.27   27.40
   0 -36  -4  252.77   27.90
   0  36  -4  246.48   26.90
   0  36   4  308.57   29.90
   0 -36  -4  274.27   27.80
   0  36  -4  206.18   29.40
   0 -36   6   -7.40    9.60
   0 -36  -6   21.60   10.20
   0 -36  -6    9.80   11.40
   0 -36   6    0.60   10.80
   0 -36  -6   26.70   13.20
   0  36   6  -16.80   11.20
   0 -36  -6   48.20   14.40
   0  36  -6   29.80   16.20
   0 -36  -6   18.60   12.40
   0  36  -6   29.50   14.90
   0 -36   6    1.50    9.30
   0  36   6    9.80   13.20
   0 -36   6    1.50   11.30
   0 -36   6   17.40   10.20
   0  36   6    4.80   12.20
   0 -36   6   15.70   12.40
   0  36  -6   20.40   17.40
   0  36   6    5.80   14.20
   0  36  -6   37.90   15.20
   0 -36   8   30.10   16.40
   0  36  -8   29.10   18.50
   0  36   8    0.50   15.20
   0  36  -8   20.50   15.30
   0 -36  -8    2.40   13.10
   0  36   8   -5.10   28.20
   0  36   8   13.20   20.50
   0 -36  -8   18.70   15.40
   0 -36   8   35.50   15.80
   0 -36   8    1.10   11.40
   0 -36  -8    8.00   13.20
   0  36  -8   32.40   28.10
   0  36   8  -10.80   13.60
   0 -37  -1   -0.60    6.70
   0  37   1   -8.80    5.80
   0 -37   1   -5.90    6.50
   0  37   1   -5.40    8.70
   0  37   1    1.00    7.40
   0  37  -1    6.50    7.00
   0  37  -1   -2.50    5.70
   0  37  -1   -5.70    9.80
   0 -37   1   -4.20    5.60
   0  37  -1    4.50    7.20
   0  37   1  -11.70   10.20
   0 -37  -1    0.20    6.40
   0 -37   1    3.60    5.80
   0 -37   1   -1.70    5.10
   0  37   1   -2.10    5.10
   0  37   1    7.10   17.30
   0 -37  -1    0.30    6.00
   0  37  -1   10.80   16.10
   0 -37  -1   -1.60    5.60
   0  37  -3   -2.70   10.20
   0  37  -3    3.50    7.90
   0 -37  -3    0.20    5.40
   0  37  -3   -1.20    6.20
   0 -37  -3   -5.60    6.00
   0  37   3    3.80    7.80
   0  37   3    1.00    7.30
   0  37  -3    5.60   16.20
   0  37  -3   -0.70    7.00
   0 -37   3   -2.00    8.10
   0  37   3   -9.10   15.00
   0  37   3    5.60    9.70
   0 -37   3   11.70    7.60
   0 -37  -3    2.10    6.40
   0  37   3    6.90    8.60
   0 -37  -3   -2.90    7.40
   0 -37   3   -1.80    7.50
   0 -37  -3   -0.40    7.00
   0 -37   3    2.80    7.70
   0  37   3    3.30    9.70
   0  37   5   -6.90   11.60
   0 -37   5   11.30   10.10
   0  37  -5   18.10   13.20
   0  37   5    2.40   10.80
   0 -37   5   13.50   10.70
   0  37   5   -3.60   12.30
   0  37  -5   -9.30    9.80
   0  37   5   -2.30   20.70
   0 -37  -5    4.40    9.50
   0  37   5    6.80   11.60
   0 -37   5   12.00   10.00
   0 -37  -5    7.60    7.60
   0  37  -5   -2.50   12.40
   0 -37  -5    3.70    7.30
   0 -37   5   -5.20    7.90
   0 -37   5   -9.20    7.80
   0  37  -5   -6.20    9.30
   0 -37   5   -4.70    9.20
   0 -37   5   -9.70    9.50
   0 -37  -5   -1.20    8.10
   0  37  -7    4.60   15.80
   0  37  -7   11.10   21.30
   0 -37  -7   -4.60   11.20
   0  37   7   13.10   28.10
   0  37   7    9.70   12.90
   0  37   7  -16.00   12.40
   0 -37  -7    1.60   11.70
   0 -37  -7  -11.40   10.40
   0 -37   7  -11.50   10.20
   0 -37   7   10.60   13.80
   0 -37   7    5.70   12.20
   0  37  -7    6.60   12.50
   0  37   7    1.90   12.30
   0 -38   0  395.86   34.30
   0  38   0  385.46   39.40
   0  38   0  399.46   35.10
   0 -38   0  423.36   36.10
   0  38   0  407.26   36.80
   0  38   0  356.26   46.40
   0 -38   0  450.95   33.90
   0 -38   0  312.17   33.30
   0 -38   0  355.96   33.20
   0  38   0  434.06   35.00
   0  38  -2  142.29   22.00
   0  38   2  198.68   28.50
   0 -38   2  174.48   22.40
   0  38  -2  209.08   28.30
   0  38  -2  173.28   22.40
   0  38  -2  194.68   20.30
   0  38   2  202.28   21.80
   0 -38   2  198.28   19.40
   0  38   2  124.29   20.00
   0  38   2  166.08   34.40
   0 -38  -2  183.48   22.10
   0 -38   2  189.88   22.60
   0 -38  -2  192.78   19.10
   0 -38   2  172.58   23.20
   0 -38  -2  216.48   23.70
   0 -38  -2  194.68   21.60
   0 -38  -2  178.78   22.00
   0  38   2  175.08   23.90
   0 -38   2  185.68   20.70
   0  38  -2  168.68   34.40
   0  38   2  213.38   24.60
   0  38   4   41.80   25.20
   0 -38   4   16.30   10.50
   0 -38   4   17.70   11.80
   0 -38  -4   41.70   11.40
   0  38  -4   21.20   19.60
   0 -38  -4   39.40   11.30
   0  38  -4   23.40   13.90
   0  38   4   16.00   11.20
   0 -38   4   31.10   10.70
   0  38   4   18.90   11.20
   0  38   4    7.70   10.00
   0  38  -4   62.69   16.60
   0 -38  -4   31.20   10.90
   0 -38   4   20.00   10.70
   0  38  -4   43.50   13.30
   0  38   4   15.50   14.00
   0  38  -4   34.10   13.40
   0 -38  -4   57.79   13.30
   0  38   6   19.80   15.10
   0  38  -6    2.30   19.70
   0 -38  -6    3.50    8.80
   0 -38  -6    5.90    8.90
   0  38   6  -13.00   23.40
   0  38   6   13.50   11.90
   0 -38   6   -8.90   10.30
   0  38  -6    5.80   11.50
   0  38  -6    5.30   12.90
   0  38   6    5.40   12.30
   0 -38   6   30.90   14.00
   0 -38  -6    9.90   11.70
   0  38  -6   12.90   14.10
   0 -38   6   25.60   12.90
   0 -38  -6    5.10   11.60
   0  38   6   29.20   15.40
   0 -38  -6   12.80   11.60
   0 -38   6   20.90   11.80
   0 -38   8    6.90   14.80
   0 -38  -8   16.90   14.50
   0  38  -8   11.20   17.40
   0 -38   8    9.60   14.00
   0  38   8   15.70   22.10
   0  38   8   24.30   18.30
   0 -38  -8    1.50   13.10
   0 -38   8   22.60   15.30
   0  38   8   12.30   16.40
   0  38   8   34.30   33.80
   0 -38  -8   16.80   14.40
   0  38  -8   24.40   25.80
   0  39   1    1.70   12.40
   0  39   1   -8.70    5.80
   0  39  -1   14.10    9.50
   0  39  -1   -3.90    6.20
   0  39   1    8.10    8.00
   0 -39  -1    3.10    7.70
   0  39   1   -5.80    6.40
   0 -39   1   -6.40    6.40
   0  39   1    4.30   13.20
   0  39  -1    2.90   11.30
   0  39  -1   -0.10   11.40
   0  39  -1   -3.20    6.80
   0 -39  -1    1.90    6.40
   0 -39  -1    7.10    7.20
   0 -39   1    4.20    6.50
   0 -39   1    5.40    7.00
   0 -39  -1    8.20    7.10
   0 -39   1   10.60    8.30
   0 -39  -3   -3.00    7.50
   0  39   3   -3.70    7.10
   0 -39  -3   -1.40    7.20
   0  39   3    4.50    8.20
   0  39  -3   -1.00    8.20
   0  39   3    0.90    8.20
   0  39  -3   -6.20   10.80
   0  39   3  -18.40   16.20
   0 -39   3    3.70    6.80
   0 -39   3   -7.10    6.90
   0  39  -3   -2.60    6.70
   0  39   3  -11.10    8.30
   0 -39   3   -0.80    6.10
   0  39  -3    3.80   17.10
   0 -39  -3   -3.60    6.30
   0 -39  -3    2.60    6.70
   0  39  -3    5.80    8.80
   0 -39   3   -0.90    8.20
   0  39   3   -0.40    9.70
   0 -39  -3   -6.50    4.70
   0 -39   5   -4.60   10.00
   0  39  -5   -6.70   17.60
   0  39  -5  -11.90   10.20
   0 -39  -5   -2.20    9.60
   0  39   5   -7.60   22.60
   0 -39  -5   -4.90    7.40
   0 -39  -5    2.30    9.40
   0  39   5   -8.50   10.50
   0  39   5    2.00   13.00
   0  39   5    4.10   14.10
   0 -39   5   -5.60   10.10
   0 -39  -5    0.20    9.10
   0  39   5   -3.10    8.90
   0 -39   5  -17.00    8.90
   0 -39   5   -0.90    9.30
   0  39  -5   16.80   14.80
   0 -39   5   -3.10    8.20
   0  39  -5   14.00   11.10
   0 -39   7    5.50   12.10
   0  39   7    4.30   18.00
   0 -39   7   -1.00   12.60
   0  39   7   -9.20   13.70
   0  39  -7   -4.40   20.40
   0  39  -7   -1.30   14.00
   0 -39  -7   -5.90   11.40
   0 -39  -7    6.90   11.70
   0  39   7  -15.50   26.20
   0  39   7   -7.40   12.80
   0 -39  -7  -12.70   10.70
   0 -40   0   -1.40    7.80
   0 -40   0    7.70    7.40
   0  40   0    8.80    7.70
   0  40   0    5.20   17.80
   0 -40   0    4.40    5.70
   0  40   0    7.50   13.00
   0 -40   0   15.90    7.80
   0 -40   0   14.40    7.20
   0  40   0    2.70    9.40
   0  40   0    7.50    7.80
   0 -40  -2   27.40    8.30
   0 -40  -2   27.30    8.60
   0  40  -2   14.30   11.60
   0  40   2    6.50    7.50
   0  40  -2    0.50   11.80
   0  40   2    5.60    9.20
   0 -40   2   25.90    8.40
   0  40  -2   37.60   15.40
   0  40   2   26.60   13.30
   0  40  -2   29.60    9.90
   0 -40  -2   20.80   10.00
   0 -40   2   35.30   10.90
   0 -40  -2   38.70   10.90
   0  40   2   10.20   14.30
   0 -40   2    3.90    6.50
   0  40  -2   21.00    9.70
   0  40   2    7.30    8.60
   0 -40  -2    0.40    7.40
   0 -40   2   20.10   10.50
   0  40   2    9.10   19.40
   0 -40  -4    2.60    8.70
   0 -40   4    1.70    8.00
   0  40   4    1.40   13.20
   0  40   4    8.00   11.30
   0  40  -4   -0.60   17.30
   0  40   4   -8.90   10.90
   0  40  -4   18.40   14.00
   0 -40   4    5.40    9.20
   0  40  -4   14.60   11.40
   0 -40   4   35.00   10.30
   0 -40  -4   -0.10    8.40
   0  40  -4    9.90   10.00
   0 -40  -4   12.40    7.90
   0  40   4    8.40   11.40
   0 -40   4    5.20    9.70
   0 -40  -4   22.60   10.90
   0  40   4    7.00   17.60
   0 -40  -6   54.49   18.20
   0 -40   6   34.70   14.40
   0  40   6   43.40   17.50
   0 -40  -6   55.09   16.10
   0 -40  -6   36.30   14.90
   0  40   6   20.30   17.90
   0 -40  -6   39.40   15.00
   0 -40   6   18.50   13.20
   0  40  -6   34.10   17.70
   0  40  -6   21.50   22.70
   0  40   6    8.70   27.00
   0 -40  -6   49.00   13.30
   0  40   6   48.30   17.00
   0 -41   1   -3.50    6.10
   0  41   1   -7.70    9.70
   0  41   1   -1.10    7.20
   0  41  -1   11.50   18.80
   0 -41  -1   -8.90    5.90
   0 -41  -1    0.20    6.70
   0  41   1   -7.00    8.50
   0  41  -1   -4.20   10.60
   0 -41   1    3.60    7.50
   0 -41   1    6.20    8.90
   0 -41  -1    5.90    8.50
   0 -41  -1   -3.70    6.70
   0  41   1    6.90   19.80
   0  41  -1    8.10    7.30
   0  41  -1    4.30    8.50
   0  41   1   -7.90   12.40
   0 -41   1    4.50    7.40
   0  41  -1    7.40    9.70
   0  41  -3    6.60    9.90
   0 -41   3   -5.60    7.80
   0  41   3    1.70    9.90
   0  41   3    1.50   19.10
   0 -41  -3    7.60    8.70
   0 -41  -3    0.20    7.50
   0  41  -3    0.20   13.50
   0  41   3   -1.70   10.00
   0  41  -3   -1.50    8.70
   0  41   3   -3.40    7.70
   0  41   3    8.10    8.70
   0 -41  -3    7.50    7.80
   0  41   3    6.20   10.60
   0 -41   3    2.10    7.20
   0 -41  -3    2.30    7.30
   0 -41   3    5.30    9.70
   0  41  -3    5.10   11.60
   0 -41   3   -7.00    4.90
   0 -41  -3  -11.40    6.10
   0  41  -5    0.30    9.00
   0  41  -5    3.30   19.60
   0 -41  -5   -6.70    8.90
   0  41   5   -5.20   12.40
   0  41   5  -14.70   11.60
   0  41  -5    3.80   13.00
   0 -41  -5   -3.10    9.50
   0 -41  -5   -6.30    7.90
   0 -41   5    6.30   10.00
   0 -41  -5    7.00   10.50
   0 -41   5   -9.40   10.00
   0 -41   5   10.20   10.90
   0  41   5   -2.40   23.50
   0  41   5   -0.20   11.70
   0 -41   5    2.80   10.50
   0  41   5    2.70   14.30
   0 -41   7   -4.70   12.50
   0  41  -7  -11.60   14.40
   0 -41  -7   -1.10   11.80
   0 -41  -7   -0.20   12.00
   0  41   7   -9.10   13.20
   0  41   7   -9.80   16.50
   0 -41  -7   -8.00   11.00
   0 -41   7  -23.10   10.90
   0  41   7   -6.90   14.10
   0  41   7    5.90   29.30
   0  41  -7  -13.90   20.20
   0  42   0   72.89   26.40
   0 -42   0  134.99   18.30
   0  42   0  112.99   23.30
   0  42   0  139.29   18.70
   0 -42   0  120.99   17.50
   0  42   0  116.39   19.00
   0 -42   0  155.38   21.40
   0  42   0  105.19   17.60
   0 -42   0  135.09   17.20
   0  42   2  226.88   42.00
   0  42  -2  149.99   25.50
   0 -42   2  278.27   25.20
   0  42   2  238.28   33.80
   0 -42  -2  258.17   24.40
   0 -42   2  263.07   27.90
   0 -42   2  211.58   27.30
   0  42   2  210.98   28.70
   0  42  -2  131.89   25.90
   0  42  -2  160.68   36.70
   0 -42   2  181.38   22.90
   0  42   2  245.18   24.90
   0 -42  -2  225.98   26.70
   0  42   2  267.87   29.70
   0 -42  -2  256.47   23.90
   0 -42  -4   95.49   17.30
   0  42   4   99.89   19.40
   0 -42   4  106.19   19.20
   0 -42   4   91.19   18.00
   0 -42  -4  111.79   17.90
   0 -42  -4  105.49   17.60
   0  42   4   83.39   21.40
   0  42  -4   95.69   21.50
   0  42   4   89.09   20.50
   0  42   4  118.99   20.60
   0  42   4  118.39   36.40
   0  42  -4  142.59   24.50
   0 -42  -4  101.59   18.60
   0 -42   4  107.09   19.50
   0  42  -4   40.60   24.00
   0 -42   4   88.79   17.30
   0 -42  -6   57.69   16.40
   0  42   6   40.50   17.30
   0 -42   6   34.10   15.90
   0  42   6   41.40   20.20
   0 -42  -6   86.89   18.90
   0 -42  -6   51.19   13.80
   0 -42   6   47.80   16.50
   0  42   6   50.29   18.50
   0  42  -6   48.50   28.10
   0 -42  -6   59.29   16.90
   0  42   6   70.19   35.60
   0  42  -6   79.39   22.50
   0 -43   1   -4.10    7.30
   0  43  -1   -8.80   11.60
   0 -43   1   -7.60    8.00
   0 -43  -1   -6.50    7.10
   0 -43  -1   -0.60    8.10
   0 -43   1   -6.40    6.80
   0  43   1   11.10   12.10
   0 -43  -1   -2.00    6.50
   0 -43   1   -1.50    6.80
   0  43  -1   -7.10   10.00
   0  43   1    4.30    8.70
   0  43   1    5.10   10.20
   0  43  -1    1.90   19.50
   0  43   1    2.60   19.10
   0  43   1   14.30   13.00
   0  43  -3   10.80   13.80
   0  43   3   -5.50    9.70
   0 -43  -3    1.40    8.60
   0  43   3   -1.70    9.00
   0  43  -3    0.50    8.90
   0  43   3    3.40   21.10
   0  43   3  -11.90   13.10
   0 -43   3   -2.70    7.10
   0 -43  -3   -1.90    6.20
   0 -43  -3   -1.20    7.40
   0  43  -3   16.30   21.40
   0 -43  -3   -7.00    6.00
   0 -43   3   14.10   11.00
   0  43   3  -10.10   10.70
   0 -43  -3  -10.90    7.30
   0 -43   3   -0.60    6.60
   0  43   3    5.60    8.60
   0 -43   5   -1.50   10.60
   0 -43  -5   -0.70   10.40
   0  43   5   17.70   13.50
   0 -43  -5    1.30    9.80
   0  43  -5   -4.10   12.30
   0  43   5    5.70   24.80
   0  43  -5   -1.40   12.50
   0 -43   5   12.70    9.40
   0  43   5    7.70   14.70
   0  43  -5   -8.70   17.10
   0 -43  -5    2.80    9.80
   0 -43  -5  -12.50    9.10
   0  43   5   -3.70   11.60
   0  43   5    9.60   16.30
   0 -43   5    8.80   11.50
   0  43   7    0.40   16.50
   0 -43  -7    1.40   11.80
   0  43   7    3.90   18.80
   0  43   7    3.70   30.00
   0 -43   7    9.90   13.20
   0 -43   7   -7.70   12.40
   0  43   7   -2.10   14.60
   0 -43  -7    2.30   13.00
   0  43  -7    6.40   23.70
   0  43  -7   13.80   16.60
   0 -44   0    8.80    7.20
   0  44   0   14.00   21.00
   0  44   0    4.80   11.60
   0 -44   0    1.60    7.70
   0 -44   0    3.10    7.40
   0 -44   0   12.20   10.10
   0  44   0    1.80   13.10
   0  44   2   82.19   30.20
   0 -44  -2   85.79   16.20
   0  44   2   73.69   14.90
   0 -44   2  102.79   17.00
   0  44   2  107.79   24.20
   0 -44  -2   62.29   14.20
   0  44   2   82.69   19.40
   0 -44   2  133.09   19.50
   0  44   2   75.49   17.40
   0  44  -2   34.10   16.80
   0  44  -2   45.90   14.10
   0  44  -2   38.70   24.30
   0 -44   2  129.79   16.40
   0 -44   2  104.89   16.90
   0 -44  -2   67.29   13.40
   0  44   4   91.79   22.30
   0  44   4  121.69   20.50
   0 -44   4  115.99   18.30
   0 -44   4  128.69   20.80
   0  44   4  148.29   39.30
   0  44  -4   48.90   26.60
   0 -44   4   99.09   18.70
   0  44   4  137.99   22.30
   0 -44  -4   88.99   16.70
   0 -44   4  109.59   19.50
   0  44  -4   89.79   21.50
   0 -44  -4   72.59   16.10
   0 -44  -4   76.59   15.90
   0 -44  -4   69.39   15.60
   0  44   4  108.19   22.20
   0  44  -4   67.39   21.40
   0 -44   6   -1.30   11.40
   0  44   6   36.10   22.10
   0  44   6   16.40   14.90
   0  44  -6   29.50   18.30
   0  44  -6    2.80   22.30
   0  44   6   28.10   19.60
   0 -44  -6   20.60   13.40
   0 -44   6   11.70   13.20
   0 -44  -6   47.80   14.20
   0 -44  -6   16.90   13.20
   0  44   6   44.40   34.00
   0 -45  -1   -4.30    7.30
   0 -45   1   -8.50    8.30
   0 -45   1    1.50    7.10
   0 -45  -1   -2.70    8.80
   0  45  -1   19.30   23.40
   0 -45   1   -2.40    7.00
   0  45  -1    0.80   11.30
   0 -45  -1   -6.00    6.40
   0  45  -1   -4.00   13.80
   0  45   1    3.50   15.40
   0 -45   1    5.00    8.80
   0  45   1   -0.40    8.70
   0  45   1    1.20   20.20
   0 -45   3    0.40   10.10
   0  45   3    9.40   10.80
   0 -45  -3   -7.20   10.20
   0  45  -3   -7.10   11.60
   0 -45  -3    4.80    9.30
   0 -45  -3   -1.90    8.70
   0  45   3    2.00   17.40
   0  45  -3  -10.30   11.50
   0  45   3   10.00   13.70
   0 -45   3   -3.60    9.60
   0  45   3   -2.50   15.10
   0  45  -3   -5.10   19.40
   0 -45   3   -6.40    6.40
   0  45   5   -9.60   23.10
   0 -45   5    1.40   11.00
   0  45   5   -4.20   12.00
   0 -45  -5  -15.90    7.40
   0 -45   5   -2.70   10.40
   0 -45  -5    2.00   10.40
   0 -45  -5   -7.20    7.00
   0  45  -5   -6.80   14.50
   0  45   5    8.60   16.90
   0 -45  -5  -10.20    9.60
   0  45  -5  -10.00   13.40
   0 -45   5   -5.20   10.30
   0  45  -7   18.70   25.80
   0  45   7   -2.10   28.60
   0 -45  -7   -0.10   11.70
   0  45  -7   -6.20   15.40
   0 -45   7   -3.80   13.00
   0 -45   7   -5.20   12.90
   0 -45  -7  -15.20   10.90
   0  45   7    8.10   20.10
   0  45   7  -14.90   13.10
   0  46   0  874.81   77.59
   0 -46   0  903.71   72.89
   0 -46   0  892.61   70.99
   0 -46   0  871.01   70.79
   0 -46   2  511.75   44.40
   0  46   2  444.46   59.29
   0 -46   2  481.45   45.20
   0  46   2  452.85   47.50
   0  46   2  441.86   49.60
   0 -46   2  533.35   46.70
   0 -46  -2  515.95   44.20
   0 -46  -2  602.64   46.40
   0 -46  -2  468.45   43.40
   0 -46   2  517.65   42.90
   0  46   4  254.27   50.39
   0  46  -4  214.68   45.10
   0  46   4  170.68   31.90
   0  46   4  182.78   26.90
   0 -46   4  145.69   24.60
   0  46   4  200.48   30.10
   0  46  -4  261.67   37.10
   0 -46  -4  217.78   25.90
   0 -46  -4  268.77   29.30
   0 -46   4  131.89   27.20
   0  46  -4  171.38   27.30
   0 -46  -4  237.48   28.70
   0  46   6   92.79   40.10
   0 -46   6  150.78   24.50
   0 -46  -6  130.19   22.10
   0  46  -6  110.49   27.60
   0 -46  -6   72.29   18.20
   0 -46  -6  100.29   20.50
   0  46   6  114.09   27.20
   0  46  -6   59.29   31.80
   0  46   6   83.59   22.30
   0 -46   6  101.19   19.90
   0 -47   1    2.10    9.20
   0  47   1   11.60   16.70
   0 -47  -1    0.10    7.80
   0  47  -1    8.10   16.00
   0 -47   1    2.30    7.90
   0  47   1    6.40   13.40
   0 -47  -1  -12.30    7.30
   0  47  -1   -2.60   15.50
   0 -47   1   -2.10    9.20
   0 -47  -1    7.90   10.20
   0  47  -1  -17.40    6.30
   0  47   1    7.80   23.40
   0 -47   1   -6.60    5.10
   0  47  -3   10.20   15.50
   0  47   3   17.30   17.90
   0 -47   3    8.60    9.90
   0 -47  -3    0.00    8.60
   0  47   3    0.00   14.10
   0  47  -3  -11.90   20.80
   0 -47   3    2.40    8.50
   0 -47   3    3.50   10.50
   0  47  -3    2.80    9.90
   0  47   3    6.50   23.70
   0 -47  -3   -2.40    9.20
   0 -47   5   -1.30   11.10
   0  47  -5   -1.00   16.30
   0  47   5   -0.60   16.70
   0 -47  -5   -0.80   11.20
   0  47   5   -9.10   24.60
   0 -47  -5    5.10   10.40
   0 -47   5  -18.00   10.00
   0  47   5   -1.00   14.30
   0 -47  -5   -4.10    9.50
   0  47  -5    6.60   24.30
   0 -47   5    6.20   11.00
   0  48   0    0.80   13.20
   0 -48   0   26.30   12.30
   0  48   0   18.80   19.90
   0 -48   0   43.50   12.50
   0 -48   0   24.40   10.40
   0  48   0   32.80   18.50
   0  48   2  118.29   23.10
   0 -48  -2   40.10   12.80
   0  48  -2   60.29   17.70
   0 -48   2   73.99   14.10
   0 -48  -2   66.99   15.60
   0 -48   2   71.19   16.90
   0 -48   2   66.69   15.30
   0  48  -2   31.30   25.90
   0  48   2   51.39   20.70
   0  48   2   61.39   30.50
   0  48  -2   41.70   18.80
   0 -48   2   44.60   13.80
   0 -48  -2   44.50   13.00
   0  48   4   82.19   24.40
   0 -48   4  128.99   22.10
   0  48  -4  108.99   25.70
   0 -48   4   92.29   20.10
   0  48   4  167.38   43.90
   0  48  -4  102.99   32.40
   0 -48  -4  157.28   22.80
   0 -48  -4  138.99   22.10
   0 -48  -6   80.19   19.00
   0  48   6   67.89   25.60
   0  48   6   36.00   19.10
   0  48  -6   78.59   25.20
   0  48  -6   36.60   30.10
   0  48   6   70.39   37.90
   0 -48   6  104.99   22.20
   0 -48  -6   88.59   20.60
   0 -48  -6  127.39   21.60
   0 -48   6   70.59   19.50
   0 -49  -1   -3.50    9.90
   0  49  -1   -9.60   15.40
   0  49  -1  -11.60   20.80
   0 -49  -1    3.80   10.40
   0 -49   1    5.80   10.30
   0 -49   1  -14.10    6.90
   0 -49   1   -1.60    5.80
   0 -49   1    1.80    9.30
   0  49  -1   10.40   11.80
   0  49   1   -2.20   14.20
   0  49   1   22.70   26.00
   0  49   1    2.80   12.70
   0 -49  -1    9.90    7.70
   0  49  -3   -8.30   13.80
   0 -49   3   16.90   12.70
   0  49  -3    6.00   23.90
   0  49   3   10.60   26.30
   0 -49  -3   -2.20    6.80
   0  49   3   -2.70   15.60
   0  49  -3    9.00   14.60
   0  49   3   -2.40   13.80
   0 -49   3    2.90    9.50
   0 -49  -3    0.20   10.00
   0  49  -5  -11.90   23.20
   0 -49   5   -6.30   10.80
   0 -49  -5    5.30   11.20
   0 -49  -5    5.90   11.70
   0 -49   5   14.00   13.00
   0  49   5  -14.50   25.90
   0  49  -5  -12.70   15.60
   0 -49  -5   -7.60    9.40
   0  49   5  -11.30   15.70
   0 -50   0  490.15   42.40
   0  50   0  280.27   44.20
   0 -50   0  424.66   38.90
   0  50   0  504.15   45.30
   0  50  -2   87.99   28.80
   0  50   2   54.19   22.10
   0 -50   2   91.39   20.20
   0 -50  -2  144.09   20.10
   0  50  -2   89.99   23.80
   0  50  -2   88.19   19.80
   0  50   2   82.29   21.80
   0 -50   2  115.49   17.60
   0 -50  -2  157.48   22.70
   0 -50  -2  122.19   19.60
   0 -50   2   93.49   18.80
   0 -50   2  132.79   20.30
   0  50   2  107.89   34.60
   0 -50  -4   48.00   12.90
   0  50   4   25.90   30.00
   0  50  -4   32.00   27.70
   0 -50   4   41.30   14.80
   0 -50  -4   65.19   16.40
   0 -50   4    7.60   11.80
   0  50  -4   30.20   18.50
   0  50   4   25.30   19.10
   0 -50   6   43.70   17.50
   0  50  -6   17.60   28.70
   0 -50   6    8.20   14.40
   0 -50  -6    3.80   12.20
   0 -50  -6   22.60   14.60
   0 -50  -6   -0.40   13.20
   0  50   6   10.50   32.20
   0  50  -6    2.50   19.10
   0  50   6   27.00   21.30
   0  51  -1   11.70   18.20
   0 -51   1   -5.20    8.90
   0  51  -1   13.50   25.30
   0 -51  -1    0.40    7.00
   0  51   1    4.70   17.80
   0 -51   1    5.50    7.20
   0  51   1   -3.20   10.00
   0  51   1  -18.60   21.60
   0 -51   1    9.80   11.50
   0 -51   1   -0.60    9.30
   0 -51  -1   -8.00   10.30
   0  51  -1   -0.30    9.70
   0 -51   3    9.90   11.30
   0  51  -3   -8.50   15.00
   0 -51  -3  -10.10    5.80
   0  51   3  -10.20   23.40
   0 -51   3  -13.40   10.00
   0  51  -3  -12.90   23.10
   0 -51  -3    2.30   10.10
   0  51   3   -9.60   16.10
   0  51  -5    3.10   19.40
   0  51   5   11.00   18.60
   0 -51  -5   14.70   11.90
   0 -51  -5   -5.70   10.50
   0 -51   5   -7.50   11.50
   0  51  -5    1.00   26.40
   0 -51   5    1.40   12.00
   0  51   5    2.90   27.80
   0 -52   0   86.59   19.40
   0 -52   0   75.09   15.60
   0  52   0   46.10   18.60
   0  52   0   35.30   19.90
   0  52   0   43.40   25.00
   0 -52  -2   94.89   17.50
   0  52   2  165.78   31.70
   0 -52  -2  107.69   19.00
   0 -52  -2  185.38   24.20
   0 -52   2  122.79   20.00
   0  52  -2   52.89   29.30
   0  52   2   86.49   34.40
   0  52  -2   51.99   22.40
   0  52   2   54.79   23.20
   0 -52   2  133.09   23.20
   0 -52   2  153.38   20.10
   0 -52  -4   66.59   16.80
   0  52  -4   15.30   17.40
   0  52   4   59.49   22.60
   0  52   4   64.99   35.90
   0  52  -4    1.40   23.80
   0 -52   4   62.09   16.70
   0 -52  -4   75.29   17.40
   0 -52   4   78.49   17.70
   0  53   1   -7.10   11.50
   0  53   1   36.30   28.80
   0 -53  -1   -3.50   11.60
   0  53  -1    1.20   24.50
   0  53   1    1.30   18.20
   0 -53   1    3.40   11.20
   0  53  -1   -0.40   16.80
   0 -53   1   17.80   11.80
   0 -53  -1    6.50    8.30
   0 -53   1    8.40    7.50
   0 -53   3   -7.60   11.10
   0 -53  -3    2.70    8.30
   0  53   3  -21.80   23.20
   0  53   3    5.20   18.10
   0  53  -3   12.40   25.20
   0  53  -3   -2.30   17.60
   0 -53   3    0.00   11.30
   0 -53  -3  -12.30    9.20
   0  53  -5  -20.90   15.20
   0  53   5  -22.60   26.30
   0 -53  -5   -3.10   11.30
   0 -53  -5    2.70   12.50
   0  53  -5  -19.90   24.60
   0 -53   5    2.30   13.60
   0 -53   5   -5.70   11.30
   0  53   5   -7.90   17.00
   0  54   0    8.10   19.80
   0 -54   0   12.20   13.10
   0  54   0   33.00   21.20
   0 -54   0   -0.60   10.00
   0 -54  -2   12.30   11.40
   0 -54   2    7.70   11.00
   0 -54  -2   10.70   11.80
   0  54  -2    7.10   27.70
   0 -54  -2    0.30    9.60
   0  54  -2    2.10   18.60
   0 -54   2   16.70   14.00
   0  54   2   13.80   27.00
   0  54   2    1.90   17.90
   0  54   4   -9.30   27.50
   0 -54   4   -8.40   10.80
   0  54  -4  -10.00   16.00
   0  54   4   24.80   19.50
   0 -54  -4   -0.40   11.00
   0 -54  -4    1.00   11.20
   0 -54   4   13.90   13.40
   0  54  -4   -1.50   27.30
   0  55  -1   14.60   19.30
   0 -55  -1   -7.20    6.20
   0 -55  -1   11.80   12.90
   0  55  -1  -18.80   23.50
   0  55   1   -6.90   17.30
   0 -55   1   -4.60    8.40
   0 -55   1  -10.70    7.00
   0  55   1   11.20   26.80
   0 -55   3    7.00   13.60
   0 -55   3   -4.70   10.50
   0  55   3  -13.70   24.00
   0  55  -3    8.00   28.40
   0  55   3   -4.40   18.10
   0 -55  -3  -14.90    8.90
   0  55  -3    0.10   19.00
   0 -55  -3   -3.00   10.50
   0  56   0   17.50   20.10
   0 -56   0   48.80   16.60
   0 -56   0   35.30   13.30
   0  56   0   43.60   26.50
   0 -56   2   33.90   13.50
   0  56  -2   18.20   22.40
   0  56   2   51.59   32.90
   0  56   2   12.00   19.30
   0 -56  -2   71.39   17.80
   0  56  -2    0.80   19.50
   0 -56  -2   39.50   13.80
   0 -56   2   46.80   16.80
   0  56  -4    8.60   27.10
   0 -56   4   44.00   14.80
   0 -56  -4   34.50   14.70
   0 -56  -4   26.10   13.80
   0  56   4    5.40   19.20
   0  56  -4   31.50   22.00
   0  56   4   33.20   33.20
   0 -56   4   24.00   14.80
   0  57  -1   -9.90   25.20
   0  57   1  -18.20   16.60
   0 -57   1   -4.00    9.50
   0 -57  -1   -4.20   12.20
   0  57  -1    4.80   21.30
   0 -57  -1   -4.10    9.70
   0  57   1  -22.10   24.90
   0 -57   1    2.50   10.40
   0 -57   3    4.50   11.70
   0 -57  -3    3.40   10.80
   0  57   3   16.30   29.90
   0  57   3   -3.90   18.40
   0  57  -3  -12.20   17.40
   0 -57  -3   -0.90   11.00
   0  57  -3   -0.30   26.80
   0 -57   3   -6.50   12.70
   0 -58   0  196.68   27.50
   0  58   0  111.39   37.50
   0  58   0   44.30   23.40
   0  58   2   50.19   32.70
   0 -58   2   85.59   21.60
   0 -58   2  133.29   20.80
   0 -58  -2  139.19   22.90
   0  58  -2   43.80   22.20
   0  58   2    2.80   19.80
   0  58  -2    9.30   29.60
   0 -58  -2  109.59   19.60
   0 -59   1   -2.30    9.70
   0  59   1   -1.30   19.30
   0 -59   1    2.40   10.20
   0 -59  -1   -1.10   11.20
   0 -59  -1    1.60   12.60
   0  59  -1    7.00   21.00
   0  59  -1   17.20   29.50
   0  59   1   -5.50   29.20
   0 -59  -3   20.70   13.40
   0  59   3   -4.00   20.00
   0  59  -3    5.00   29.20
   0  59   3   -7.90   27.50
   0 -59  -3   -7.20   11.90
   0  59  -3   -1.20   19.80
   0 -59   3   18.30   14.40
   0 -59   3    1.70   11.50
   0  60   0    5.90   27.90
   0 -60   0   22.30   13.30
   0  60   0  -19.80   18.30
   0 -60   0   52.09   17.80
   0 -60  -2   18.10   13.20
   0 -60  -2   31.80   15.00
   0  60  -2   -0.10   20.30
   0  60   2   -4.50   20.40
   0  60   2   26.10   32.80
   0 -60   2   15.80   15.50
   0  60  -2    4.40   28.60
   0  61  -1   -9.70   26.70
   0  61   1   -2.90   20.50
   0  61   1   -5.30   29.40
   0  61  -1   -5.40   21.40
   0 -61   1  -14.00   10.60
   0 -61  -1  -12.90   10.30
   0 -61  -1   -1.60   13.20
   0 -61   1  -13.90    8.60
   0  62   0   18.10   32.10
   0 -62   0   41.50   17.70
   0  62   0   24.70   23.10
   1   0   0  100.19    7.40
  -1   0   0   92.79    7.40
   1   0   0   87.99    7.30
  -1   0   0   95.79    7.40
  -1   0   2  559.84   44.00
  -1   0   2  648.74   44.10
   1   0   2  652.83   43.80
   1   0   2  612.34   43.90
  -1   0  -2  536.95   43.70
   1   0  -2  557.44   43.60
  -1   0   4  341.37   29.10
  -1   0   4  351.06   34.80
   1   0   4  371.36   29.10
   1   0   4  354.66   28.70
   1   0   4  355.26   29.30
   1   0   4  364.06   29.40
  -1   0   4  369.86   29.60
  -1   0   4  329.57   30.10
  -1   0   4  351.86   29.50
  -1   0   4  366.36   27.10
  -1   0  -4  363.96   27.70
  -1   0  -4  344.17   28.50
   1   0  -4  388.46   29.20
  -1   0   4  336.47   29.30
  -1   0   4  367.26   28.80
  -1   0   4  352.16   29.20
   1   0   4  346.47   29.90
   1   0  -4  346.37   29.00
  -1   0  -4  352.56   29.00
   1   0  -4  353.96   28.30
   1   0  -4  347.07   28.50
  -1   0  -4  338.37   28.50
   1   0   4  359.86   27.50
   1   0   4  349.96   29.10
  -1   0  -4  353.66   32.90
  -1   0  -4  351.46   29.30
   1   0   4  337.17   28.80
   1   0   6  208.98   21.20
  -1   0  -6  208.78   21.40
  -1   0   6  189.88   20.80
   1   0   6  175.78   23.20
  -1   0   6  201.58   22.10
  -1   0   6  209.08   22.40
   1   0   6  232.28   22.50
  -1   0   6  210.38   21.10
  -1   0   6  206.08   22.50
   1   0   6  201.78   22.90
   1   0  -6  203.28   26.60
   1   0   6  189.58   20.50
  -1   0   6  234.78   37.50
  -1   0  -6  212.28   20.40
   1   0   6  139.89   30.50
  -1   0  -6  226.18   21.60
   1   0  -6  208.08   20.10
   1   0   6  230.58   22.50
  -1   0   6  229.98   27.80
  -1   0  -6  216.78   20.90
   1   0  -6  214.58   21.70
   1   0  -6  240.88   22.50
   1   0  -6  206.98   20.60
  -1   0   6  183.58   22.80
  -1   0  -6  231.88   27.00
   1   0   8   36.70   13.10
   1   0  -8   63.69   23.00
  -1   0   8   71.79   19.40
  -1   0  -8   40.20   14.20
  -1   0   8   44.70   15.50
  -1   0   8   55.59   25.50
   1   0   8   52.19   14.40
  -1   0   8   89.09   19.00
   1   0   8   67.69   27.70
   1   0  -8   60.49   13.30
  -1   0  -8   54.69   14.10
   1   0   8   74.69   16.60
  -1   0   8   88.89   21.40
   1   0  -8   69.39   16.20
  -1   0  -8   78.79   25.00
   1   0   8   68.59   16.20
  -1   0  -8   60.79   13.80
   1   0   8   51.49   14.90
   1   0  -8   69.89   14.60
  -1   0   8   30.50   13.00
  -1   0   8   46.60   15.50
  -1   0  -8   42.50   12.70
   1   0   8   79.89   19.10
   1   0  -8   80.59   15.00
   1   0  10   -2.70   13.40
  -1   0  10  -22.80   19.30
   1   0  10    3.90   15.50
   1   0 -10   -6.70   17.50
  -1   0  10    1.10   13.00
   1   0  10   26.60   18.20
   1   0 -10   -6.00   11.70
  -1   0  10   22.00   18.30
  -1   0 -10   -7.10   11.80
  -1   0 -10   -5.20   16.90
  -1   0  10  -23.80   12.50
  -1  -1   1  183.38   14.10
   1   1   1  185.18   14.30
  -1  -1   1  154.08   14.20
   1   1   1  178.18   13.90
  -1  -1   1  185.58   14.60
  -1  -1   1  186.18   14.30
  -1   1  -1  196.48   13.90
  -1   1  -1  189.68   14.50
   1   1   1  180.78   13.90
  -1   1   1  181.98   14.30
  -1  -1  -1  209.48   14.50
   1  -1   1  190.08   14.00
   1   1  -1  206.18   14.20
  -1   1   1  180.98   14.60
   1  -1   1  176.38   14.40
   1   1  -1  208.98   14.40
   1  -1   1  184.78   14.10
  -1   1   1  175.58   13.90
   1   1   3  188.58   15.40
  -1   1  -3  194.38   18.50
   1   1   3  176.48   18.90
  -1  -1   3  134.19   13.70
   1   1   3  170.18   15.00
  -1   1  -3  183.18   15.50
  -1   1  -3  192.68   15.80
   1   1   3  157.58   15.70
  -1  -1   3  168.38   15.40
   1  -1  -3  203.18   15.40
   1  -1  -3  180.18   15.00
  -1  -1   3  176.38   16.40
  -1  -1   3  177.48   15.60
  -1  -1   3  145.59   18.80
  -1   1  -3  197.58   15.10
  -1  -1   3  161.38   15.40
   1   1   3  184.28   15.70
   1  -1  -3  168.08   15.30
   1   1   3  169.88   15.40
  -1   1  -3  199.78   15.20
   1   1   3  181.48   15.40
   1   1   3  170.38   14.10
  -1  -1   3  158.18   15.30
  -1  -1   3  176.88   15.50
  -1  -1   3  177.18   15.30
   1  -1   3  163.28   15.80
  -1   1   3  154.68   14.90
  -1  -1  -3  207.08   15.90
  -1  -1  -3  175.68   15.30
  -1   1   3  159.08   15.20
   1   1  -3  195.28   15.50
  -1   1   3  175.38   13.90
   1  -1   3  177.18   15.50
   1   1  -3  179.08   14.70
  -1   1   3  173.38   15.70
   1  -1   3  183.58   15.30
  -1  -1  -3  175.28   15.00
   1  -1   3  177.68   15.50
   1   1  -3  181.68   15.40
   1  -1   3  161.38   14.90
  -1   1   3  164.08   16.00
  -1   1   3  159.88   15.00
  -1   1   3  179.58   15.50
   1  -1   3  179.38   14.50
  -1   1   3  166.28   15.30
   1  -1   3  182.78   15.60
   1  -1  -5  131.39   13.80
   1   1   5  160.68   17.90
   1   1   5  135.59   17.30
  -1  -1   5  149.88   17.00
  -1  -1   5  174.88   21.20
  -1  -1   5  142.69   17.70
   1  -1  -5  123.79   16.00
  -1  -1   5  173.58   17.20
  -1   1  -5  131.69   13.70
   1   1   5  157.18   17.70
  -1  -1   5  155.68   15.90
  -1   1  -5  137.29   19.70
   1   1   5  148.89   15.50
   1  -1  -5  162.98   15.30
  -1  -1   5  141.79   17.20
  -1   1  -5  142.99   15.30
  -1  -1   5  136.79   17.10
   1  -1  -5  146.99   16.10
   1   1   5  156.98   17.50
   1   1   5  138.39   16.50
   1  -1  -5  146.99   16.00
  -1   1  -5  146.19   16.80
  -1   1  -5  162.18   16.60
  -1   1  -5  156.18   15.80
  -1   1   5  150.58   18.10
   1  -1   5  143.89   19.10
  -1  -1  -5  143.69   23.00
  -1   1   5  175.78   21.20
   1  -1   5  167.48   18.50
   1   1  -5  147.59   15.90
   1   1  -5  130.19   15.90
   1   1  -5  132.29   14.40
   1  -1   5  158.88   17.30
  -1  -1  -5  147.19   17.30
   1  -1   5  152.48   17.50
  -1   1   5  149.29   17.50
   1  -1   5  166.88   16.80
  -1  -1  -5  137.19   15.20
   1   1  -5  140.69   20.40
  -1   1   5  141.49   17.90
   1   1  -5  149.49   16.10
  -1  -1  -5  155.68   15.50
  -1  -1  -5  135.29   14.00
  -1   1   5  154.88   17.90
  -1   1   5  156.48   16.20
  -1  -1  -5  153.08   15.80
   1  -1   5  149.79   15.40
  -1   1   5  174.38   15.90
  -1  -1   7   66.79   17.80
  -1  -1   7   44.50   21.90
  -1   1  -7   50.59   11.50
  -1   1  -7   46.40   11.30
   1   1   7   49.20   13.20
   1  -1  -7   50.59   17.40
   1   1   7   44.90   11.50
   1   1   7   68.89   13.80
   1   1   7   51.29   14.00
   1  -1  -7   51.89   10.90
   1  -1  -7   47.30   11.00
   1  -1  -7   41.60   11.90
  -1   1  -7   47.10   18.40
  -1  -1   7   42.10   12.80
  -1   1  -7   43.50   11.60
   1   1   7   54.29   15.20
  -1  -1   7   51.99   12.50
   1   1   7    9.20   13.30
  -1  -1   7   48.00   13.70
  -1  -1   7   52.09   13.80
  -1   1  -7   41.70   11.10
   1  -1  -7   27.20   11.00
  -1  -1   7   57.59   12.40
   1   1   7   45.10   13.10
   1   1  -7   43.30   11.30
   1   1  -7   43.30   18.20
   1  -1   7   57.49   12.30
  -1  -1  -7   34.70   12.20
   1   1  -7   33.20   11.30
   1  -1   7   48.80   13.00
   1  -1   7   63.89   13.60
   1  -1   7   79.59   17.10
  -1  -1  -7   56.49   19.30
   1  -1   7   65.79   15.00
   1  -1   7   63.19   23.50
   1   1  -7   41.50   10.50
  -1   1   7   67.59   15.20
   1   1  -7   43.90   10.30
  -1   1   7   56.69   14.40
  -1   1   7   50.59   11.80
   1  -1   7   57.79   13.30
  -1   1   7   53.59   11.90
  -1   1   7   81.99   15.60
  -1  -1  -7   32.10   10.70
  -1  -1  -7   26.70    9.80
  -1  -1  -7   49.10   12.00
  -1   1   7   52.59   23.00
  -1   1   7   58.89   16.60
   1   1   9   35.20   14.30
   1   1   9   13.30   10.60
  -1   1  -9   30.40   15.20
  -1   1  -9   38.50   16.50
  -1  -1   9   41.90   13.90
   1  -1  -9   46.50   21.80
  -1  -1   9   28.80   20.90
   1   1   9   28.70   25.50
   1  -1  -9   23.00   13.80
   1   1   9   27.10   17.30
  -1   1  -9   28.80   12.00
  -1   1  -9   61.29   18.90
  -1  -1   9   44.90   18.20
   1   1   9   29.60   15.70
  -1   1  -9   36.60   21.50
  -1  -1   9   22.10   12.50
   1   1  -9   30.00   13.90
  -1   1   9   33.80   17.00
   1  -1   9   52.49   27.70
   1  -1   9   18.30   15.40
  -1  -1  -9   40.70   14.40
  -1  -1  -9   39.30   12.70
  -1   1   9   20.60   24.70
   1  -1   9   43.20   16.80
  -1  -1  -9   20.10   11.80
   1   1  -9   19.60   19.70
  -1   1   9   17.40   11.30
  -1  -1  -9   37.10   22.90
  -1   1   9   28.10   16.40
  -1  -1  -9   38.10   15.10
   1  -1   9   20.40   12.00
  -1   1   9   37.70   18.90
   1  -1   9   18.60   13.80
   1  -2   0  193.38   14.30
  -1  -2   0  192.98   14.70
  -1   2   0  214.48   14.60
  -1   2   0  179.98   14.60
  -1  -2   0  210.28   14.40
  -1  -2   0  185.08   14.50
   1   2   0  183.28   14.10
   1  -2   0  198.48   14.50
   1   2   0  194.48   14.60
  -1  -2   2   35.80    5.50
  -1  -2   2   48.30    5.40
   1   2   2   35.30    5.30
   1  -2  -2   61.49    6.40
   1   2   2   39.40    4.20
  -1   2  -2   58.29    6.30
  -1   2  -2   58.79    5.30
  -1  -2   2   45.50    6.00
   1   2   2   32.20    5.20
  -1  -2  -2   53.19    6.30
  -1   2   2   45.10    6.10
  -1   2   2   40.50    4.20
  -1   2   2   35.20    5.40
   1  -2   2   31.50    5.40
   1  -2   2   39.70    5.10
   1   2  -2   54.99    5.10
  -1   2   2   40.60    6.00
   1  -2   2   41.00    5.50
   1   2  -2   61.29    5.50
  -1   2  -4   29.50    4.90
  -1  -2   4   20.70    6.40
  -1  -2   4   16.20    5.00
   1  -2  -4   28.20    5.80
  -1  -2   4   14.50    5.20
   1   2   4   13.20    4.70
  -1   2  -4   28.40    6.10
   1   2   4   23.90    5.60
   1   2   4   20.30    5.70
  -1  -2   4   16.20    6.00
  -1  -2   4   25.00    7.20
   1   2   4   14.60    3.70
  -1   2  -4   22.90    6.40
  -1  -2   4   24.20    4.70
   1  -2  -4   34.30    6.50
  -1  -2   4   -1.80    6.60
   1   2   4   19.00    5.40
   1   2   4   18.90    9.90
   1  -2  -4   31.60    6.30
  -1  -2   4   15.50    3.70
   1   2   4   22.00    6.30
  -1  -2   4   20.60    5.40
  -1   2  -4   23.50    9.10
  -1   2  -4   21.30    5.60
  -1  -2   4   22.70    5.80
   1  -2  -4   22.00    5.20
  -1   2  -4   31.80    5.90
   1   2   4   32.50    8.10
   1  -2   4   20.70    6.00
  -1   2   4   18.50    5.90
  -1   2   4   18.10    5.70
  -1   2   4   27.40    6.40
   1   2  -4   28.60    5.90
  -1  -2  -4   30.00    6.40
  -1  -2  -4   21.90    5.00
   1  -2   4   24.50    5.90
   1   2  -4   24.60    6.30
   1   2  -4   29.00   10.00
  -1   2   4   18.70    5.10
  -1   2   4   16.20    5.30
   1   2  -4   23.10    5.20
  -1   2   4   14.80    3.40
  -1  -2  -4   17.90    5.00
  -1   2   4   30.80    6.90
  -1  -2  -4   33.70    6.60
   1  -2   4   28.30    5.10
   1  -2   4   13.60    4.40
  -1  -2  -4   30.70    9.70
   1  -2   4    0.10    6.30
  -1   2   4   31.50    7.60
   1  -2   4   24.30    7.10
   1  -2   4   23.40    5.70
  -1   2   4    1.00    5.60
   1  -2   4   25.60    6.50
   1   2  -4   31.00    5.80
   1  -2   4   19.90    5.70
  -1  -2   6   45.30   10.30
   1  -2  -6   40.10    8.80
  -1  -2   6   39.20    9.60
  -1   2  -6   25.40    8.90
  -1   2  -6   33.90   14.60
   1  -2  -6   34.50   14.70
  -1  -2   6   43.70   11.20
   1   2   6   26.60    8.60
  -1   2  -6   33.20    7.90
  -1  -2   6   40.60   10.00
   1   2   6   31.40   11.90
  -1   2  -6   34.30    9.00
   1  -2  -6   31.60    8.60
   1  -2  -6   18.00    7.50
   1   2   6   34.10    9.40
   1   2   6   44.90   10.40
   1   2   6   45.90   11.50
  -1  -2   6   45.20    9.70
  -1   2  -6   34.80    9.30
  -1  -2   6    2.40   12.90
   1   2   6   42.90   10.10
  -1  -2   6   46.70   13.40
   1  -2  -6   22.80    7.90
   1   2  -6   32.30    9.90
  -1  -2  -6   29.80    8.00
  -1   2   6   54.39   14.20
   1   2  -6   49.60   10.00
   1   2  -6   38.30    8.50
  -1   2   6   35.00    9.10
  -1  -2  -6   35.00    9.20
  -1  -2  -6   28.20   13.40
  -1   2   6   49.30   11.50
  -1  -2  -6   42.50    9.60
   1  -2   6   52.99   13.00
   1  -2   6   -1.40   11.50
   1  -2   6   43.60   11.40
   1  -2   6   41.60   10.10
   1   2  -6   32.10   14.20
  -1   2   6   44.70   10.20
  -1  -2  -6   48.00   10.90
   1  -2   6   32.80   10.10
  -1   2   6   27.80   10.10
   1   2  -6   25.90    8.10
   1  -2   6   51.09   10.80
   1  -2   6   49.30   11.00
  -1   2   6   41.70   10.30
  -1   2   6   41.60   10.90
   1   2   8    6.40    8.60
   1   2   8   26.40   22.10
  -1  -2   8   18.90   11.70
   1  -2  -8   18.30   11.80
   1  -2  -8    8.00   15.00
  -1   2  -8   15.40    9.30
  -1   2  -8    4.10   11.50
  -1  -2   8   16.40   10.20
  -1  -2   8   14.80   12.70
   1   2   8   28.30   14.40
   1   2   8   23.10   12.30
   1  -2  -8   19.70    9.70
  -1  -2   8   30.20   11.50
  -1  -2   8   37.40   19.70
  -1  -2   8   28.40   13.40
   1  -2  -8   33.70   11.00
  -1  -2   8   19.20   14.70
   1  -2  -8   11.00   10.70
   1   2   8   11.50   13.20
  -1   2  -8   18.70   10.00
  -1   2  -8   18.10   10.00
   1   2   8   17.50   10.20
   1   2   8   32.50   13.10
  -1   2  -8   14.10   10.60
  -1   2   8   20.30   13.00
   1  -2   8   21.80   12.20
  -1  -2  -8   14.10    9.90
  -1   2   8   28.10   16.60
   1  -2   8   24.70   14.10
  -1  -2  -8   17.50   10.50
   1  -2   8   12.90   10.60
  -1  -2  -8   17.00   16.10
   1   2  -8   10.10   15.80
  -1   2   8   -9.70   17.80
   1  -2   8   20.50   10.20
   1   2  -8   25.50   12.50
   1   2  -8   20.20    9.80
   1  -2   8   59.19   26.50
  -1   2   8   27.40   12.20
   1  -2   8   -3.20   10.80
   1  -2   8   19.40   11.90
  -1  -2  -8   30.90   11.50
  -1   2   8   26.10   13.40
  -1   2   8   25.40   13.20
  -1  -2  -8   18.00   11.40
   1   2  -8   17.20    8.80
   1   2  10    0.10   12.90
  -1   2 -10    0.00   18.20
  -1  -2  10   10.70   21.80
  -1  -2  10    2.80   13.90
   1   2  10   -7.80   20.10
  -1  -2  10   -2.20   15.60
   1   2  10    5.50   16.50
   1  -2 -10    7.10   13.40
  -1  -2  10   -1.60   10.90
  -1   2 -10   -8.50   10.90
   1   2  10   -2.40   13.00
   1  -2 -10   14.90   21.50
  -1   2 -10   -8.20   13.10
  -1   2  10   -7.60   13.30
  -1  -2 -10  -12.60   12.00
   1  -2  10   -2.90   15.30
  -1  -2 -10    9.50   20.60
  -1  -2 -10    3.00   10.60
   1   2 -10   -1.10   13.80
  -1   2  10   -4.20   15.40
   1  -2  10   -3.50   14.80
   1  -2  10  -16.30   16.70
  -1   2  10    2.30   10.90
   1   2 -10    0.00   12.60
   1   2 -10    1.40   19.20
  -1   2  10   -3.70   21.70
  -1  -3   1 1863.11  117.69
  -1   3  -1 1561.74  117.19
  -1  -3   1 1835.32  116.79
  -1  -3   1 1729.33  117.19
   1   3   1 1807.82  116.99
  -1   3  -1 1519.25  116.79
   1   3   1 1734.73  117.19
  -1  -3   1 1652.83  117.29
   1  -3  -1 1461.85  116.59
  -1   3   1 1715.33  116.99
   1   3  -1 1447.26  116.99
   1   3  -1 1496.55  116.59
  -1  -3  -1 1461.45  117.19
  -1   3   1 1730.63  117.69
   1  -3   1 1687.33  117.09
   1  -3   1 1783.52  117.19
  -1  -3  -1 1502.55  116.69
  -1   3  -3  338.17   30.70
  -1  -3   3  440.26   31.90
  -1  -3   3  424.76   31.60
   1  -3  -3  342.47   31.00
  -1  -3   3  395.36   31.60
   1   3   3  436.06   31.10
  -1  -3   3  454.55   32.20
  -1  -3   3  405.16   31.70
   1   3   3  445.56   35.60
   1   3   3  420.66   31.80
   1   3   3  438.96   32.40
  -1   3  -3  351.06   31.40
   1   3   3  420.36   29.90
   1  -3  -3  368.76   31.10
  -1   3  -3  366.66   30.90
   1   3   3  420.76   31.60
  -1  -3   3  436.66   30.70
   1   3   3  419.16   31.80
  -1  -3   3  421.96   31.60
   1  -3  -3  377.76   31.00
  -1  -3   3  431.76   32.70
  -1   3  -3  335.77   30.90
   1   3   3  438.96   31.60
   1   3   3  435.76   31.70
  -1   3  -3  355.86   33.90
  -1  -3  -3  370.96   31.30
  -1   3   3  469.25   31.80
   1  -3   3  462.85   31.70
  -1   3   3  446.46   31.50
  -1   3   3  428.26   31.50
  -1   3   3  416.96   31.90
  -1  -3  -3  334.37   30.80
  -1   3   3  428.26   32.80
  -1   3   3  466.25   32.20
  -1   3   3  406.16   29.70
   1  -3   3  400.66   31.40
   1   3  -3  333.17   30.90
   1   3  -3  354.26   31.20
   1   3  -3  329.97   33.90
   1  -3   3  390.26   31.40
   1   3  -3  362.26   30.50
  -1   3   3  434.56   31.90
   1  -3   3  450.45   31.70
   1  -3   3  428.16   32.00
  -1  -3  -3  361.36   31.30
   1  -3   3  429.36   31.70
   1  -3   3  444.26   31.10
  -1  -3   5  748.33   57.49
  -1  -3   5  657.83   54.49
   1   3   5  722.53   56.09
   1   3   5  679.53   56.99
   1  -3  -5  744.63   55.39
  -1  -3   5  709.33   58.09
   1  -3  -5  712.53   56.79
  -1   3  -5  716.83   56.39
  -1   3  -5  741.23   57.39
   1   3   5  776.42   56.89
  -1  -3   5  757.12   56.89
   1  -3  -5  730.23   56.19
   1   3   5  773.82   57.29
  -1  -3   5  792.82   57.69
   1   3   5  750.72   58.39
  -1   3  -5  760.92   54.59
   1  -3  -5  765.32   56.69
  -1   3  -5  733.23   62.09
  -1  -3   5  733.53   54.59
  -1  -3   5  721.73   57.19
  -1  -3   5  785.52   57.59
  -1   3  -5  689.63   55.89
  -1  -3   5  707.53   56.79
  -1   3  -5  749.53   56.39
   1   3   5  759.22   56.99
  -1  -3  -5  727.63   56.99
   1   3  -5  710.23   55.39
  -1   3   5  761.42   56.99
  -1  -3  -5  711.03   56.59
  -1   3   5  688.43   57.09
   1  -3   5  727.03   57.59
   1  -3   5  709.33   56.89
  -1   3   5  754.42   57.09
   1  -3   5  693.53   56.39
   1   3  -5  748.43   55.89
  -1  -3  -5  767.12   55.49
  -1   3   5  730.13   57.39
  -1   3   5  718.03   64.49
   1  -3   5  690.83   55.19
  -1  -3  -5  733.63   56.49
   1  -3   5  734.33   56.69
   1   3  -5  717.63   56.89
   1   3  -5  752.72   62.99
  -1  -3  -5  725.03   61.99
  -1  -3  -5  736.23   56.39
   1   3  -5  760.72   56.89
   1  -3   5  655.43   56.49
  -1   3   5  752.32   56.09
   1  -3   5  794.32   55.29
  -1   3   5  722.93   57.19
  -1   3   5  685.83   58.39
   1  -3   5  697.23   56.69
  -1   3  -7  132.99   27.90
   1  -3  -7  158.98   21.50
   1   3   7  129.39   18.80
   1   3   7  128.09   21.10
   1   3   7  147.79   23.60
  -1  -3   7  160.58   24.20
   1  -3  -7  144.99   19.40
   1  -3  -7  162.68   20.80
   1  -3  -7  150.78   19.10
  -1  -3   7  132.49   31.40
  -1   3  -7  148.49   18.90
  -1   3  -7  157.78   19.60
   1   3   7  138.89   20.50
  -1   3  -7  127.59   20.30
   1   3   7  135.69   19.60
  -1  -3   7  135.49   20.10
  -1  -3   7  122.89   19.50
  -1   3  -7  152.78   19.60
   1  -3  -7  176.78   30.70
   1   3   7  139.89   20.30
  -1  -3   7  153.18   22.10
  -1  -3   7  111.89   19.90
  -1  -3   7  126.39   19.10
  -1   3   7  112.89   18.50
   1  -3   7  124.59   19.60
  -1   3   7  119.19   19.60
  -1   3   7  142.29   21.20
  -1   3   7  110.39   18.00
   1   3  -7  142.59   18.30
  -1   3   7  123.39   31.80
  -1  -3  -7  124.39   18.30
   1   3  -7  170.58   22.10
   1  -3   7  133.39   19.20
  -1  -3  -7  131.19   20.60
  -1  -3  -7  167.28   29.60
  -1  -3  -7  191.18   21.20
   1   3  -7  182.98   22.00
   1  -3   7  139.99   23.00
   1  -3   7  147.59   32.10
  -1   3   7  128.99   23.40
  -1   3   7  114.29   19.40
   1  -3   7  137.59   20.50
  -1   3   7  124.89   19.80
  -1  -3  -7  170.88   20.60
   1   3  -7  162.88   18.60
   1   3  -7  152.88   29.30
   1  -3   7  119.39   20.60
   1  -3   7  130.49   20.20
  -1  -3   9   42.60   26.40
   1   3   9   48.00   16.60
  -1   3  -9   58.49   16.30
   1   3   9   45.70   15.10
  -1  -3   9   60.19   20.70
   1  -3  -9   49.40   16.70
   1   3   9   15.20   12.30
   1   3   9   51.79   28.80
   1  -3  -9   36.10   12.40
   1  -3  -9   48.00   23.40
  -1  -3   9   39.30   16.30
   1   3   9   29.40   17.50
  -1  -3   9   33.10   16.40
  -1   3  -9   44.20   13.00
  -1   3  -9   60.39   24.90
   1  -3   9   43.70   17.70
   1  -3   9   44.40   18.60
  -1   3   9   17.80   15.00
  -1  -3  -9   76.79   16.20
  -1   3   9   44.90   15.50
  -1  -3  -9   22.60   14.70
  -1  -3  -9   62.39   17.10
   1   3  -9   84.49   19.00
   1   3  -9   68.09   26.50
   1  -3   9   17.70   14.70
  -1   3   9   22.00   14.70
   1  -3   9   34.70   13.90
  -1   3   9   -3.80   14.90
  -1  -3  -9   69.99   15.60
   1  -3   9   49.80   26.70
  -1  -3  -9   49.40   24.10
  -1   3   9   39.10   16.90
  -1   4   0   32.90    3.90
   1   4   0   35.60    3.80
   1  -4   0   30.30    2.90
  -1  -4   0   31.80    3.70
   1  -4   0   35.10    3.30
  -1   4   0   36.30    3.50
  -1  -4   0   35.00    4.10
   1   4   0   29.30    3.30
  -1   4  -2  122.89   11.30
   1   4   2  130.99   11.40
   1  -4  -2  123.99   11.60
   1   4   2  143.79   11.40
  -1  -4   2  125.39   11.10
   1   4   2  127.89   10.10
  -1  -4   2  132.39   11.60
  -1   4  -2  139.29   11.30
  -1  -4   2  126.39   11.50
   1  -4   2  141.39   11.70
   1  -4   2  147.69   11.50
  -1   4   2  135.79   10.20
  -1   4   2  130.89   11.80
   1   4  -2  127.79   10.70
  -1  -4  -2  131.09   11.50
  -1   4   2  134.09   11.80
  -1   4   2  139.99   11.40
   1   4  -2  116.59   11.30
   1  -4   2  139.59   11.50
   1  -4  -4  156.08   15.10
  -1  -4   4  178.38   15.90
  -1  -4   4  145.99   20.60
   1  -4  -4  152.68   15.60
   1   4   4  180.28   13.30
   1   4   4  167.98   15.40
   1   4   4  175.18   15.90
   1   4   4  171.88   15.60
  -1   4  -4  168.28   16.10
  -1   4  -4  162.68   15.00
   1  -4  -4  183.08   16.00
  -1   4  -4  163.78   19.40
  -1  -4   4  147.09   15.50
  -1  -4   4  168.98   16.30
  -1  -4   4  179.08   16.20
  -1  -4   4  171.08   16.30
   1   4   4  161.68   14.90
   1   4   4  168.88   17.00
  -1   4  -4  163.98   15.00
   1  -4  -4  156.58   14.90
   1   4   4  175.98   16.30
  -1  -4   4  138.79   13.90
  -1  -4   4  156.88   16.80
   1   4   4  172.28   16.30
  -1  -4   4  146.79   15.70
  -1  -4   4  149.99   14.50
  -1   4  -4  176.58   15.60
   1  -4   4  161.38   15.40
  -1   4   4  168.58   15.30
  -1  -4  -4  159.78   15.40
   1  -4   4  141.09   14.40
  -1   4   4  165.08   12.90
  -1   4   4  154.38   17.10
   1   4  -4  153.98   14.30
   1  -4   4  163.08   15.70
   1   4  -4  147.19   18.60
  -1   4   4  179.58   16.50
   1   4  -4  139.09   14.90
   1   4  -4  170.88   15.80
  -1   4   4  154.98   14.70
   1  -4   4  150.78   15.20
   1  -4   4  147.09   16.00
  -1   4   4  175.08   15.90
  -1  -4  -4  159.18   15.40
   1  -4   4  161.28   15.20
   1   4  -4  162.68   14.60
  -1   4   4  159.38   16.20
  -1   4   4  178.68   15.90
   1  -4   4  161.88   15.80
  -1  -4  -4  169.48   15.90
  -1  -4  -4  160.78   14.80
  -1   4  -6  101.49   21.60
  -1   4  -6   88.69   13.20
   1  -4  -6   83.99   14.10
   1  -4  -6   78.19   13.10
  -1   4  -6   87.69   13.30
   1  -4  -6   83.19   13.20
   1  -4  -6   87.39   13.60
  -1  -4   6   77.49   13.40
  -1  -4   6   90.19   16.20
  -1   4  -6   97.69   13.90
   1   4   6   99.99   16.80
   1   4   6   87.39   13.20
  -1   4  -6  100.89   15.00
  -1  -4   6   68.49   13.90
   1   4   6   81.89   15.00
  -1  -4   6   84.19   15.20
  -1  -4   6   80.89   13.30
   1   4   6  106.69   14.60
   1   4   6   92.29   14.50
  -1  -4   6   90.59   15.20
   1   4   6  108.89   15.00
  -1  -4  -6  103.09   12.80
   1   4  -6   79.99   13.70
  -1  -4  -6   80.59   13.90
   1  -4   6   92.29   13.70
   1   4  -6   78.39   13.90
  -1   4   6   80.79   14.70
  -1   4   6  113.69   16.20
   1  -4   6   71.69   14.00
   1  -4   6   92.89   14.70
  -1   4   6   62.49   12.10
  -1  -4  -6   95.89   20.50
   1  -4   6   81.99   14.00
  -1  -4  -6   85.09   14.60
  -1   4   6  109.79   18.70
   1   4  -6   77.09   12.00
  -1   4   6   95.69   15.90
   1  -4   6  109.19   23.50
   1   4  -6   78.69   20.40
   1   4  -6   88.29   12.50
  -1   4   6  111.99   15.70
   1  -4   6   64.69   14.90
  -1  -4  -6   87.69   13.80
   1  -4   6   97.59   14.70
  -1  -4  -6  102.59   14.50
  -1   4   6  101.69   13.80
  -1  -4   8   11.70    9.40
  -1   4  -8   -3.60    7.60
   1  -4  -8    7.00    9.00
  -1   4  -8    7.30    8.20
   1   4   8   11.00   11.30
   1  -4  -8   17.40   11.20
  -1  -4   8    2.70    8.30
  -1   4  -8   10.20   11.10
   1   4   8    9.10   11.40
  -1  -4   8    7.00   17.20
   1  -4  -8   19.50   11.30
   1   4   8   -6.00   11.80
   1  -4  -8    6.00   15.10
   1   4   8    8.40    8.70
  -1   4  -8    8.90   15.70
   1   4   8    8.20   11.40
   1  -4  -8   24.40    9.80
  -1  -4   8    4.60   10.10
   1   4   8    7.70   21.20
  -1   4  -8   21.80   11.60
  -1  -4   8   18.10   11.70
  -1  -4   8    3.00    8.60
  -1  -4   8    6.70   13.20
  -1   4   8   -1.80    9.80
  -1  -4  -8   10.00    9.90
   1  -4   8   -0.30   10.00
  -1   4   8    7.30   11.30
  -1   4   8    1.80   18.10
  -1   4   8   16.50   10.40
  -1   4   8    7.50    9.80
  -1  -4  -8   12.60   15.50
   1  -4   8   14.70   12.30
   1  -4   8   -2.90    9.60
   1   4  -8    8.20   15.90
   1  -4   8    9.00   12.00
   1  -4   8    3.50    8.10
  -1  -4  -8   15.40   11.40
  -1  -4  -8   17.00   10.10
   1  -4   8   21.90   17.20
  -1   4   8   18.70   13.00
  -1  -4  -8    7.20    9.10
   1   4  -8   -1.40    9.70
   1  -4   8  -11.70    8.20
   1   4  -8   10.80    8.40
  -1  -4  10   29.90   16.80
   1   4  10   -9.50   23.80
  -1   4 -10    3.20   19.60
  -1  -4  10   -6.00   15.60
  -1   4 -10    0.10   12.60
   1   4  10  -19.60   13.50
  -1  -4  10  -19.00   12.20
   1   4  10   18.80   17.20
   1   4  10    5.80   15.10
  -1   4 -10   14.60   15.00
   1  -4 -10   10.00   20.50
   1  -4 -10    2.30   12.40
   1   4 -10   -6.80   18.20
  -1   4  10  -19.50   19.40
   1   4 -10    1.20   12.50
   1  -4  10   15.30   15.70
   1   4 -10   -0.30   15.40
  -1  -4 -10  -12.90   11.90
   1  -4  10   -7.20   13.30
  -1   4  10  -20.00   10.60
  -1  -4 -10    9.40   19.50
  -1  -4 -10   -6.30    9.90
  -1   4  10   11.40   15.50
   1  -4  10   -7.80   14.60
  -1   4  10   13.10   17.70
  -1  -5   1 2028.20  135.79
   1  -5  -1 1978.30  135.99
   1   5   1 1860.31  136.39
   1   5   1 1924.61  136.49
  -1  -5   1 2001.10  137.09
  -1   5  -1 1854.41  136.69
  -1   5  -1 1955.20  136.49
  -1  -5   1 2062.79  136.79
   1   5  -1 1874.91  136.59
  -1  -5  -1 1899.61  135.99
   1   5  -1 1962.80  135.69
  -1   5   1 1941.91  136.79
   1  -5   1 1905.41  136.59
  -1   5   1 1617.94  135.99
   1  -5   1 1846.82  136.39
  -1  -5  -1 1975.20  136.69
  -1   5   1 1904.31  137.19
  -1  -5   3 1026.10   77.49
  -1   5  -3 1028.60   80.09
   1   5   3 1039.80   74.69
   1   5   3 1038.70   76.89
  -1   5  -3 1021.40   76.29
   1   5   3 1102.49   76.59
  -1  -5   3 1041.80   76.99
  -1  -5   3 1001.70   76.69
   1   5   3 1072.29   80.49
  -1  -5   3 1064.79   76.99
  -1   5  -3 1026.70   76.89
  -1   5  -3 1002.10   76.19
  -1  -5   3 1089.69   77.09
   1   5   3 1063.59   76.89
  -1  -5   3 1035.80   75.99
   1  -5  -3  997.40   76.59
   1   5   3 1111.99   76.89
  -1  -5   3 1078.79   76.89
  -1  -5   3 1140.39   76.49
   1   5   3 1008.60   76.79
   1   5   3 1072.19   76.69
  -1   5  -3 1005.60   76.09
   1   5   3 1051.69   77.49
  -1  -5   3 1050.39   76.79
   1  -5  -3  991.90   76.39
  -1   5   3 1047.50   76.39
   1  -5   3 1057.89   76.69
  -1  -5  -3 1045.40   76.79
  -1   5   3 1071.29   76.79
   1   5  -3 1012.80   76.39
  -1   5   3 1055.89   74.59
   1   5  -3 1049.49   75.69
  -1   5   3 1105.59   78.09
  -1   5   3 1017.70   76.89
  -1   5   3 1059.99   76.99
   1  -5   3 1065.09   77.09
  -1   5   3  966.00   76.19
   1  -5   3 1043.70   76.69
  -1   5   3 1085.59   81.69
   1  -5   3 1027.30   76.29
   1  -5   3 1010.80   76.19
  -1  -5  -3 1012.60   76.19
  -1  -5  -3 1048.10   76.69
   1  -5   3 1007.10   76.49
  -1  -5  -3  996.60   76.49
   1  -5   3 1135.49   76.79
   1  -5   3  996.70   76.49
   1   5  -3  991.10   76.59
  -1   5   3 1121.39   77.29
   1  -5   3 1027.80   80.49
   1   5  -3  996.00   79.99
   1   5   5  134.09   18.10
  -1   5  -5  168.88   21.60
   1   5   5  152.98   17.30
   1   5   5  182.08   18.90
  -1  -5   5  125.39   25.90
   1  -5  -5  176.08   15.70
  -1  -5   5  143.49   17.70
  -1   5  -5  154.98   15.60
  -1  -5   5  133.19   17.40
   1   5   5  158.68   15.70
   1   5   5  127.19   17.50
   1  -5  -5  148.59   15.90
   1   5   5  153.78   18.00
  -1   5  -5  160.08   16.00
  -1  -5   5  122.29   17.50
  -1  -5   5  166.38   17.40
  -1   5  -5  163.08   15.20
  -1  -5   5  147.39   20.00
  -1  -5   5  151.98   14.80
  -1  -5   5  154.28   18.20
   1   5   5  167.58   18.80
   1  -5  -5  143.79   17.40
   1  -5  -5  170.48   16.30
  -1   5  -5  169.58   16.60
   1   5   5  149.79   25.60
   1   5  -5  162.08   16.60
  -1   5   5  152.08   15.80
  -1   5   5  161.08   19.10
  -1   5   5  148.09   18.60
  -1  -5  -5  154.18   16.60
  -1  -5  -5  171.38   16.40
   1   5  -5  161.98   16.10
   1  -5   5   99.89   16.10
   1  -5   5  184.98   17.20
   1  -5   5  162.88   16.30
  -1   5   5  161.58   17.90
   1  -5   5  185.08   21.00
  -1  -5  -5  170.78   15.80
   1  -5   5  130.69   17.30
  -1  -5  -5  176.18   16.70
   1   5  -5  133.49   14.40
   1  -5   5  171.88   15.80
  -1   5   5  149.19   16.40
  -1   5   5  124.99   15.70
   1  -5   5  141.29   14.40
   1  -5   5  155.78   21.40
   1   5  -5  164.18   15.40
  -1   5   5  175.18   21.40
   1   5  -5  168.98   21.10
   1  -5   5  143.69   17.40
   1   5   7   69.89   13.50
   1   5   7   84.49   15.30
   1   5   7   53.29   13.60
   1  -5  -7   92.79   22.40
  -1  -5   7   52.69   14.50
  -1   5  -7   90.89   14.00
  -1   5  -7   50.89   12.10
   1  -5  -7   80.99   14.30
  -1   5  -7   71.39   21.30
   1   5   7   53.09   16.30
   1   5   7   76.79   15.90
  -1   5  -7   69.39   15.20
  -1   5  -7   77.19   14.40
   1   5   7   63.49   15.40
   1  -5  -7   47.70   12.30
   1  -5  -7   96.09   15.90
  -1  -5   7   96.09   15.10
  -1  -5   7   60.39   13.80
  -1  -5   7   91.19   19.50
   1  -5  -7   74.79   14.40
  -1  -5   7   58.19   23.70
  -1  -5   7   95.39   16.00
  -1  -5   7   66.29   15.20
   1  -5   7   68.29   15.50
   1  -5   7   71.89   14.90
  -1  -5  -7   78.19   14.90
  -1   5   7   60.99   24.90
  -1  -5  -7   80.59   16.10
  -1   5   7   63.89   17.60
   1  -5   7   66.09   14.90
  -1   5   7   84.79   16.80
  -1  -5  -7   95.89   23.00
  -1   5   7   65.19   15.00
   1  -5   7   89.09   18.40
  -1   5   7   80.09   16.20
   1  -5   7   94.09   24.20
   1  -5   7  100.59   16.30
   1   5  -7   63.69   11.90
   1   5  -7   65.09   14.90
   1  -5   7   64.39   14.30
   1   5  -7   78.09   21.20
   1   5  -7   84.89   15.30
  -1   5   7   78.89   16.60
  -1   5   7   70.49   13.20
  -1  -5  -7   82.59   14.90
   1   5  -7   81.09   12.80
  -1  -5  -7   76.39   14.30
  -1  -5   9   15.70   13.70
   1   5   9    4.60   11.90
  -1  -5   9   -6.30   13.40
  -1   5  -9    6.00   12.10
   1  -5  -9   -5.70   17.40
   1  -5  -9   -8.10    8.30
  -1  -5   9    9.50   14.00
   1   5   9    3.70   15.50
   1  -5  -9    0.20   16.20
  -1   5  -9  -13.70   10.00
  -1   5  -9   -1.90   15.40
   1  -5  -9    0.00   11.20
  -1  -5   9   -0.80   10.80
   1   5   9   13.30   14.40
   1   5   9   11.40   13.10
  -1  -5   9   21.50   22.80
   1   5   9   11.80   25.10
  -1  -5  -9   -5.70   10.00
  -1   5   9    1.30    9.40
   1   5  -9    9.60   13.50
   1  -5   9   27.40   15.20
  -1  -5  -9   13.00   18.20
  -1   5   9   -8.10   21.20
   1   5  -9    5.20   17.10
   1  -5   9    1.40   12.10
  -1   5   9   -5.10   15.10
  -1  -5  -9    2.60    9.70
  -1   5   9   14.30   13.30
   1  -5   9   -4.90   10.90
  -1  -5  -9    8.10   11.50
   1  -5   9    7.70   15.20
   1   5  -9   -6.40    9.50
  -1   5   9    6.80   11.60
  -1  -6   0    6.00    2.10
  -1   6   0    8.00    2.40
   1  -6   0    7.30    2.10
   1  -6   0    9.50    1.30
  -1  -6   0    6.70    2.20
  -1   6   0   11.40    2.30
  -1  -6   0    5.50    1.20
   1   6   0    8.00    2.30
   1   6   0    8.60    2.00
   1   6   2   71.29    7.90
   1  -6  -2   76.19    6.40
  -1   6  -2   75.19    7.80
  -1  -6   2   74.89    8.40
   1   6   2   77.79    6.40
  -1   6  -2   87.69    7.90
  -1  -6   2   90.79    8.40
   1   6   2   89.79    7.90
  -1  -6   2   82.39    8.10
   1  -6  -2   82.89    8.20
  -1   6   2   93.19    7.90
  -1  -6  -2   86.59    8.40
  -1   6   2   78.59    9.40
  -1   6   2   69.49    7.90
   1  -6   2   93.39    8.00
   1   6  -2   83.99    7.00
  -1   6   2   76.89    6.50
   1   6  -2   84.19    8.00
   1  -6   2   82.29    8.20
   1   6   4    4.90    4.40
   1  -6  -4   16.80    5.50
   1   6   4   10.50    4.20
  -1  -6   4   14.00    5.80
  -1  -6   4    6.50    4.00
  -1  -6   4   24.30    6.40
   1  -6  -4   12.00    4.90
   1  -6  -4   19.40    5.90
  -1   6  -4   16.90    5.30
  -1  -6   4   10.50    5.50
   1  -6  -4   10.10    4.70
  -1  -6   4   17.90    6.80
   1   6   4    8.40    4.70
   1   6   4   13.40    5.40
  -1  -6   4   14.60    4.20
   1   6   4   12.50    5.30
  -1   6  -4   13.10    4.70
   1   6   4    9.50    8.50
  -1   6  -4   14.90    4.30
   1   6   4   14.80    5.20
  -1   6  -4   12.50    5.00
  -1  -6   4    3.20    3.70
   1   6   4   16.50    5.30
  -1  -6   4    1.90    7.40
  -1  -6   4   15.10    5.80
  -1   6  -4   10.00    7.20
  -1  -6  -4   20.40    5.90
   1  -6   4   18.50    6.30
   1   6  -4   15.20    5.00
  -1   6   4    8.10    8.90
   1  -6   4   14.60    5.00
  -1   6   4    7.60    4.30
   1  -6   4   14.20    9.00
   1  -6   4   21.40    5.30
   1   6  -4   11.50    7.80
  -1   6   4   15.30    5.90
   1  -6   4   14.30    5.50
  -1  -6  -4   14.20    4.90
  -1   6   4   12.90    5.00
  -1   6   4   20.20    5.70
   1  -6   4   23.50    6.10
   1  -6   4   14.80    5.30
   1   6  -4   19.40    5.70
  -1   6   4   14.10    2.50
   1  -6   4   23.40    5.30
   1   6  -4   16.50    4.20
   1   6  -4   14.50    4.30
  -1  -6  -4   18.10    5.40
  -1  -6  -4   14.30    5.00
  -1   6   4    7.00    4.40
  -1   6   4   13.50    5.20
  -1   6   4   14.00    4.60
  -1   6   4    5.70    6.10
   1  -6   4   18.90    5.70
  -1   6  -6   23.30    9.10
  -1  -6   6   24.80    8.80
   1   6   6    6.00   13.30
  -1   6  -6   14.20   11.50
   1   6   6   -3.00    7.50
   1  -6  -6    9.30    7.90
   1   6   6   16.00   10.40
   1   6   6   11.20    7.90
   1   6   6   14.40    7.30
   1   6   6   29.70    8.30
   1  -6  -6   13.90    7.30
   1  -6  -6   10.80    5.80
  -1  -6   6   13.50    8.80
   1  -6  -6   13.60    7.30
  -1  -6   6   29.20   10.20
   1   6   6   38.50    8.80
  -1  -6   6    9.30    8.20
  -1   6  -6   15.50    6.80
  -1   6  -6   18.70    7.60
  -1  -6   6   17.80   10.70
  -1  -6   6   17.90   15.70
  -1  -6   6   27.10    9.30
  -1   6  -6   17.10    7.30
  -1   6   6   15.60    8.10
  -1   6   6   27.10    9.10
  -1  -6  -6   17.70    8.40
   1  -6   6   20.40   15.80
  -1   6   6   20.00    9.40
  -1   6   6   33.40   10.10
  -1   6   6   11.50   14.30
   1  -6   6   27.50    9.50
   1  -6   6   21.70    8.00
   1  -6   6   18.70    8.50
   1   6  -6   17.90    8.50
   1  -6   6   21.10    7.40
   1  -6   6   35.80   11.20
  -1  -6  -6   30.90    8.70
  -1  -6  -6   21.70    8.30
  -1  -6  -6   25.60    7.10
  -1   6   6   30.20   12.10
   1   6  -6   21.60   11.40
   1  -6   6   20.80    8.80
  -1   6   6   39.10    8.40
  -1  -6  -6    5.60    5.80
  -1  -6  -6    6.40   10.20
   1   6  -6   18.30    7.30
   1   6  -6   25.60    7.20
  -1   6   6    7.70    8.20
   1   6  -6   18.10    7.10
  -1  -6   8  -12.10    8.90
   1  -6  -8    2.20    7.40
  -1   6  -8    6.30    8.00
  -1   6  -8   -1.30   14.90
   1  -6  -8    1.30    8.00
  -1  -6   8    0.10    8.30
   1  -6  -8   12.60    8.80
  -1  -6   8   -7.30   11.00
   1   6   8    2.40   11.30
  -1   6  -8    4.90    9.50
   1  -6  -8   -7.10   13.30
  -1  -6   8   -3.70   16.60
  -1   6  -8    1.30    7.40
   1   6   8   -0.70   10.10
   1  -6  -8   -1.40    7.60
   1   6   8    7.00   10.70
   1   6   8   -6.70   20.10
   1   6   8    1.70   13.20
  -1  -6   8    3.50   10.30
  -1   6  -8    2.30    7.30
  -1  -6   8   -0.40    7.70
   1   6   8    6.40    8.30
  -1  -6   8    3.00   10.90
  -1   6   8    0.10    8.20
   1  -6   8    4.20   11.00
   1  -6   8    5.10   10.90
  -1   6   8    4.50    9.90
  -1   6   8   -3.70   12.70
   1  -6   8   13.00   10.90
   1  -6   8   -0.20   10.40
   1   6  -8    3.90    7.60
  -1  -6  -8    2.50   10.50
   1   6  -8    9.50   16.30
  -1  -6  -8   -8.60   13.00
  -1   6   8    1.70    8.10
  -1  -6  -8   -6.40    7.60
   1  -6   8    5.30   18.10
  -1  -6  -8    5.30    9.60
  -1  -6  -8   -7.40    5.60
   1   6  -8    5.20   10.20
  -1   6   8   -6.90   18.60
   1  -6   8   -2.10   10.00
  -1   6   8   14.40   12.60
  -1  -6  10    0.80   13.30
  -1   6 -10    0.90   15.10
  -1  -6  10   16.80   16.20
  -1  -6  10    1.70   15.50
  -1   6 -10    9.60   20.50
   1  -6 -10    2.10   18.20
  -1   6 -10   -5.00   12.30
   1  -6 -10    2.70   13.00
   1   6  10    4.30   17.00
   1   6  10   19.30   16.20
   1   6  10   -2.20   13.60
   1   6  10  -16.10   24.00
  -1   6  10    7.70   15.40
  -1  -6 -10   -9.80   16.80
  -1   6  10    0.70   16.50
   1  -6  10    8.00   16.10
   1  -6  10    1.00   14.40
  -1  -6 -10   14.00   12.20
  -1   6  10  -12.40   13.50
  -1   6  10    5.60   25.20
  -1  -6 -10   -0.20   12.70
   1  -6  10    6.00   13.90
   1   6 -10    3.80   14.50
   1   6 -10   11.40   13.60
   1   6 -10   12.80   20.70
   1  -7  -1 1797.62  123.39
  -1  -7   1 1755.42  124.29
  -1   7  -1 1843.02  124.09
  -1   7  -1 1839.52  124.09
   1   7   1 1663.33  123.79
   1   7   1 1702.83  124.09
  -1  -7   1 1946.01  124.59
  -1   7   1 1648.04  124.59
   1  -7   1 1633.64  123.69
  -1   7   1 1486.75  123.09
  -1  -7  -1 1890.51  124.19
  -1   7   1 1767.42  124.29
   1   7  -1 1749.22  124.19
   1  -7   1 1702.43  124.19
  -1  -7  -1 1660.13  123.39
  -1  -7   3  803.02   63.79
  -1  -7   3  862.11   62.79
   1  -7  -3  891.61   63.09
   1  -7  -3  906.81   60.59
   1   7   3  868.11   63.19
  -1   7  -3  883.41   62.49
   1  -7  -3  832.52   62.79
  -1   7  -3  951.30   62.89
   1  -7  -3  920.71   63.59
   1   7   3  753.02   62.79
   1   7   3  846.42   62.99
  -1  -7   3  876.21   62.79
  -1  -7   3  725.83   62.79
  -1   7  -3  889.91   67.09
  -1  -7   3  904.51   63.59
   1   7   3  819.72   62.59
  -1  -7   3  796.52   63.19
  -1   7  -3  939.91   62.99
  -1  -7   3  850.81   63.29
   1   7   3  815.82   60.59
   1   7   3  820.02   63.79
  -1   7  -3  910.91   63.59
  -1  -7   3  849.91   63.29
   1   7   3  812.32   63.19
   1   7   3  867.21   66.79
   1  -7   3  730.93   62.59
  -1   7   3  850.51   62.49
   1  -7   3  698.63   62.39
   1  -7   3  803.52   63.19
   1  -7   3  861.71   62.79
  -1   7   3  804.22   63.19
   1  -7   3  840.12   62.79
  -1   7   3  846.62   63.39
  -1   7   3  875.51   63.59
  -1   7   3  844.12   64.19
   1   7  -3  873.01   67.09
  -1   7   3  689.43   66.69
   1  -7   3  872.51   63.19
  -1   7   3  814.52   60.59
  -1   7   3  868.71   62.69
   1   7  -3  886.71   62.99
   1   7  -3  896.01   61.89
  -1  -7  -3  926.51   63.29
  -1   7   3  845.02   63.29
   1   7  -3  893.31   63.19
  -1  -7  -3  962.50   63.59
   1  -7   3  777.52   62.69
   1  -7   3  795.92   66.69
  -1  -7  -3  902.71   62.89
  -1  -7  -3  896.21   63.09
   1   7   5  505.75   44.00
  -1   7  -5  535.05   41.50
   1   7   5  483.45   42.20
   1   7   5  460.15   48.10
  -1  -7   5  517.55   40.90
  -1  -7   5  522.75   42.90
   1  -7  -5  519.05   41.50
  -1  -7   5  515.05   43.80
  -1  -7   5  512.55   42.40
  -1   7  -5  601.34   49.80
  -1   7  -5  512.85   41.70
   1   7   5  523.55   41.40
  -1  -7   5  527.25   43.20
   1  -7  -5  494.65   42.30
  -1   7  -5  514.45   42.90
  -1   7  -5  538.85   42.20
   1   7   5  499.15   41.90
   1   7   5  503.95   42.30
   1   7   5  483.35   42.70
  -1  -7   5  541.15   43.20
   1   7   5  525.65   43.00
   1  -7  -5  590.14   43.20
  -1  -7   5  527.65   41.20
   1  -7  -5  559.04   42.30
  -1  -7   5  471.05   42.40
   1  -7   5  512.05   48.50
   1  -7   5  545.55   42.80
   1   7  -5  548.95   42.80
   1  -7   5  555.44   42.90
   1   7  -5  576.94   49.60
   1  -7   5  441.16   42.10
   1  -7   5  547.15   41.60
   1   7  -5  573.14   41.30
  -1  -7  -5  556.44   42.50
  -1   7   5  515.45   43.10
  -1   7   5  482.05   49.60
   1  -7   5  524.65   42.70
  -1  -7  -5  584.14   43.20
  -1   7   5  524.25   44.70
  -1   7   5  515.65   41.20
   1  -7   5  535.25   42.80
   1   7  -5  525.25   42.40
  -1   7   5  468.65   42.60
  -1   7   5  511.85   43.10
  -1   7   5  536.75   42.30
   1   7  -5  545.55   40.70
  -1  -7  -5  567.64   41.90
   1  -7   5  523.85   41.50
   1  -7   5  518.45   43.50
  -1   7   5  544.95   42.30
  -1  -7  -5  554.24   43.20
  -1   7  -7  143.99   30.20
  -1  -7   7  194.68   24.00
   1   7   7  211.38   24.60
  -1   7  -7  105.99   19.80
  -1   7  -7  126.79   19.30
  -1  -7   7  154.28   23.30
   1  -7  -7  137.49   22.00
  -1   7  -7  151.18   20.30
  -1  -7   7  223.98   38.80
   1   7   7  190.08   24.40
   1  -7  -7  161.78   22.50
   1   7   7  206.68   24.80
  -1  -7   7  189.38   23.80
  -1  -7   7  251.37   30.40
   1  -7  -7  147.69   20.10
  -1  -7   7  179.58   24.60
   1   7   7  177.98   26.00
   1   7   7  199.68   23.40
   1   7   7  215.58   37.30
   1  -7  -7  161.18   21.50
  -1  -7   7  208.78   24.70
  -1   7  -7  161.68   21.70
   1  -7  -7  152.78   31.10
  -1  -7  -7  160.58   21.40
   1  -7   7  252.57   38.30
   1  -7   7  203.58   25.20
  -1   7   7  162.58   22.90
  -1  -7  -7  155.68   22.40
   1  -7   7  194.28   23.40
   1  -7   7  198.28   23.80
  -1  -7  -7  173.98   31.20
   1  -7   7  197.98   24.30
  -1  -7  -7  126.39   20.40
   1   7  -7  162.28   23.30
  -1  -7  -7  145.89   21.20
  -1   7   7  198.58   27.20
  -1   7   7  218.78   25.50
  -1   7   7  200.58   23.80
   1  -7   7  195.48   23.80
   1   7  -7  129.89   20.90
   1  -7   7  266.77   29.40
  -1   7   7  180.18   24.20
  -1   7   7  185.78   22.30
   1   7  -7  162.98   30.90
  -1  -7   9   33.60   16.40
  -1  -7   9   62.89   17.30
   1   7   9   47.60   14.40
   1   7   9   34.90   14.80
  -1   7  -9   37.70   15.70
   1  -7  -9   29.50   12.90
  -1  -7   9   52.09   19.90
   1  -7  -9   34.30   13.80
   1   7   9   57.19   18.80
   1  -7  -9   60.69   25.60
  -1  -7   9   59.09   27.00
  -1  -7   9   45.80   16.90
  -1   7  -9   39.10   15.60
   1   7   9   43.90   27.90
   1   7   9   15.40   17.10
   1  -7  -9   53.99   14.70
  -1   7  -9   48.30   24.90
   1   7  -9   33.60   23.20
  -1  -7  -9   36.60   22.00
   1  -7   9   48.50   18.10
  -1   7   9   25.80   26.20
   1  -7   9   31.50   17.60
   1   7  -9   41.70   17.20
   1  -7   9   50.49   16.90
  -1   7   9   49.30   20.60
  -1   7   9   30.30   15.90
   1  -7   9   48.00   15.90
  -1  -7  -9   24.50   13.00
  -1   7   9   39.20   15.10
   1   7  -9   32.30   15.00
  -1  -7  -9   33.60   13.10
   1  -8   0   54.39    5.40
   1   8   0   60.59    5.60
  -1   8   0   58.09    5.60
  -1  -8   0   57.09    4.60
  -1   8   0   53.09    6.20
   1  -8   0   53.09    4.30
  -1  -8   0   54.59    5.60
   1   8   0   56.89    6.50
  -1  -8   0   40.10    5.40
  -1   8  -2   86.59    8.30
  -1  -8   2   89.29    8.60
   1  -8  -2   93.39    8.90
  -1   8  -2   87.59    8.40
   1   8   2   90.69    8.40
   1   8   2   83.89    6.70
  -1  -8   2   76.69    9.70
   1  -8  -2   86.29    6.80
   1   8   2   87.39    8.30
   1  -8   2   81.69    9.20
  -1   8   2   84.69    8.70
  -1  -8  -2   81.49    8.40
  -1   8   2   91.79    9.40
  -1  -8  -2   83.59    6.80
   1   8  -2   86.89    7.10
   1   8  -2   82.29    8.70
   1  -8   2   84.29    8.80
   1   8   4   49.60    8.70
  -1   8  -4   52.89    8.70
   1   8   4   50.09    8.70
  -1   8  -4   59.89    9.40
   1  -8  -4   64.19    9.10
   1   8   4   67.59    8.50
  -1  -8   4   53.09    9.60
  -1  -8   4   47.40    8.80
   1   8   4   50.49    9.90
  -1  -8   4   55.19   10.60
   1   8   4   53.09    9.20
  -1  -8   4   76.79    9.70
   1   8   4   62.59   10.10
  -1   8  -4   63.69    8.70
   1   8   4   49.99    8.50
   1   8   4   59.29   14.40
  -1   8  -4   56.29   13.60
   1  -8  -4   49.90    4.80
  -1  -8   4   67.19    9.50
   1  -8  -4   36.90    8.30
  -1  -8   4   54.69    9.70
  -1  -8   4   66.39   15.40
   1  -8  -4   60.89    9.10
  -1  -8   4   55.09    8.40
  -1  -8   4   68.89   10.20
  -1   8  -4   49.20    7.90
   1  -8  -4   54.49    9.10
   1  -8   4   61.99   10.20
   1  -8   4   49.30    8.90
  -1   8   4   61.49   10.30
   1   8  -4   62.79    7.80
  -1   8   4   50.79    8.20
   1  -8   4   60.79    9.10
   1   8  -4   56.59    7.40
  -1  -8  -4   51.49    9.20
   1  -8   4   45.80   12.30
  -1   8   4   63.99   11.40
  -1   8   4   67.49    8.90
  -1  -8  -4   60.39    9.60
   1  -8   4   50.49    8.70
   1  -8   4   48.60    8.80
  -1   8   4   55.29    9.10
   1   8  -4   56.59   12.80
   1   8  -4   55.79    9.20
   1  -8   4   62.59    9.60
  -1  -8  -4   57.29    9.40
  -1  -8  -4   49.00    8.30
   1   8  -4   58.19    9.20
  -1   8   4   66.09    9.80
   1  -8   4   56.39    8.60
  -1   8   4   74.79   10.40
  -1   8   4   34.60   12.70
   1  -8   4   50.09    9.10
  -1  -8   6   87.99   14.50
  -1  -8   6   77.69   14.20
  -1   8  -6   84.19   20.40
  -1   8  -6   66.09   12.80
  -1  -8   6   82.99   22.30
   1   8   6   54.19   13.20
  -1   8  -6   78.99   12.30
   1  -8  -6   57.89   12.20
   1   8   6   72.49   14.30
  -1  -8   6   72.09   13.10
  -1  -8   6   74.19   15.10
  -1  -8   6   82.69   13.80
  -1  -8   6   78.09   13.40
   1   8   6   72.79   13.00
   1   8   6   82.79   13.20
   1  -8  -6   70.69   12.00
   1   8   6   62.69   20.50
   1  -8  -6   70.19   12.30
   1   8   6   78.79   16.10
   1  -8  -6   56.49   12.70
  -1   8  -6   58.69   10.80
   1   8   6   92.99   12.80
  -1  -8   6   81.39   11.70
  -1   8  -6   77.29   13.10
   1   8   6   91.59   14.10
  -1   8   6   75.19   12.90
  -1   8   6   78.29   14.30
  -1  -8  -6   68.49   11.50
   1   8  -6   73.89   19.80
   1  -8   6   76.59   13.00
  -1   8   6   75.39   12.70
  -1  -8  -6   71.19   13.00
   1  -8   6   63.49   14.50
  -1   8   6   68.79   13.30
   1  -8   6   93.69   22.60
   1   8  -6   73.39   13.60
   1  -8   6   73.79   14.20
   1  -8   6   59.79   12.70
   1  -8   6   68.99   11.90
   1  -8   6   85.49   13.60
   1   8  -6   70.49   13.40
  -1   8   6   79.69   17.10
  -1  -8  -6   70.69   12.60
   1  -8   6   78.49   13.70
   1   8  -6   75.29   11.10
   1   8  -6   79.79   11.60
  -1  -8  -6   89.59   13.30
  -1   8   6   58.69   12.60
  -1  -8   8    2.20   10.80
  -1   8  -8   16.80   11.70
  -1  -8   8   -5.70   10.80
  -1   8  -8   13.30   10.10
   1  -8  -8    0.60    9.80
  -1   8  -8   13.30   10.00
  -1   8  -8    3.80   10.20
  -1  -8   8   19.50   19.60
  -1   8  -8   13.20   16.20
   1   8   8    6.30    9.20
   1  -8  -8   -3.00    8.10
   1  -8  -8    2.90    9.00
   1   8   8   16.50   11.40
   1   8   8   -4.30   14.20
   1  -8  -8   12.30   15.60
  -1  -8   8    6.00    8.80
  -1  -8   8    9.10    9.40
  -1  -8   8   -3.80   10.30
   1  -8  -8    1.20    9.40
   1   8   8   -8.70    9.30
   1   8   8    0.10   13.50
   1   8   8    5.30    8.60
  -1   8   8   16.10   13.10
  -1  -8  -8    8.20   11.00
  -1   8   8   13.00   11.80
  -1  -8  -8   11.40   15.70
  -1  -8  -8   -7.30    8.50
   1   8  -8    6.00   12.00
   1   8  -8    4.00   11.30
  -1  -8  -8    3.80    7.30
  -1   8   8   18.20   12.80
  -1   8   8    6.10    9.50
   1   8  -8   -8.20    8.60
   1  -8   8    0.40   10.20
   1  -8   8    6.40   12.00
   1  -8   8    2.40   11.00
  -1   8   8   -1.90   18.40
  -1  -8  -8    6.50   11.00
   1  -8   8   -5.30   11.00
   1   8  -8    6.30   10.60
   1  -8   8   -2.40    9.70
  -1   8   8   -4.10   14.00
   1  -8 -10   -1.00   19.50
   1   8  10    9.30   26.60
   1  -8 -10    1.30   12.80
   1   8  10  -13.90   13.60
   1   8  10   -1.30   14.40
  -1   8 -10    7.60   21.20
   1  -8 -10   16.90   14.70
  -1   8 -10   -1.70   14.20
   1   8  10   47.40   20.80
  -1   8 -10    7.60   14.60
  -1  -8  10   -5.20   16.40
  -1  -8  10   -0.40   14.00
  -1  -8  10    8.40   14.70
   1  -8  10   11.20   14.60
   1   8 -10   -0.80   18.60
  -1   8  10   -1.80   17.10
   1  -8  10    4.50   14.30
  -1   8  10    4.90   15.00
   1   8 -10   -1.50   12.30
  -1  -8 -10    8.30   20.80
   1  -8  10    4.10   14.60
   1  -8  10    5.30   17.90
  -1   8  10    1.90   14.50
  -1   8  10   10.00   27.50
   1   8 -10    4.60   14.70
  -1  -8 -10   16.30   15.50
  -1  -8 -10  -16.20    9.50
  -1   9  -1 1788.52  131.89
  -1  -9   1 1966.10  132.59
   1  -9  -1 1794.02  131.39
  -1   9  -1 1838.32  132.19
   1   9   1 1784.12  132.19
  -1  -9   1 1796.52  132.39
   1   9   1 1860.81  131.79
  -1   9   1 1848.32  132.79
   1   9  -1 1770.52  132.19
  -1   9   1 1909.91  130.89
  -1   9   1 1815.82  132.39
  -1  -9  -1 1885.31  132.09
   1  -9   1 1853.61  132.29
  -1  -9  -1 1943.11  131.49
   1  -9  -3 2020.10  151.58
  -1  -9   3 2158.08  152.08
   1   9   3 1984.60  151.58
  -1  -9   3 2254.97  152.28
   1  -9  -3 2091.79  151.88
   1   9   3 2183.28  152.28
   1   9   3 2127.19  151.28
   1   9   3 2094.09  148.89
  -1  -9   3 2221.58  151.78
  -1  -9   3 2010.00  152.68
  -1   9  -3 2079.49  151.48
  -1   9  -3 2029.80  151.78
  -1   9  -3 2067.79  152.08
  -1  -9   3 2076.99  156.28
  -1  -9   3 2202.98  151.78
  -1   9  -3 2054.79  150.98
   1   9   3 2099.09  151.78
   1  -9  -3 2098.79  152.18
  -1   9  -3 2146.39  151.28
  -1   9  -3 2127.99  156.08
   1  -9  -3 2050.59  148.99
  -1  -9   3 2005.90  151.98
   1   9   3 2112.89  155.68
   1   9   3 2046.70  151.68
   1   9   3 2263.07  152.98
  -1  -9   3 1938.71  151.78
  -1  -9  -3 2025.00  151.88
   1  -9   3 2073.19  151.78
  -1   9   3 2088.69  152.98
  -1   9   3 2198.78  152.38
   1   9  -3 2017.40  155.58
  -1  -9  -3 2096.89  151.58
   1  -9   3 1911.01  151.18
   1  -9   3 2151.08  151.78
   1   9  -3 2139.59  151.58
  -1   9   3 2148.78  152.38
  -1   9   3 2241.38  151.38
   1  -9   3 2110.19  152.28
   1  -9   3 2230.08  151.78
  -1   9   3 2133.49  150.98
   1  -9   3 2049.89  151.58
   1   9  -3 2063.69  152.48
  -1   9   3 2287.17  157.78
  -1  -9  -3 2097.39  151.78
  -1   9   3 2194.68  152.08
  -1   9   3 2167.18  152.28
   1   9  -3 2063.09  151.78
  -1  -9  -3 2035.50  151.58
   1   9  -3 2065.69  150.18
   1   9   5 1136.79   83.99
   1  -9  -5 1077.59   85.39
  -1  -9   5 1234.58   84.69
  -1  -9   5 1123.19   85.89
  -1  -9   5 1193.38   93.49
  -1  -9   5 1208.58   86.09
  -1   9  -5 1157.88   84.49
   1  -9  -5 1110.99   85.19
  -1  -9   5 1174.78   87.19
   1  -9  -5 1111.89   85.59
  -1  -9   5 1206.58   86.29
   1   9   5 1043.40   86.59
   1   9   5 1114.89   85.19
  -1   9  -5 1082.59   91.59
  -1   9  -5 1061.59   85.59
  -1  -9   5 1136.29   84.09
  -1   9  -5 1066.69   83.89
   1  -9  -5 1065.49   84.49
  -1  -9   5 1126.79   85.89
   1   9   5 1148.69   84.99
  -1   9  -5 1064.19   84.79
   1   9   5 1125.89   85.89
   1   9   5 1199.58   85.89
   1   9   5 1147.39   86.19
  -1  -9   5 1119.29   85.79
  -1   9   5 1185.18   86.29
   1  -9   5 1032.80   85.09
   1  -9   5 1146.99   85.49
   1   9  -5 1082.79   83.19
  -1  -9  -5 1097.79   84.59
   1   9  -5 1112.59   83.49
   1  -9   5 1142.39   86.39
   1  -9   5 1157.18   85.69
  -1  -9  -5 1147.39   85.59
   1  -9   5 1259.07   85.19
  -1   9   5 1208.98   85.19
  -1   9   5 1141.19   87.69
   1  -9   5 1192.08   93.09
   1   9  -5 1134.29   92.19
  -1  -9  -5 1201.08   85.69
  -1  -9  -5 1104.49   85.69
   1   9  -5 1088.69   85.29
   1   9  -5 1022.50   84.79
  -1   9   5 1175.48   86.09
   1  -9   5 1164.18   84.69
  -1   9   5 1141.59   86.19
   1  -9   5 1140.19   85.59
  -1   9   5 1128.39   84.99
  -1  -9   7  472.05   52.39
   1   9   7  543.35   43.20
  -1   9  -7  511.75   42.90
  -1   9  -7  512.85   42.10
   1   9   7  442.16   41.70
  -1  -9   7  527.85   44.10
  -1   9  -7  522.85   40.70
  -1  -9   7  403.46   42.00
   1  -9  -7  504.95   42.50
  -1  -9   7  486.15   42.70
  -1   9  -7  526.65   41.20
   1  -9  -7  575.14   43.50
  -1  -9   7  430.46   42.10
   1   9   7  430.36   42.10
   1  -9  -7  555.94   42.50
   1   9   7  416.66   51.49
   1   9   7  491.85   43.70
  -1   9  -7  460.65   50.49
   1   9   7  436.16   44.40
  -1   9  -7  492.15   43.10
  -1  -9   7  483.65   44.90
   1  -9  -7  481.15   42.20
  -1   9   7  498.45   43.50
   1   9  -7  486.05   42.60
   1  -9   7  475.45   43.90
  -1   9   7  409.66   40.70
   1   9  -7  525.45   42.30
   1  -9   7  448.76   42.40
  -1  -9  -7  469.75   42.70
   1  -9   7  406.76   41.70
   1  -9   7  384.96   41.50
  -1  -9  -7  433.16   41.40
  -1   9   7  444.66   45.10
  -1  -9  -7  496.95   42.30
  -1  -9  -7  524.65   42.20
  -1   9   7  488.25   42.50
  -1   9   7  429.06   42.70
   1   9  -7  509.25   43.70
  -1   9   7  493.35   43.80
   1   9  -7  454.65   49.90
  -1  -9  -7  532.35   50.29
   1  -9   7  457.95   41.70
  -1  -9   9  170.88   25.00
  -1   9  -9  126.19   23.80
   1   9   9   94.79   23.70
  -1  -9   9  136.29   24.60
   1  -9  -9  129.09   33.40
   1  -9  -9   99.99   21.40
  -1  -9   9  138.29   27.10
  -1   9  -9  134.49   25.50
   1   9   9  114.79   25.30
   1  -9  -9  136.59   25.00
   1   9   9  127.79   23.30
  -1  -9   9  100.79   23.10
   1  -9  -9  125.69   21.80
  -1   9  -9  121.79   32.50
   1  -9   9  128.69   24.40
   1   9  -9  107.29   20.80
   1  -9   9   96.39   20.90
  -1   9   9  133.69   25.50
  -1   9   9  128.79   22.90
  -1  -9  -9  124.19   21.50
   1   9  -9  110.29   23.60
   1   9  -9  114.69   31.80
   1  -9   9  123.99   23.60
  -1   9   9  146.49   29.20
  -1  -9  -9  119.69   22.10
  -1  -9  -9  130.19   32.90
   1  -9   9  131.39   26.40
  -1  10   0    5.70    2.60
   1 -10   0    5.70    1.20
  -1 -10   0    2.90    1.40
   1  10   0    4.40    2.30
  -1  10   0    3.50    3.00
  -1 -10   0    3.40    2.10
   1  10   0    3.50    2.90
  -1 -10   0    4.80    2.40
   1 -10   0    3.60    2.20
   1 -10  -2   59.69    5.40
  -1 -10   2   61.19    8.30
   1  10   2   68.89    8.70
   1 -10  -2   67.59    8.50
  -1 -10   2   57.49    8.10
   1  10   2   64.19    7.40
   1  10   2   75.09    8.50
  -1  10  -2   70.99    7.40
   1  10   2   60.89    5.30
  -1  10  -2   79.99   12.70
  -1 -10   2   48.70    7.70
  -1 -10   2   59.39    8.90
   1 -10  -2   77.19    8.90
  -1  10  -2   69.49    6.90
  -1 -10   2   50.99    7.80
  -1 -10   2   48.90    7.60
  -1  10  -2   63.59    8.60
  -1 -10   2   60.69    8.20
  -1 -10  -2   65.89    5.40
  -1  10   2   68.69    9.10
  -1 -10  -2   76.69    8.50
   1 -10   2   67.79    7.80
  -1  10   2   61.99    9.00
   1 -10   2   58.19    8.00
   1 -10   2   57.59    7.80
  -1  10   2   61.19    8.00
  -1 -10  -2   71.19    8.40
   1  10  -2   69.39   11.80
  -1  10   2   55.99    8.30
  -1  10   2   70.39    8.70
  -1  10   2   73.69   12.60
   1  10  -2   71.19    8.50
  -1  10   2   53.79    8.30
  -1 -10  -2   59.69    7.90
  -1  10   2   68.49    6.20
   1  10  -2   75.89    7.90
   1  10  -2   59.99    5.50
   1 -10   2   73.19    8.40
  -1 -10   4   59.29    7.80
   1  10   4   53.89    7.90
  -1  10  -4   79.49   10.00
  -1 -10   4   69.79    9.90
  -1 -10   4   53.89   10.00
   1  10   4   86.29   17.40
  -1 -10   4   80.59   17.40
   1  10   4   64.99   10.20
   1  10   4   74.69   10.20
   1  10   4   52.19   10.00
  -1  10  -4   79.99   15.50
   1  10   4   57.89   10.70
  -1 -10   4   73.69   10.60
  -1  10  -4   80.39   11.30
   1  10   4   67.69   10.70
  -1  10  -4   81.09   11.30
  -1 -10   4   44.40    9.20
  -1  10  -4   70.09    9.10
   1 -10  -4   56.49    9.90
   1 -10  -4   74.19   10.60
   1  10   4   51.19    9.60
  -1 -10   4   66.09    9.60
  -1 -10   4   61.39   11.20
   1 -10  -4   75.49    8.70
  -1 -10   4   68.49   11.00
  -1  10  -4   66.99    9.70
   1 -10  -4   67.79   10.30
   1  10  -4   71.69    8.10
   1 -10   4   78.49   10.80
  -1  10   4   63.99    9.30
   1 -10   4   62.69   10.30
  -1  10   4   64.49   11.90
   1  10  -4   74.99   10.30
  -1 -10  -4   65.29   10.20
  -1 -10  -4   75.49   10.10
   1  10  -4   70.99   15.20
  -1 -10  -4   71.09   10.20
   1  10  -4   74.49   11.50
   1  10  -4   52.79    9.30
  -1  10   4   62.49    9.50
  -1  10   4   79.69   10.00
  -1 -10  -4   73.29   10.40
  -1 -10  -4   64.09    7.90
   1 -10   4   67.39    9.90
   1 -10   4   59.69    9.90
   1 -10   4   78.19   10.60
  -1  10   4   60.69   10.30
  -1  10   4   71.89   10.80
  -1  10   4   53.09    9.60
  -1  10   4   54.79   10.30
   1 -10   4   74.39   10.70
   1 -10   4   70.59   11.30
   1  10  -4   70.29    8.40
   1  10   6   39.10   10.50
  -1  10  -6   49.20   10.30
   1  10   6   66.89   12.00
  -1  10  -6   43.30    9.30
   1  10   6   58.59   11.60
  -1  10  -6   46.40   11.90
  -1 -10   6   44.10   11.60
  -1 -10   6   64.09   10.90
   1 -10  -6   54.99   10.90
   1 -10  -6   49.99   10.60
   1  10   6   64.09   13.40
   1 -10  -6   48.50   11.30
  -1  10  -6   55.89   16.40
  -1 -10   6   65.49   20.60
  -1 -10   6   67.19   15.20
  -1 -10   6   55.19   12.20
  -1  10  -6   63.89   10.90
   1  10   6   59.69   14.80
  -1 -10   6   63.49   13.30
   1  10   6   43.30   11.30
  -1  10  -6   43.20   10.70
   1  10   6   69.99   21.10
  -1 -10   6   39.00   11.20
   1 -10  -6   54.59   11.40
   1 -10   6   49.20   11.90
   1  10  -6   41.50   12.30
  -1  10   6   55.59   10.90
   1 -10   6   57.89   12.30
  -1 -10  -6   46.60   11.70
  -1  10   6   72.79   14.10
  -1  10   6   42.40   12.10
  -1 -10  -6   40.70    9.80
  -1 -10  -6   68.69   13.00
   1  10  -6   66.49   19.00
   1 -10   6   60.99   12.40
  -1  10   6   49.70   13.40
   1  10  -6   43.60   11.10
   1 -10   6   55.89   10.80
   1 -10   6   66.69   14.50
   1 -10   6   60.19   11.40
   1  10  -6   50.19   10.90
  -1  10   6   68.79   13.70
  -1  10   6   47.70   11.00
  -1 -10  -6   49.10   10.50
   1 -10  -8    8.50   14.80
   1  10   8   26.40   15.20
  -1 -10   8   42.60   15.70
   1  10   8   14.80   11.10
  -1 -10   8   32.00   13.10
   1 -10  -8   22.80   12.30
   1  10   8   35.30   13.80
  -1  10  -8   16.70   11.80
   1 -10  -8   15.90   11.60
  -1  10  -8   24.30   11.60
   1 -10  -8   25.10   11.40
   1  10   8   19.80   23.40
  -1 -10   8   23.50   12.90
   1  10   8   14.70   12.70
  -1 -10   8   13.50   11.80
   1  10   8   31.20   13.30
  -1  10  -8   10.30   16.10
  -1 -10   8   13.60    9.50
  -1  10  -8   29.00   13.70
   1 -10  -8   18.10   10.90
   1 -10   8   32.50   13.50
   1  10  -8   18.50   12.90
  -1  10   8   32.50   17.20
   1  10  -8   18.20   11.90
  -1 -10  -8   29.80   12.20
   1 -10   8   24.60   13.30
   1 -10   8   28.30   13.40
  -1 -10  -8   20.70   11.60
   1 -10   8   41.10   15.70
  -1 -10  -8   25.50   10.00
  -1 -10  -8    3.60   13.60
  -1  10   8   15.40   22.90
  -1  10   8   18.90   11.00
  -1  10   8   13.20    9.80
  -1 -10  -8   26.10   13.20
   1  10  -8   17.10   18.70
   1  10  -8   13.10   11.20
  -1  10   8   28.10   13.30
  -1  10   8   33.60   14.40
   1 -10   8   23.30   13.10
   1  10  10    8.30   12.00
  -1  10 -10   -2.50   13.00
  -1 -10  10    7.00   14.30
  -1 -10  10    6.50   15.50
   1 -10 -10    2.80   12.50
   1 -10 -10    3.80   20.50
   1 -10 -10   -0.80   13.10
   1  10  10   28.20   28.60
   1  10  10   -8.20   14.60
  -1 -10  10   31.50   18.70
   1  10  10   17.00   17.60
  -1 -10  10    7.30   14.00
  -1  10 -10    9.80   14.30
  -1  10 -10  -13.50   17.70
   1 -10  10   -3.70   13.70
   1  10 -10    8.10   15.90
   1 -10  10   -0.60   12.80
  -1 -10 -10  -11.50   17.60
   1  10 -10    0.30   20.10
   1 -10  10    3.50   16.30
  -1  10  10    5.20   18.10
  -1 -10 -10   -3.00   11.60
   1  10 -10    6.00   13.40
  -1 -10 -10    5.90   13.30
   1 -10  10  -19.40   13.80
  -1  10  10   -1.50   26.20
  -1  10  10    4.40   14.50
  -1  10  10   -9.80   14.60
   1  11   1 1377.66   98.69
  -1 -11   1 1400.96   99.49
  -1  11  -1 1392.86   98.99
  -1  11  -1 1422.56   99.49
   1  11   1 1338.07   99.39
   1 -11  -1 1374.26   98.39
  -1 -11   1 1273.77   99.49
   1  11  -1 1343.97   99.39
  -1  11   1 1425.66   99.79
  -1 -11  -1 1450.85   99.09
  -1 -11  -1 1291.77   98.39
  -1  11   1 1348.57   99.89
   1 -11   1 1320.17   98.59
   1 -11   1 1534.95   99.79
   1  11   3  144.39   14.30
  -1 -11   3  136.79   15.20
   1  11   3  138.49   14.30
   1  11   3  158.58   18.50
   1 -11  -3  212.58   15.30
   1  11   3  152.18   13.80
   1 -11  -3  201.28   15.40
   1 -11  -3  209.78   14.30
  -1 -11   3  132.69   14.30
  -1 -11   3  147.29   14.50
  -1 -11   3  141.89   13.50
  -1 -11   3  137.79   14.20
   1  11   3  150.08   14.50
   1 -11  -3  215.88   16.10
  -1 -11   3  143.59   14.30
   1  11   3  160.68   15.70
  -1 -11   3  129.19   14.10
   1  11   3  138.59   14.20
   1 -11   3  151.28   13.90
   1 -11   3  149.69   14.30
   1  11  -3  207.68   14.90
  -1  11   3  138.09   14.40
  -1  11   3  141.79   14.40
  -1  11   3  137.49   19.00
   1 -11   3  127.99   14.10
   1 -11   3  133.09   14.10
  -1  11   3  170.28   13.80
  -1  11   3  142.59   14.30
  -1  11   3  144.99   14.80
  -1 -11  -3  197.48   13.90
  -1 -11  -3  210.18   15.20
   1 -11   3  123.19   13.80
   1 -11   3  145.29   14.70
  -1  11   3  130.29   15.10
   1 -11   3  130.89   13.50
   1 -11  -5   61.09   12.10
   1  11   5  143.69   15.90
  -1  11  -5   52.29   11.30
   1  11   5  118.79   15.40
  -1 -11   5   85.19   13.60
   1 -11  -5   39.60   10.60
   1  11   5  103.39   21.10
  -1  11  -5   55.99   15.40
  -1 -11   5  123.79   22.50
   1  11   5   92.19   14.80
  -1  11  -5   73.59   12.00
  -1 -11   5  118.79   14.70
  -1 -11   5  126.79   13.10
  -1  11  -5   62.39   10.50
  -1 -11   5  138.89   15.90
   1  11   5  110.09   14.70
  -1  11  -5   45.00    9.40
   1 -11  -5   71.79   12.40
   1 -11  -5   60.19   11.30
  -1 -11   5  125.19   15.10
  -1  11  -5   79.29   13.30
  -1 -11   5  122.29   13.60
   1  11   5  116.09   12.30
   1  11   5  111.79   14.40
   1  11   5  103.89   13.10
  -1 -11   5  115.39   16.80
  -1  11   5  112.39   13.30
   1 -11   5  122.29   16.20
   1 -11   5  110.49   14.20
  -1  11   5  121.19   15.40
  -1  11   5   43.60   17.80
  -1  11   5  116.49   16.90
   1  11  -5   52.89    9.10
  -1 -11  -5   70.99   11.70
   1  11  -5   57.79    9.50
   1 -11   5   84.79   12.30
  -1  11   5  117.99   15.30
   1  11  -5   64.29   11.90
   1 -11   5  123.69   14.80
   1  11  -5   49.20   10.60
   1 -11   5  110.49   14.30
   1  11  -5   63.59   13.10
   1 -11   5  113.99   14.30
  -1  11   5  119.49   15.60
  -1 -11  -5   79.99   12.80
  -1 -11  -5   63.99   11.70
   1  11  -5   45.20   15.20
  -1  11   5  122.09   13.30
   1 -11   5   98.89   12.60
  -1 -11  -5   53.69   11.30
   1  11   7   12.40   19.10
   1 -11  -7   14.00    9.40
  -1  11  -7    7.20   14.00
  -1  11  -7   11.30    7.60
  -1 -11   7   41.30   12.30
   1  11   7   37.50   11.80
   1 -11  -7    7.10    6.60
  -1  11  -7    7.90    9.90
  -1  11  -7   16.10   10.30
  -1 -11   7   48.10   12.20
  -1 -11   7   36.80   12.00
   1  11   7   34.30   11.00
   1 -11  -7   15.30   10.00
  -1 -11   7   38.40   14.60
   1  11   7   32.40   14.40
  -1 -11   7   36.20   12.80
   1  11   7   50.39   11.80
  -1  11  -7   11.30    7.70
   1  11   7   38.50   12.40
  -1  11  -7    9.90    7.40
  -1 -11   7   94.69   26.20
  -1 -11   7   94.89   26.20
   1 -11   7   50.09   12.90
   1  11  -7    8.00    7.60
   1  11  -7    5.30    9.10
   1  11  -7   13.90   14.90
  -1  11   7   26.40   10.70
  -1  11   7   43.50   11.30
  -1  11   7   49.90   13.70
  -1  11   7   21.50   11.20
  -1  11   7   42.20   16.60
  -1  11   7   34.80   11.40
   1 -11   7   40.30   12.90
   1 -11   7   44.80   12.90
  -1 -11  -7   21.50   15.00
   1 -11   7   43.50   14.60
  -1  11   7   61.39   25.30
  -1 -11  -7   18.20    8.10
  -1 -11  -7   15.00   10.00
  -1 -11  -7   16.20    8.20
  -1 -11  -7   19.10    9.80
   1  11  -7   16.70   11.10
   1 -11   7   45.70   13.00
   1  11   9   42.20   19.90
  -1 -11   9   13.10   14.00
  -1  11  -9   47.30   24.50
   1  11   9   43.50   15.60
   1  11   9   44.50   17.90
   1 -11  -9   21.20   20.00
   1  11   9   13.40   26.10
   1 -11  -9   18.30   13.50
  -1 -11   9   47.50   16.50
  -1 -11   9   50.49   20.00
   1 -11  -9   45.40   14.80
  -1 -11   9   60.59   18.70
  -1  11  -9   40.50   15.50
  -1  11  -9   24.40   15.10
   1  11  -9   39.80   15.60
   1  11  -9   21.20   15.30
   1 -11   9   65.69   18.40
  -1 -11  -9   39.50   22.60
   1 -11   9   55.69   16.80
   1  11  -9   20.50   20.30
  -1  11   9   52.49   20.80
  -1  11   9   70.99   19.40
   1 -11   9   38.30   16.70
  -1 -11  -9   14.40   12.40
  -1 -11  -9   28.10   12.90
  -1  11   9   48.40   17.00
  -1  11   9    5.10   24.10
   1 -11   9   40.70   18.20
   1  12   0  194.28   16.10
   1  12   0  209.78   17.30
  -1  12   0  201.68   16.70
  -1 -12   0  205.38   16.60
  -1  12   0  186.48   16.80
   1 -12   0  214.08   15.10
  -1 -12   0  205.18   16.30
  -1 -12   0  206.98   15.50
   1 -12   0  205.28   16.40
  -1  12  -2  139.99   12.50
  -1 -12   2  165.88   13.90
   1 -12  -2  140.79   11.40
  -1  12  -2  121.39   13.00
  -1 -12   2  175.18   13.70
   1  12   2  152.38   14.40
  -1 -12   2  162.48   13.60
   1 -12  -2  134.79   13.30
   1  12   2  165.78   14.10
  -1 -12   2  147.69   13.40
   1  12   2  145.79   13.10
   1 -12  -2  129.19   12.50
  -1 -12   2  159.48   13.90
  -1  12  -2  134.99   12.90
  -1 -12   2  155.48   13.90
  -1  12  -2  134.79   16.40
  -1 -12   2  149.69   14.20
   1 -12  -2  130.29   13.20
   1  12   2  158.98   12.70
  -1  12   2  160.38   11.90
   1 -12   2  145.49   12.90
   1  12  -2  147.99   16.40
   1 -12   2  152.88   13.10
  -1  12   2  167.08   14.70
  -1  12   2  151.78   13.90
   1 -12   2  160.58   13.90
   1  12  -2  127.09   13.70
  -1  12   2  133.69   16.30
   1  12  -2  147.59   11.20
  -1  12   2  145.99   14.10
   1  12  -2  148.39   13.30
  -1 -12  -2  139.79   11.30
   1 -12   2  141.89   13.20
  -1 -12  -2  152.78   13.60
  -1 -12  -2  148.39   13.20
  -1 -12  -2  159.28   13.40
  -1  12   2  161.58   14.20
  -1  12   2  143.09   13.90
  -1  12   2  150.28   13.70
  -1 -12  -2  138.49   14.10
   1 -12  -4  340.07   31.10
  -1 -12   4  366.36   32.90
  -1 -12   4  372.76   31.30
   1 -12  -4  361.56   31.20
   1  12   4  394.46   31.10
  -1 -12   4  398.66   32.20
  -1 -12   4  336.07   31.40
   1  12   4  382.36   32.20
   1  12   4  368.16   31.30
   1  12   4  411.86   37.40
   1  12   4  379.26   31.80
  -1  12  -4  418.66   31.80
   1  12   4  401.66   31.50
  -1  12  -4  418.96   30.90
  -1  12  -4  350.86   31.50
  -1 -12   4  344.87   31.60
  -1 -12   4  392.26   31.50
  -1  12  -4  388.26   30.30
   1 -12  -4  375.36   30.00
  -1  12  -4  397.66   36.90
   1 -12  -4  376.86   32.10
   1  12   4  379.56   33.00
  -1 -12   4  371.76   36.70
  -1 -12   4  354.46   31.70
  -1  12  -4  339.87   31.60
  -1  12   4  388.66   32.20
   1  12  -4  373.56   29.40
   1 -12   4  388.66   32.40
  -1  12   4  403.36   32.20
  -1  12   4  395.56   31.10
   1 -12   4  402.66   31.60
  -1  12   4  430.46   30.90
   1  12  -4  325.77   35.80
   1  12  -4  372.66   31.30
   1 -12   4  423.96   31.60
  -1 -12  -4  362.36   31.30
   1 -12   4  372.76   30.00
   1 -12   4  341.87   31.10
   1  12  -4  406.66   32.00
  -1  12   4  370.46   32.10
  -1  12   4  390.76   38.70
  -1 -12  -4  368.16   31.30
   1 -12   4  450.45   31.90
  -1 -12  -4  373.36   31.90
   1 -12   4  354.36   31.40
  -1  12   4  421.56   33.60
   1 -12   4  355.56   31.50
  -1 -12  -4  391.16   31.40
  -1  12   4  393.66   32.40
  -1 -12  -4  425.76   30.20
   1  12  -4  378.46   32.20
   1  12   6  124.29   27.50
  -1 -12   6  146.39   21.60
  -1  12  -6  129.49   25.80
  -1 -12   6  124.09   18.10
   1  12   6  139.09   18.60
   1 -12  -6  143.89   18.90
  -1 -12   6  159.28   19.50
  -1 -12   6  103.79   17.20
  -1  12  -6  140.89   19.00
  -1  12  -6   99.29   14.80
  -1  12  -6  139.19   18.00
  -1  12  -6  148.19   19.60
  -1 -12   6  128.29   18.60
  -1 -12   6   99.99   17.50
   1  12   6  136.49   19.50
   1 -12  -6  139.09   18.40
  -1 -12   6  113.39   26.30
   1  12   6  100.39   15.90
   1  12   6   95.79   18.30
  -1  12  -6  125.59   15.80
  -1 -12   6  130.09   16.70
   1  12   6  131.09   19.00
   1 -12  -6  141.19   18.80
   1  12   6  130.49   18.40
   1 -12  -6  132.59   17.40
   1 -12   6  104.69   17.60
  -1  12   6  153.48   18.70
  -1  12   6  118.39   16.40
  -1  12   6  144.69   19.90
   1 -12   6  138.49   18.60
   1 -12   6  146.39   20.80
   1  12  -6  132.99   25.50
   1  12  -6  129.99   18.00
  -1  12   6  120.39   18.70
  -1 -12  -6  129.19   17.40
  -1  12   6  114.79   20.80
   1 -12   6   98.69   17.00
  -1 -12  -6  115.29   17.80
   1  12  -6  127.39   19.50
  -1 -12  -6  143.39   17.80
   1 -12   6  127.89   16.60
  -1 -12  -6  129.79   17.80
   1  12  -6  114.29   16.80
   1 -12   6  109.99   17.60
  -1  12   6  144.59   19.50
   1  12   8   57.19   15.30
  -1 -12   8   55.09   15.70
  -1 -12   8   70.49   16.40
  -1  12  -8   54.99   15.50
  -1  12  -8   66.79   22.40
   1 -12  -8   61.99   17.00
   1 -12  -8   61.49   14.40
  -1  12  -8   52.09   14.60
   1 -12  -8   76.69   15.90
   1 -12  -8   41.60   13.80
  -1 -12   8   58.59   16.40
   1  12   8   -8.70   19.60
   1  12   8   50.39   16.00
   1  12   8   34.60   12.90
  -1 -12   8   48.20   13.50
   1 -12  -8   53.09   22.10
   1  12   8   41.40   13.10
  -1  12  -8   51.79   15.50
  -1 -12   8   52.79   17.00
   1  12   8   38.20   17.50
   1  12  -8   65.99   23.60
   1 -12   8   50.79   17.30
   1  12  -8   46.00   14.50
  -1 -12  -8   56.69   15.60
   1  12  -8   43.20   14.30
   1 -12   8   32.40   11.80
   1 -12   8   41.90   14.50
   1 -12   8   57.09   16.00
  -1 -12  -8   61.39   15.20
  -1  12   8   31.30   12.20
  -1 -12  -8   47.60   12.10
  -1  12   8   69.09   16.80
   1 -12   8   38.20   15.10
  -1  12   8   26.80   12.30
  -1 -12  -8   32.80   13.60
   1  12  -8   76.09   17.90
  -1  12   8   -3.80   18.00
  -1 -12  -8   48.30   21.40
  -1  12   8   32.50   14.10
  -1  12   8   33.50   18.20
   1 -12 -10   -0.50   20.10
   1 -12 -10   -3.40   10.90
  -1 -12  10   13.10   15.20
  -1 -12  10   25.30   18.40
  -1 -12  10    2.40   14.40
  -1  12 -10    1.90   13.70
   1  12  10    0.30   14.00
   1  12  10   26.50   16.40
  -1 -12  10   -3.90   10.60
   1  12  10   -5.80   17.20
  -1  12 -10   21.10   17.10
  -1  12 -10   10.10   21.70
   1 -12 -10   -2.60   14.20
   1  12  10    9.30   26.70
  -1 -12 -10  -15.30   15.70
  -1  12  10    7.70   15.00
  -1  12  10   -3.70   17.50
   1 -12  10    2.80   14.30
  -1 -12 -10   27.40   15.70
   1 -12  10   15.50   15.80
  -1  12  10  -12.40   23.30
   1 -12  10    0.20   13.90
   1  12 -10    5.60   14.50
   1  12 -10   -4.70   19.70
   1 -12  10   -3.00   15.40
   1  12 -10   19.20   14.70
  -1  12  10   -4.90   14.50
  -1 -12 -10   -5.40   11.00
   1  13   1  582.74   45.80
   1 -13  -1  637.24   46.80
  -1 -13   1  588.44   46.90
  -1  13  -1  626.04   46.90
  -1 -13   1  581.04   46.50
  -1  13  -1  685.13   46.30
   1 -13  -1  663.93   45.90
   1  13   1  607.14   46.90
  -1  13   1  570.84   46.80
  -1 -13  -1  725.53   46.00
   1 -13   1  580.54   46.70
  -1 -13  -1  687.13   46.40
   1  13  -1  668.23   47.10
  -1  13   1  538.55   46.80
   1  13   3  834.92   62.09
   1 -13  -3  754.42   60.69
  -1 -13   3  813.72   60.99
   1 -13  -3  753.62   60.99
   1 -13  -3  764.12   59.79
  -1  13  -3  815.52   59.59
   1 -13  -3  716.03   57.49
   1  13   3  808.62   60.69
  -1  13  -3  795.22   60.59
  -1  13  -3  773.32   60.99
  -1 -13   3  843.02   61.09
  -1 -13   3  817.02   60.99
   1  13   3  790.02   60.79
  -1  13  -3  813.62   61.09
  -1 -13   3  790.72   61.99
   1 -13  -3  825.52   60.99
   1  13   3  784.12   64.89
   1  13   3  887.81   60.89
   1  13   3  830.42   59.99
  -1 -13   3  895.11   61.29
  -1 -13   3  822.72   60.79
  -1 -13   3  882.31   60.19
  -1  13  -3  783.12   65.29
   1  13   3  841.12   61.29
  -1  13  -3  759.22   59.79
  -1  13   3  868.31   61.49
  -1  13   3  811.22   66.29
   1 -13   3  874.01   60.99
  -1  13   3  788.52   59.59
  -1  13   3  825.42   61.39
  -1  13   3  843.92   61.49
   1 -13   3  730.93   59.99
   1 -13   3  812.72   60.29
   1 -13   3  932.51   61.19
   1  13  -3  779.32   60.29
  -1  13   3  821.52   60.79
  -1 -13  -3  795.82   60.39
  -1  13   3  796.52   59.29
   1  13  -3  770.22   65.09
   1  13  -3  766.22   58.39
  -1  13   3  848.82   62.39
   1  13  -3  795.42   61.59
  -1 -13  -3  804.12   59.89
   1 -13   3  938.91   61.19
   1 -13   3  796.72   61.39
   1 -13   3  862.41   61.29
  -1 -13  -3  792.42   60.89
  -1 -13  -3  809.12   60.79
   1  13  -3  749.53   60.59
   1 -13   3  782.92   59.99
  -1 -13  -3  793.62   60.69
  -1  13  -5  447.76   43.70
   1  13   5  428.56   37.40
  -1  13  -5  469.95   35.80
  -1 -13   5  435.16   37.20
  -1  13  -5  446.56   37.30
   1 -13  -5  498.85   37.30
   1  13   5  392.06   36.20
   1 -13  -5  460.05   36.80
   1 -13  -5  469.05   37.60
   1 -13  -5  468.65   37.50
  -1 -13   5  449.56   37.50
  -1 -13   5  420.66   38.40
   1  13   5  423.26   37.10
  -1 -13   5  428.76   36.10
  -1  13  -5  475.25   37.00
   1  13   5  423.96   43.50
  -1 -13   5  344.17   35.70
   1  13   5  413.96   36.70
  -1 -13   5  398.66   36.90
  -1  13  -5  431.96   37.40
  -1 -13   5  433.86   35.90
   1  13   5  394.06   38.20
   1  13   5  422.06   36.00
  -1  13  -5  457.85   35.40
   1  13  -5  458.15   36.90
  -1  13   5  449.16   36.20
   1  13  -5  439.36   37.60
  -1 -13  -5  471.05   37.20
  -1 -13  -5  451.65   37.00
   1 -13   5  388.66   35.90
   1 -13   5  504.65   37.70
   1  13  -5  466.85   37.30
  -1  13   5  449.06   37.70
  -1  13   5  369.66   43.60
  -1 -13  -5  469.35   37.40
   1  13  -5  475.95   35.70
   1  13  -5  443.96   43.10
   1 -13   5  416.86   37.50
   1 -13   5  440.16   36.50
  -1  13   5  422.76   37.10
   1 -13   5  399.36   36.00
  -1 -13  -5  467.45   36.70
   1 -13   5  396.46   36.30
  -1  13   5  426.96   39.10
  -1  13   5  457.65   37.30
  -1  13   5  414.86   35.50
   1 -13   5  476.35   37.50
  -1 -13   7  198.18   26.20
  -1  13  -7  254.57   34.10
   1  13   7  183.78   25.50
  -1  13  -7  222.78   24.80
  -1 -13   7  227.18   28.00
   1 -13  -7  243.78   23.40
  -1 -13   7  194.88   26.60
   1  13   7  233.08   27.50
  -1 -13   7  179.18   27.40
  -1 -13   7  203.88   26.70
   1  13   7  166.18   23.40
   1 -13  -7  227.68   26.60
   1  13   7  149.09   24.90
   1  13   7  264.57   32.00
   1 -13  -7  199.78   26.50
   1 -13  -7  210.68   25.90
  -1  13  -7  230.58   27.00
   1  13   7  222.98   28.10
  -1  13  -7  229.38   28.30
   1 -13   7  216.98   27.00
  -1 -13  -7  194.68   25.20
  -1  13   7  163.88   25.40
  -1  13   7  173.98   25.30
   1  13  -7  217.48   26.50
   1 -13   7  251.47   31.00
   1 -13   7  210.08   26.50
   1  13  -7  228.78   37.80
   1 -13   7  214.78   27.00
  -1 -13  -7  239.78   23.20
  -1  13   7  230.18   31.60
  -1 -13  -7  218.88   26.70
  -1 -13  -7  222.68   26.20
  -1  13   7  176.88   25.60
  -1  13   7  202.48   26.10
   1 -13   7  214.78   27.10
   1  13  -7  246.78   30.00
   1  13  -7  241.38   27.70
   1  13   9   -7.40   11.50
   1 -13  -9   38.20   13.90
  -1  13  -9   40.90   16.10
   1  13   9    5.70   25.80
  -1 -13   9   -0.80   13.40
   1  13   9   16.90   16.80
   1  13   9    9.50   14.00
  -1  13  -9   50.79   25.00
  -1 -13   9   15.80   16.40
  -1  13  -9   32.00   15.80
   1 -13  -9   40.00   16.00
   1 -13  -9   27.90   21.90
  -1 -13   9   34.60   15.40
  -1 -13   9   21.90   12.00
  -1  13   9   20.70   15.10
   1 -13   9   24.80   12.70
  -1  13   9   -2.70   16.50
  -1  13   9   25.50   16.20
  -1  13   9   14.90   26.50
   1  13  -9   40.10   16.60
   1 -13   9   33.60   15.70
   1  13  -9   39.30   15.50
  -1 -13  -9   30.80   12.00
   1 -13   9   24.80   15.70
   1 -13   9   28.40   17.90
  -1 -13  -9   16.20   18.30
   1  13  -9   31.80   22.70
  -1 -13  -9   13.70   13.60
  -1 -14   0  105.59    8.30
  -1  14   0   98.79    9.50
   1 -14   0   96.99    7.80
   1  14   0   97.59    8.90
  -1  14   0  105.89   10.50
  -1 -14   0   97.59    9.50
  -1 -14   0   97.19    9.10
   1  14   0   88.49   11.10
   1 -14   0   89.79    9.30
   1  14   2  120.89   12.40
  -1 -14   2  111.99   12.90
   1 -14  -2  113.69   10.00
  -1 -14   2  126.79   11.80
   1 -14  -2  144.19   11.70
  -1 -14   2  102.39   12.70
  -1 -14   2  107.49   12.00
   1 -14  -2  113.29   12.00
  -1  14  -2  140.69   15.70
  -1  14  -2  144.89   12.80
   1 -14  -2  151.28   13.00
  -1  14  -2  140.39   11.30
  -1 -14   2  116.69   12.70
  -1 -14   2  134.89   12.80
  -1  14  -2  139.89   12.60
   1  14   2  120.49   11.60
   1  14   2  121.39   11.00
  -1 -14   2   95.69   11.70
   1  14   2  114.89   11.70
  -1  14  -2  154.28   12.60
  -1 -14   2  106.69   11.90
   1  14   2  118.99   13.00
   1  14  -2  124.89    9.50
  -1  14   2  112.39   12.80
  -1  14   2  109.59   10.00
  -1 -14  -2  138.99   11.80
  -1  14   2  108.19   12.40
  -1  14   2  113.69   11.50
   1  14  -2  126.09   12.00
  -1 -14  -2  163.68   12.30
  -1  14   2  107.09   12.10
  -1  14   2  107.29   15.40
   1 -14   2  133.59   12.40
  -1  14   2  117.59   12.00
   1 -14   2  111.89   11.40
   1 -14   2  132.29   12.10
   1  14  -2  139.59   12.20
  -1  14   2  109.69   12.20
  -1 -14  -2  148.89   12.40
   1 -14   2   97.89   12.70
   1  14  -2  155.78   13.40
  -1 -14  -2  139.09   12.30
   1  14  -2  128.19   15.50
  -1  14   2  121.19   13.80
   1 -14   2  130.49   11.90
  -1 -14  -2  136.29   10.10
  -1  14  -4   60.79    8.50
  -1 -14   4   80.49   11.60
   1 -14  -4   69.39   10.60
   1  14   4   63.89   12.20
  -1  14  -4   65.99   15.10
  -1 -14   4   63.59   10.50
   1  14   4   56.09   14.80
  -1 -14   4   54.09   10.00
   1  14   4   61.59   10.40
   1 -14  -4   63.49    8.80
  -1  14  -4   67.79   11.20
   1  14   4   51.99   10.00
  -1  14  -4   59.89    8.70
   1 -14  -4   59.29    9.90
   1  14   4   48.80    7.40
   1  14   4   58.49   10.10
  -1 -14   4   44.60    9.00
  -1 -14   4   62.29   12.10
   1 -14  -4   65.29   10.90
  -1 -14   4   78.79    9.40
  -1  14  -4   74.99   11.50
  -1  14  -4   65.69   10.40
   1  14   4   62.79    9.80
  -1 -14   4   36.30    9.00
   1  14   4   68.59    9.70
  -1 -14   4   73.49   10.90
  -1  14   4   58.29   10.60
   1 -14   4   68.09   11.40
   1  14  -4   58.79   10.30
   1  14  -4   64.89    7.50
  -1  14   4   55.29    8.60
  -1 -14  -4   52.69    9.40
   1 -14   4   67.59    9.90
  -1  14   4   55.19   10.30
  -1 -14  -4   66.99   10.40
   1 -14   4   79.89   11.10
   1  14  -4   70.99   11.80
  -1 -14  -4   55.19   10.30
  -1 -14  -4   54.19    9.40
   1 -14   4   66.79   10.40
   1 -14   4   50.79    9.40
  -1 -14  -4   69.09    8.90
   1 -14   4   47.90    9.50
  -1  14   4   63.89   17.50
   1 -14   4   47.80    9.40
  -1  14   4   59.59   10.40
  -1  14   4   61.09    9.30
  -1  14   4   55.59   10.10
   1  14  -4   62.39    9.90
  -1  14   4   53.39   11.30
   1  14  -4   53.79   14.50
   1  14   6    9.10    8.20
  -1  14  -6    7.40    7.90
   1 -14  -6   11.10    7.10
  -1 -14   6   24.00    9.80
  -1 -14   6   44.40   10.60
  -1  14  -6   13.60    9.20
  -1  14  -6   19.90    7.90
  -1  14  -6   18.00    7.30
  -1 -14   6   25.40    8.40
  -1 -14   6   16.40    8.00
  -1 -14   6   14.50   10.80
   1  14   6   24.70    8.50
   1  14   6   19.20   10.00
   1  14   6   32.00   17.60
   1  14   6   25.30   12.10
   1 -14  -6    8.70    7.90
  -1  14  -6   18.00   13.40
  -1 -14   6   25.10    8.50
   1  14   6   10.20    9.00
   1 -14  -6   16.10    7.70
   1  14   6   18.30    9.10
   1 -14  -6   27.30    9.80
  -1  14  -6   17.40    7.10
  -1 -14   6   26.50    8.80
   1 -14   6    7.90    8.10
   1 -14   6   33.30   10.50
   1  14  -6   10.10    6.50
  -1  14   6   16.50   10.00
  -1 -14  -6   19.80    8.10
  -1  14   6   30.90   11.20
   1  14  -6   26.90   10.40
   1 -14   6   20.10    7.70
  -1  14   6   16.00   16.90
   1 -14   6   19.50    8.90
  -1  14   6   26.80   10.60
  -1  14   6   20.50    8.30
  -1 -14  -6   13.60    8.70
  -1  14   6   17.40   11.90
   1  14  -6   10.90   12.40
  -1 -14  -6   20.30    7.90
  -1 -14  -6   26.70    9.90
   1 -14   6   19.20   10.00
  -1  14   6   16.70    8.30
   1  14  -6   10.80    8.30
   1 -14   6   23.60    8.70
   1 -14   6   15.00    7.40
   1  14   8   13.40   10.70
   1  14   8   14.70   12.80
   1  14   8    6.80   11.70
   1 -14  -8    5.80   10.50
   1 -14  -8    3.00   10.10
  -1  14  -8   23.00   12.70
   1  14   8   -3.00   13.90
  -1 -14   8    8.90   11.50
   1  14   8    4.10   22.70
  -1 -14   8   32.80   13.00
   1 -14  -8   11.90   10.20
   1  14   8   15.50   12.30
  -1  14  -8   11.10   10.60
  -1 -14   8   -0.90   11.30
  -1 -14   8   28.00   14.90
   1 -14  -8   25.20   12.60
  -1  14  -8   16.50   18.20
  -1  14  -8   14.40   12.30
  -1 -14   8   14.30   12.80
   1 -14   8   -5.20   11.90
   1 -14   8    9.20   11.30
  -1 -14  -8   20.60   16.70
  -1  14   8   17.80   13.10
  -1 -14  -8   11.00   10.40
  -1 -14  -8    7.60   11.30
   1  14  -8   28.80   12.90
   1  14  -8   -4.40   10.80
  -1  14   8   15.00   12.40
   1  14  -8    7.70   10.80
   1 -14   8   13.50   12.60
   1 -14   8   25.70   11.10
  -1  14   8   27.90   12.90
  -1 -14  -8   -0.30   10.30
  -1 -14  -8    1.80    7.80
  -1  14   8   20.20   13.10
   1  14  -8   -0.30   16.10
   1 -14   8    4.20   11.10
  -1  14   8   16.90   23.00
  -1  14   8    8.70   15.40
   1 -15  -1   49.70    6.60
   1 -15  -1   46.30    6.00
   1  15   1   39.00    5.10
  -1  15  -1   41.10   10.60
  -1 -15   1   38.90    6.80
   1 -15  -1   44.80    6.60
  -1  15  -1   36.20    6.60
  -1 -15   1   33.20    6.10
  -1 -15   1   35.90    3.20
   1  15   1   37.10    6.80
   1  15   1   40.70    6.80
  -1 -15   1   35.70    5.90
   1  15   1   42.00    8.40
   1 -15  -1   38.40    5.30
  -1  15  -1   45.50    7.00
  -1  15  -1   38.00    5.60
  -1 -15   1   24.70    5.50
  -1 -15   1   34.70    5.80
  -1 -15  -1   38.60    5.20
   1  15  -1   51.29    7.00
   1 -15   1   45.30    6.40
  -1  15   1   34.40    6.70
   1 -15   1   34.80    6.20
  -1 -15  -1   39.10    6.00
  -1  15   1   32.70    6.50
  -1  15   1   38.90   10.00
  -1  15   1   43.90    7.60
   1  15  -1   37.20    6.90
  -1 -15  -1   36.50    6.00
   1 -15   1   28.70    6.00
   1  15  -1   47.00    7.20
  -1  15   1   45.00    6.90
  -1  15   1   31.60    5.90
  -1 -15  -1   49.90    5.90
  -1  15   1   32.00    6.00
   1 -15   1   27.40    4.40
  -1  15  -3   56.69   13.30
  -1 -15   3   30.00    7.80
  -1  15  -3   59.59    9.60
  -1  15  -3   52.99    7.30
   1  15   3   53.49   10.20
   1  15   3   55.89   13.30
   1 -15  -3   72.29    9.90
  -1 -15   3   53.39    8.90
   1 -15  -3   50.39    4.50
  -1  15  -3   63.99    9.20
  -1 -15   3   64.79    9.40
   1 -15  -3   70.39    9.60
   1 -15  -3   71.79    8.60
   1  15   3   49.70    7.20
   1  15   3   39.00    7.50
  -1 -15   3   52.29    8.70
  -1 -15   3   34.10    7.80
  -1 -15   3   55.99    8.90
   1  15   3   43.00    8.10
   1  15   3   33.50    7.60
  -1  15  -3   60.39    9.50
  -1 -15   3   34.10    7.30
  -1  15  -3   60.09    7.60
   1  15   3   49.40    8.90
   1 -15  -3   49.40    8.60
  -1 -15   3   59.29    8.10
   1  15  -3   57.09    5.50
   1 -15   3   53.99    8.60
   1 -15   3   43.30    8.00
  -1  15   3   54.19    9.50
  -1 -15  -3   63.39    9.00
  -1 -15  -3   60.09    8.80
   1 -15   3   39.70    7.50
  -1  15   3   56.39    7.60
  -1  15   3   43.60    8.50
  -1  15   3   49.40    8.50
   1  15  -3   58.79    9.10
  -1  15   3   43.80   13.10
  -1  15   3   42.40    8.40
  -1  15   3   39.50    6.20
   1 -15   3   58.79    8.30
  -1 -15  -3   62.29    7.80
   1  15  -3   70.19   14.40
   1 -15   3   47.80    8.00
   1  15  -3   65.59   10.40
   1 -15   3   46.90    7.70
   1 -15   3   43.00    7.40
  -1 -15  -3   49.10    8.40
   1  15  -3   58.69    8.40
   1 -15   3   48.00    9.20
  -1  15   3   45.80    8.60
  -1  15   3   34.00    8.40
  -1 -15   5   15.50    9.00
   1 -15  -5   11.40    5.70
   1 -15  -5    6.40    4.30
  -1  15  -5    4.70    4.70
  -1 -15   5    6.10    6.40
  -1  15  -5    6.00    5.40
   1  15   5   14.50    6.40
   1  15   5   17.20    9.50
   1  15   5   14.70    6.70
   1 -15  -5    2.10    4.70
  -1 -15   5   12.90    6.50
   1  15   5   17.10   13.70
  -1  15  -5   15.60    6.30
  -1  15  -5   12.60    7.00
  -1 -15   5   15.50    6.80
   1 -15  -5   10.70    6.80
   1 -15  -5    3.80    6.40
  -1 -15   5    8.10    5.80
   1  15   5   22.10    8.90
  -1  15  -5    6.60   10.50
  -1 -15   5    2.50    5.10
   1  15   5   23.30    7.70
   1  15   5   15.70    7.80
  -1 -15   5   13.20    6.50
  -1  15  -5   13.60    7.10
  -1 -15  -5   10.60    5.50
   1  15  -5   11.50    7.00
   1 -15   5    6.70    7.00
  -1  15   5    1.10    6.70
   1  15  -5    8.90    6.00
   1 -15   5   11.40    7.10
  -1 -15  -5    9.70    6.80
  -1  15   5   21.20   13.10
   1 -15   5   26.60    8.10
  -1  15   5   12.90    7.50
  -1 -15  -5    7.10    6.20
   1 -15   5   17.80    8.30
  -1  15   5   15.80    6.70
   1  15  -5   15.10    7.60
  -1  15   5   28.70    9.40
  -1  15   5   15.60    9.90
   1  15  -5   11.40    9.00
  -1  15   5    7.10    7.50
   1 -15   5   11.60    7.20
   1 -15   5    8.40    6.60
   1 -15   5   19.10    7.50
  -1  15   5   -1.20    4.50
  -1 -15  -5    6.20    5.40
   1 -15  -7   23.10   10.10
  -1 -15   7   25.30   13.20
  -1  15  -7   49.60   13.70
   1  15   7   39.30   13.70
   1 -15  -7   19.60    9.20
  -1 -15   7   33.00   13.10
  -1 -15   7   38.80   13.20
  -1 -15   7   40.20   13.50
  -1  15  -7   29.80   18.30
   1  15   7   69.49   17.80
   1 -15  -7   33.10   11.90
   1  15   7   38.90   11.40
   1  15   7   39.50   22.60
   1 -15  -7   43.10   12.90
   1  15   7   38.20   12.50
  -1  15  -7   31.90   11.40
   1  15   7   35.00   13.60
  -1  15  -7   46.20   13.80
  -1 -15   7   12.50   11.00
  -1 -15   7   46.50   13.70
   1  15   7   32.50   10.90
   1  15  -7   22.20   11.10
  -1 -15  -7   21.20   10.60
  -1  15   7   29.10   13.20
   1  15  -7   10.20    9.60
   1  15  -7   35.10   13.50
   1 -15   7   39.90   12.90
  -1  15   7   41.00   13.50
   1 -15   7   44.20   11.70
  -1 -15  -7   41.70   11.80
   1  15  -7   42.60   19.00
   1 -15   7   22.20    9.70
  -1  15   7   62.99   25.90
  -1 -15  -7   41.50   11.30
  -1  15   7   37.90   13.70
  -1  15   7   63.99   18.20
   1 -15   7   43.90   12.80
  -1  15   7   36.70   11.90
  -1 -15  -7   29.50   11.70
   1 -15   7   29.80   12.30
   1 -15   7   54.59   15.40
  -1  15  -9   19.80   15.10
  -1  15  -9    5.80   12.80
  -1  15  -9   15.10   19.50
   1  15   9   19.30   17.50
   1  15   9   28.90   15.10
  -1 -15   9    9.00   13.70
   1 -15  -9   24.40   20.30
  -1 -15   9   14.80   14.90
   1 -15  -9    8.70    9.80
   1  15   9   10.60   14.30
   1 -15  -9   18.30   12.40
  -1 -15   9   24.80   14.70
  -1 -15   9    9.40   16.20
   1  15   9    4.20   24.50
   1 -15   9   19.70   15.00
  -1 -15  -9   -3.30   16.60
   1  15  -9   10.60   14.00
  -1  15   9   -3.50   18.20
   1 -15   9   27.90   14.60
  -1  15   9   23.90   18.70
  -1  15   9    1.60   13.70
  -1 -15  -9   19.30   13.50
   1  15  -9   18.70   13.10
   1 -15   9   31.60   16.40
   1  15  -9   14.70   19.60
   1 -15   9   14.80   14.70
  -1 -15  -9   36.60   15.60
  -1  15   9   31.80   14.80
   1  16   0   27.00    4.40
  -1 -16   0   25.80    4.60
  -1  16   0   35.10    9.80
   1 -16   0   31.90    3.30
  -1  16   0   26.80    5.90
  -1 -16   0    9.30    3.90
  -1  16   0   22.60    4.70
   1  16   0   24.20    5.60
   1 -16   0   27.00    5.00
  -1 -16   0   23.50    3.60
   1  16   0   33.90    6.20
   1 -16   0   28.90    4.80
  -1  16   0   29.30    6.50
   1  16   0   26.80    6.40
  -1 -16   0   30.60    5.20
  -1 -16   0   27.40    5.30
   1 -16   0   35.50    5.60
   1 -16  -2  119.49    9.80
  -1  16  -2  112.69   11.40
   1 -16  -2  107.79   11.00
   1  16   2  112.29   12.10
   1  16   2  116.39   14.90
  -1  16  -2  110.89   13.20
  -1 -16   2  112.59   11.20
  -1 -16   2  117.39   12.90
   1 -16  -2  123.09   13.70
  -1 -16   2  128.99   12.00
  -1 -16   2  116.29   11.90
  -1 -16   2   92.69   10.90
  -1 -16   2  119.69   12.00
  -1  16  -2  127.39   12.30
   1  16   2  118.39   11.10
  -1  16  -2  105.19   10.50
   1  16   2  124.59   12.80
   1 -16  -2  110.49   11.70
   1  16   2   96.39   10.90
   1  16   2  113.09   12.00
  -1 -16   2  107.59   13.00
   1  16   2  117.39   10.50
  -1  16  -2  109.69   14.80
  -1 -16  -2  110.19   11.20
  -1  16   2  112.69   12.00
  -1  16   2  117.39   13.50
   1 -16   2  105.79   11.20
  -1  16   2  125.79   13.00
  -1  16   2  115.99   12.10
   1  16  -2  105.79    8.70
  -1 -16  -2  118.79   11.50
   1 -16   2  104.79   11.10
   1  16  -2  106.79   11.90
   1  16  -2  107.99   11.80
  -1 -16  -2  120.79   11.30
  -1  16   2  129.59   16.60
   1  16  -2  105.19   14.80
   1  16  -2  109.29   11.30
  -1  16   2  122.29   11.40
   1 -16   2  131.89   11.90
  -1 -16  -2  102.09    9.40
  -1  16   2  121.59   12.50
  -1  16   2  121.09    9.30
  -1 -16  -2  119.19   11.50
   1 -16   2  134.99   11.30
   1 -16   2  116.79   13.50
  -1  16   2  126.29   12.40
  -1 -16   4   64.99   10.90
   1  16   4   59.19    9.70
  -1 -16   4   70.19   11.10
   1  16   4   50.79    9.50
  -1 -16   4   71.09   10.60
  -1 -16   4   65.29   11.00
  -1 -16   4   70.19   11.30
  -1 -16   4   69.89    9.40
   1  16   4   80.59   11.80
  -1 -16   4   48.60   10.90
   1 -16  -4   54.09    8.70
  -1 -16   4   60.69   10.40
   1 -16  -4   78.09   12.00
   1 -16  -4   52.89   10.30
  -1  16  -4   51.89    8.80
   1  16   4   61.59   11.10
  -1  16  -4   51.39   15.10
  -1  16  -4   60.69   11.10
  -1  16  -4   68.59   10.30
   1 -16  -4   43.40    9.60
   1  16   4   64.39   12.50
  -1  16  -4   65.59   10.90
   1  16   4   68.69    9.60
   1  16   4   64.49   17.00
  -1  16  -4   62.19    8.60
  -1 -16  -4   46.00    9.80
   1  16  -4   72.09   12.10
  -1  16   4   45.60    9.40
  -1 -16  -4   55.79    8.50
  -1  16   4   79.69    9.30
   1 -16   4   54.79   10.40
   1  16  -4   63.79   16.10
  -1  16   4   64.29   17.90
   1 -16   4   58.19    9.90
  -1 -16  -4   47.50    9.30
  -1  16   4   77.89    9.90
   1  16  -4   55.99   10.40
  -1 -16  -4   49.99    9.80
  -1  16   4   60.29   10.50
   1 -16   4   55.09   10.50
   1 -16   4   64.09   11.00
   1  16  -4   63.69    7.50
  -1  16   4   74.09   11.60
   1 -16   4   66.39    9.60
  -1 -16  -4   72.59   11.60
  -1  16   4   59.39   11.40
  -1  16   4   61.59   12.00
   1 -16   4   61.89    9.80
   1 -16   4   57.99   10.00
   1 -16   4   47.90    9.40
   1  16  -4   55.19    9.90
   1 -16  -6   62.99   12.50
   1 -16  -6   62.29   13.10
   1  16   6   51.99   11.40
  -1 -16   6   49.50   10.40
  -1 -16   6   60.99   13.60
  -1 -16   6   57.69   13.60
  -1 -16   6   48.90   11.10
   1  16   6   34.60   18.30
  -1 -16   6   60.19   13.60
  -1 -16   6   57.39   13.60
  -1  16  -6   50.29   12.90
  -1  16  -6   50.59   12.80
   1  16   6   33.30    9.70
  -1  16  -6   49.30   11.70
   1  16   6   33.70   11.50
   1 -16  -6   61.39   13.10
   1  16   6   29.70   10.40
   1 -16  -6   45.20   11.00
  -1 -16   6   63.09   12.30
   1  16   6   51.49   11.90
   1  16   6   27.80   13.10
  -1  16  -6   69.19   19.90
  -1  16   6   52.49   12.10
  -1  16   6   43.70   11.00
  -1 -16  -6   53.79   12.00
   1 -16   6   42.00   10.60
   1 -16   6   60.69   13.10
   1  16  -6   51.49   11.40
   1 -16   6   38.00   10.60
  -1  16   6   42.20   14.80
   1  16  -6   61.19   17.80
   1  16  -6   40.10   12.60
   1 -16   6   37.40   12.40
   1 -16   6   50.39   11.30
   1 -16   6   46.80   12.50
   1  16  -6   53.09   12.10
  -1 -16  -6   46.50   11.70
  -1 -16  -6   60.59   12.90
  -1  16   6   44.90   11.60
  -1  16   6   48.90   22.00
  -1 -16  -6   54.79   11.80
   1 -16   6   47.90   11.90
  -1  16   6   37.80   13.10
  -1  16  -8   11.80   12.20
  -1  16  -8   23.00   19.70
  -1 -16   8    9.20   11.90
   1 -16  -8    5.60   10.50
   1 -16  -8   22.00   12.40
  -1 -16   8   18.90   12.60
  -1 -16   8   -0.80   11.50
   1  16   8   14.80   15.80
   1  16   8   -0.30   12.70
   1 -16  -8   22.30   10.10
   1  16   8   10.00   22.70
   1  16   8   22.20   13.20
   1  16   8    1.50   11.10
  -1  16  -8   14.20   11.40
  -1  16  -8    0.10   10.30
  -1 -16   8   14.90   13.60
  -1 -16   8    1.20   11.10
   1 -16   8   -1.30   10.60
  -1  16   8   12.20   22.60
   1 -16   8   -1.00   10.40
  -1  16   8    4.20   15.60
  -1 -16  -8    7.40   10.60
  -1 -16  -8   14.40   11.80
   1 -16   8   12.60   12.30
  -1 -16  -8   11.00   11.10
  -1  16   8    5.00   13.00
  -1  16   8    9.40   11.90
   1 -16   8   11.20   13.20
  -1 -16  -8   11.70   16.70
   1  16  -8    2.30   16.50
   1 -16   8   14.80   12.90
   1  16  -8    5.80   12.30
  -1  16   8   -8.60   10.90
  -1  16   8    2.00   10.40
   1  16  -8    4.10    8.30
   1  16  -8   13.40   11.70
   1 -17  -1  470.15   34.70
  -1 -17   1  387.36   34.50
  -1 -17   1  403.86   34.90
  -1 -17   1  426.26   32.40
  -1 -17   1  436.36   34.10
   1  17   1  428.36   38.60
  -1  17  -1  482.15   36.00
  -1 -17   1  414.46   34.40
  -1 -17   1  392.36   34.30
  -1  17  -1  464.95   35.60
   1  17   1  407.66   34.90
   1  17   1  464.95   35.50
   1  17   1  432.36   36.40
   1 -17  -1  490.65   34.80
  -1  17  -1  514.55   34.50
  -1 -17   1  513.15   35.60
  -1  17  -1  495.55   41.10
  -1 -17   1  457.45   36.50
  -1 -17   1  421.46   35.10
   1  17   1  396.66   33.50
   1 -17  -1  504.85   35.10
  -1  17  -1  494.95   35.80
   1 -17  -1  493.35   34.10
   1 -17  -1  463.25   34.90
  -1 -17  -1  449.66   34.70
   1  17  -1  467.15   39.20
  -1  17   1  439.36   36.10
   1 -17   1  421.26   34.80
  -1 -17  -1  473.85   34.90
  -1  17   1  428.06   34.90
   1 -17   1  429.76   34.00
  -1  17   1  428.56   35.20
  -1  17   1  462.05   35.00
   1 -17   1  398.56   33.30
  -1  17   1  375.76   35.20
  -1 -17  -1  521.75   34.50
   1  17  -1  486.65   35.10
   1 -17   1  441.26   35.10
  -1 -17  -1  452.95   34.00
  -1  17   1  455.75   35.40
   1  17  -1  479.25   35.60
   1  17  -1  449.66   32.50
   1 -17   1  455.55   34.80
  -1 -17  -1  476.75   34.90
   1  17  -1  458.85   36.00
  -1  17   1  420.96   39.50
  -1 -17   3   57.19    9.30
   1  17   3   69.69   10.10
   1  17   3   53.69    8.70
  -1  17  -3   68.59   10.50
  -1 -17   3   40.40    8.10
  -1 -17   3   57.29    8.80
  -1  17  -3   61.99    9.10
   1  17   3   53.49    9.00
  -1 -17   3   63.99    9.90
   1 -17  -3   66.79   10.00
   1  17   3   68.99   11.90
  -1  17  -3   63.69    8.10
  -1 -17   3   72.39   10.00
  -1 -17   3   53.49    9.40
   1  17   3   59.39    9.50
  -1  17  -3   72.89   10.80
   1  17   3   50.09    7.60
  -1 -17   3   55.09    9.30
   1 -17  -3   51.89    9.50
   1  17   3   60.79   14.30
   1 -17  -3   64.79    9.80
  -1 -17   3   47.00   10.40
   1 -17  -3   62.09    5.40
  -1  17  -3   74.29   15.90
  -1  17  -3   46.40    7.20
   1 -17  -3   47.20    7.70
  -1  17   3   56.99    9.70
   1  17  -3   55.89   10.40
   1 -17   3   27.10    6.80
   1  17  -3   63.99    5.70
  -1  17   3   71.89   10.80
  -1  17   3   58.29   15.00
   1  17  -3   55.69    9.00
   1 -17   3   55.39    8.80
  -1  17   3   59.39   11.00
   1 -17   3   42.10    7.90
  -1 -17  -3   69.29    9.90
  -1  17   3   62.09    9.50
   1 -17   3   65.49    9.20
   1  17  -3   61.59   14.20
  -1 -17  -3   53.29    8.80
   1 -17   3   56.79    8.50
  -1  17   3   62.49    9.80
  -1 -17  -3   57.49    9.40
  -1  17   3   57.19    9.80
  -1 -17  -3   50.79    4.70
  -1 -17  -3   52.29    8.20
   1 -17   3   54.89   10.30
  -1  17   3   54.89    6.80
   1 -17   3   60.49    9.80
   1  17  -3   61.29    9.20
   1 -17   3   63.39    9.40
  -1  17  -5   75.39   10.70
  -1  17  -5   67.99   10.10
   1  17   5   61.89   12.00
  -1  17  -5   74.29   19.60
  -1 -17   5   54.59   12.20
   1  17   5   53.69   12.90
   1  17   5   47.40    9.70
   1 -17  -5   70.19   12.30
   1  17   5   58.59   11.20
  -1 -17   5   64.19   11.10
  -1  17  -5   70.19   13.10
  -1  17  -5   85.99   14.00
  -1 -17   5   55.59   11.80
   1  17   5   80.49   12.10
   1  17   5   62.39   12.70
   1 -17  -5   71.79   12.80
   1 -17  -5   72.39   12.90
   1 -17  -5   80.79   10.60
  -1 -17   5   55.99   12.60
   1  17   5   59.49   19.50
  -1 -17   5   89.79   13.10
  -1  17  -5   69.29   11.50
  -1 -17   5   70.09   12.80
  -1 -17   5   39.90   11.00
  -1  17   5   76.29   14.00
   1  17  -5   84.89   13.20
   1 -17   5   38.10   10.30
   1 -17   5   54.19   10.90
  -1  17   5   37.30   11.00
  -1  17   5   50.49   10.20
  -1 -17  -5   65.99    9.50
  -1  17   5   44.80   12.90
  -1 -17  -5   76.29   13.00
  -1  17   5   51.19   11.80
   1  17  -5   78.09   12.50
   1  17  -5   84.89   14.70
   1 -17   5   75.09   12.40
  -1  17   5   45.00   10.80
   1  17  -5   68.99   18.50
  -1 -17  -5   73.79   12.50
   1 -17   5   45.30   11.00
  -1  17   5   55.29   11.30
   1 -17   5   73.19   12.80
   1 -17   5   56.69   11.40
  -1 -17  -5   73.79   12.70
  -1 -17  -5   70.09   12.30
   1 -17   5   58.69   11.20
  -1 -17   7   15.90   11.10
   1  17   7   -4.20    8.40
  -1 -17   7   11.50   10.40
  -1 -17   7   -5.50    7.00
  -1 -17   7    4.30    9.80
  -1  17  -7    5.80    9.80
   1  17   7   -2.40   10.10
   1  17   7  -14.30   10.10
  -1 -17   7   -1.30    7.40
  -1  17  -7   -6.90    7.70
   1 -17  -7   12.00    9.30
  -1 -17   7    3.80   11.20
   1 -17  -7    4.40    8.60
   1  17   7   13.10   10.00
   1  17   7    4.50   10.30
   1  17   7   -1.60    9.60
  -1  17  -7   11.50   15.80
   1  17   7   -5.00   16.40
   1 -17  -7   -2.10    8.90
   1 -17  -7    8.20   10.00
  -1  17  -7    4.10   10.10
   1 -17   7   11.90   11.00
   1 -17   7    6.40    7.30
  -1 -17  -7   10.30    9.80
  -1 -17  -7    8.00    7.50
  -1  17   7    4.70    8.10
   1 -17   7   11.90   10.50
   1 -17   7    2.70    9.60
   1 -17   7    6.40   10.30
   1  17  -7   11.30   14.80
  -1  17   7    7.80   11.40
   1 -17   7   13.20    8.90
  -1  17   7   15.60   10.20
   1  17  -7    6.70    9.70
  -1  17   7   30.30   16.20
  -1 -17  -7    6.30    8.40
   1  17  -7   10.70    9.70
  -1 -17  -7   -1.70    8.90
  -1  17   7   19.80   20.50
   1  17  -7    3.90   10.60
  -1  17   7    2.80   10.20
   1  17   9   16.40   26.30
   1  17   9   26.20   15.40
  -1 -17   9  -13.50   11.60
  -1 -17   9   24.80   14.90
   1  17   9   22.80   14.20
   1 -17  -9   -6.00   11.30
  -1  17  -9   14.10   19.70
  -1  17  -9   -6.20   12.60
   1 -17  -9   10.70   20.20
  -1  17  -9    6.60   13.20
  -1 -17   9    7.60   14.80
   1 -17  -9    6.70   11.80
   1  17   9   -8.80   15.10
  -1 -17   9    9.10   14.00
  -1 -17  -9   13.40   14.20
  -1 -17  -9   16.90   20.00
  -1  17   9   -2.50   24.20
   1 -17   9   11.70   13.70
  -1 -17  -9   -3.80   11.30
   1  17  -9   22.90   21.30
   1 -17   9    1.80   13.60
   1  17  -9   -6.10   11.80
  -1  17   9   11.40   18.20
  -1  17   9   17.20   12.80
  -1  17   9   22.00   15.20
   1  17  -9   15.30   15.60
   1 -17   9   -2.60   15.50
   1 -17   9    4.10   13.70
   1  18   0  203.18   17.10
   1 -18   0  198.28   18.00
   1 -18   0  206.48   15.90
  -1 -18   0  207.58   16.50
   1  18   0  204.18   19.50
  -1  18   0  237.78   24.70
  -1 -18   0  197.48   17.30
  -1  18   0  210.88   17.90
  -1  18   0  227.68   18.10
  -1  18   0  228.48   19.10
  -1 -18   0  218.38   17.90
   1  18   0  200.58   22.50
   1  18   0  211.68   18.80
   1  18   0  204.88   18.50
   1 -18   0  199.88   17.40
  -1  18   0  233.68   19.10
  -1 -18   0  183.28   17.80
   1 -18   0  206.48   17.60
   1 -18   0  229.68   18.20
  -1 -18   0  206.88   18.40
  -1  18   0  240.18   20.00
  -1 -18   2   44.70    8.00
   1  18   2   44.90   11.60
  -1  18  -2   47.10    8.30
  -1 -18   2   37.60    7.40
  -1 -18   2   44.90    8.10
  -1  18  -2   57.69    9.10
   1 -18  -2   52.89    7.80
  -1  18  -2   50.09    8.10
  -1 -18   2   52.19    8.10
   1 -18  -2   54.59    7.40
  -1 -18   2   40.40    7.50
  -1 -18   2   59.49    8.60
  -1 -18   2   49.80    6.50
   1 -18  -2   54.49    6.20
   1  18   2   54.99    8.10
   1  18   2   35.50    7.90
  -1 -18   2   48.80    7.90
   1  18   2   53.09    6.60
  -1  18  -2   47.50    7.00
   1 -18  -2   43.50    8.00
   1 -18  -2   46.00    7.80
  -1  18  -2   52.29    7.00
   1  18   2   48.10    8.10
   1  18   2   49.70    7.30
  -1  18  -2   48.00   12.80
   1  18   2   52.49   10.20
  -1  18   2   71.29    8.70
  -1 -18  -2   54.79    5.90
  -1  18   2   50.69   12.70
  -1 -18  -2   47.50    7.20
   1 -18   2   46.10    7.70
   1 -18   2   29.30    7.20
  -1  18   2   43.30    8.10
   1  18  -2   42.00    8.40
  -1  18   2   56.79    8.90
  -1 -18  -2   59.09    8.90
   1 -18   2   50.99    7.10
  -1 -18  -2   44.80    7.50
  -1  18   2   53.09    4.70
  -1 -18  -2   59.49    8.20
   1  18  -2   57.79    8.00
   1  18  -2   59.89   12.90
   1 -18   2   60.09    7.80
   1  18  -2   42.20    4.10
   1 -18   2   55.09    8.80
   1  18  -2   44.50    7.80
  -1  18   2   46.80    8.40
  -1  18   2   53.29    9.90
  -1  18   2   34.30    7.80
  -1 -18  -2   50.79    7.70
   1  18  -2   51.49    7.80
  -1  18   2   39.50    8.40
   1 -18   2   59.49    7.40
   1 -18  -4  130.59   16.90
   1  18   4  130.29   16.90
  -1 -18   4   91.89   16.50
  -1 -18   4  156.38   14.40
   1  18   4  126.69   23.80
  -1 -18   4  161.58   17.90
   1  18   4  156.98   17.90
  -1 -18   4  144.19   16.80
  -1  18  -4  156.58   25.10
  -1  18  -4  127.69   13.40
  -1 -18   4  146.99   17.10
   1 -18  -4  132.09   16.70
  -1 -18   4  131.49   16.80
  -1  18  -4  162.28   18.60
  -1  18  -4  125.49   13.00
   1  18   4  135.79   19.20
  -1  18  -4  152.48   16.00
  -1 -18   4  148.79   17.40
   1  18   4  137.39   13.90
  -1  18  -4  155.38   15.80
  -1 -18   4  143.29   17.30
   1  18   4  142.59   15.10
   1 -18  -4  151.38   17.70
   1  18   4  153.08   16.90
   1 -18  -4  146.49   14.10
   1 -18   4  107.39   14.50
  -1  18   4  142.99   13.80
  -1 -18  -4  117.99   16.40
  -1  18   4  155.08   17.70
  -1  18   4  124.59   16.40
   1 -18   4  133.39   18.00
  -1  18   4  113.49   16.50
   1  18  -4  126.79   23.00
   1 -18   4  134.39   15.90
   1  18  -4  135.49   14.70
  -1 -18  -4  144.99   15.10
  -1  18   4  136.49   13.20
   1 -18   4  148.99   16.70
   1 -18   4  130.69   16.40
  -1 -18  -4  142.69   17.10
  -1  18   4  164.58   19.00
   1 -18   4  133.59   16.60
   1 -18   4  105.19   14.90
   1  18  -4  133.09   17.10
   1 -18   4  104.39   15.60
  -1 -18  -4  111.09   15.90
   1  18  -4  155.18   19.30
  -1  18   4  142.49   19.30
  -1  18   4  113.89   23.40
  -1 -18  -4  152.28   14.10
  -1  18  -6   18.00    9.30
  -1 -18   6   18.60    8.10
   1  18   6   16.80   10.30
  -1  18  -6   12.10    9.40
   1 -18  -6   18.90    8.70
   1 -18  -6   19.00    9.30
   1  18   6   23.90    8.90
  -1  18  -6   22.90    8.30
   1 -18  -6   16.60    9.40
  -1 -18   6   13.00    7.70
   1 -18  -6   28.30   10.50
  -1 -18   6   12.80    8.20
  -1 -18   6    4.60   10.30
  -1 -18   6   21.60    9.80
  -1 -18   6   22.10   10.00
   1  18   6   25.60   12.80
   1  18   6   16.80    9.60
   1  18   6   10.20    9.20
   1  18   6   11.40    8.00
   1  18   6   18.70   17.60
  -1  18  -6   19.80   12.30
  -1 -18   6   16.30   10.10
  -1 -18  -6   32.90   10.40
  -1  18   6   18.60    8.80
   1  18  -6   26.80   14.90
   1  18  -6   22.80    9.70
   1 -18   6   14.40    9.60
   1 -18   6   12.80    9.20
  -1  18   6   34.30   12.20
   1 -18   6   34.70   10.00
  -1 -18  -6   17.60    9.00
   1 -18   6   17.00    8.80
  -1 -18  -6   13.40    8.50
   1 -18   6   13.10    9.40
   1 -18   6   22.70   10.20
  -1  18   6    3.90   12.40
   1  18  -6   19.80    9.40
   1 -18   6    8.60    9.50
  -1  18   6   13.80   10.10
  -1 -18  -6   21.30    9.60
  -1  18   6   14.00   11.00
  -1  18   6   12.80    9.60
   1  18  -6   17.90    9.30
  -1  18  -8   10.90   18.30
   1 -18  -8   -5.50    9.30
  -1  18  -8    8.90   11.80
   1 -18  -8   22.30   13.30
  -1 -18   8   22.80   14.20
  -1 -18   8   16.30   11.70
  -1  18  -8   -5.80   10.00
   1 -18  -8   13.70   11.30
  -1 -18   8   21.30   13.30
   1  18   8    6.10   12.20
   1  18   8   23.70   15.80
  -1 -18   8    0.40   11.60
   1  18   8   -6.70   20.40
   1  18   8    9.10   12.90
  -1  18  -8   -2.90   10.90
  -1 -18   8   14.50   10.60
   1  18   8    0.40   12.20
  -1 -18  -8   27.40   13.00
  -1 -18  -8   21.90   13.30
  -1  18   8    3.60   20.30
   1  18  -8    7.30   11.10
   1 -18   8   14.10   11.80
   1  18  -8   14.80   13.60
  -1 -18  -8   30.80   12.70
   1  18  -8    8.80   17.50
   1 -18   8   22.60   13.80
  -1  18   8   17.30   13.10
   1 -18   8   34.80   14.40
   1 -18   8    8.20   13.70
  -1 -18  -8   27.20   10.90
  -1  18   8   -1.60   15.60
  -1  18   8   17.90   11.30
   1 -18   8   11.30   12.30
   1  18  -8   26.00   12.60
  -1  18   8   10.20   12.00
  -1  18   8    9.90   13.10
  -1 -19   1  302.77   25.60
   1 -19  -1  303.97   24.30
   1 -19  -1  293.47   25.00
  -1 -19   1  348.67   25.60
   1 -19  -1  322.77   25.20
  -1 -19   1  311.97   24.80
   1 -19  -1  293.37   24.70
  -1 -19   1  357.46   26.20
  -1 -19   1  320.67   22.70
  -1  19  -1  299.47   26.10
  -1  19  -1  293.37   31.00
   1  19   1  305.07   27.30
   1  19   1  325.77   30.40
   1  19   1  316.77   25.70
   1 -19  -1  285.67   24.90
  -1 -19   1  298.07   24.40
   1  19   1  318.87   26.30
  -1 -19   1  335.67   25.10
  -1  19  -1  302.57   25.90
  -1  19  -1  293.17   26.20
  -1 -19   1  317.87   25.00
  -1  19   1  353.16   26.40
  -1  19   1  339.87   27.20
  -1  19   1  244.58   29.20
  -1  19   1  312.77   26.30
   1 -19   1  288.47   25.40
   1  19  -1  303.77   25.30
  -1  19   1  312.17   25.70
   1 -19   1  320.17   25.60
   1  19  -1  323.77   26.90
   1 -19   1  298.37   23.70
   1  19  -1  318.87   30.10
   1 -19   1  301.57   25.00
   1  19  -1  318.57   25.80
   1  19  -1  300.97   22.80
  -1 -19  -1  276.27   24.70
  -1  19   1  315.47   25.70
  -1 -19  -1  302.47   24.90
  -1 -19  -1  306.57   25.10
   1 -19   1  330.57   24.60
  -1 -19  -1  296.77   24.30
  -1 -19  -1  280.27   24.20
  -1  19   1  289.17   25.10
  -1 -19   3   63.69   10.90
   1  19   3   77.69   12.10
  -1 -19   3   66.29   10.30
   1 -19  -3  103.79   12.70
  -1  19  -3  118.39   13.80
   1 -19  -3   92.59    9.20
  -1  19  -3   94.29   11.70
  -1  19  -3  103.99   13.50
  -1 -19   3   54.79   10.30
  -1  19  -3   97.69    9.30
   1  19   3   75.99   11.60
  -1  19  -3   98.79   10.20
   1  19   3   83.49   11.60
  -1 -19   3   86.69   12.10
   1  19   3   88.29   18.00
  -1 -19   3   60.19   10.80
   1 -19  -3  101.19   10.70
   1  19   3   86.09   13.80
   1 -19  -3  112.99   12.00
  -1 -19   3   81.29   11.70
   1 -19  -3   85.89   12.00
   1  19   3   75.89    9.60
   1 -19  -3   85.79   12.00
  -1 -19   3   66.59   11.20
  -1  19  -3  126.39   20.20
   1  19   3   90.49   11.10
   1  19  -3  100.89   13.70
  -1  19   3   63.19   12.20
  -1  19   3   76.79    9.40
   1  19  -3   99.09   12.40
  -1  19   3   74.49    8.00
  -1 -19  -3  104.29   12.90
  -1 -19  -3  103.79   12.50
  -1 -19  -3   91.19   11.20
  -1  19   3   60.99   11.80
  -1  19   3   78.69   18.10
   1 -19   3   60.49   10.30
  -1  19   3   75.29   12.40
   1  19  -3  107.39   19.20
  -1  19   3   77.89   11.40
   1 -19   3   79.89   11.40
   1 -19   3   86.89   11.50
  -1  19   3   54.89   11.10
   1 -19   3   68.09   10.30
  -1  19   3   57.49   11.00
   1 -19   3   73.29   10.50
   1  19  -3  104.39   12.40
   1 -19   3   72.19   10.20
   1 -19   3   64.89   10.80
  -1 -19  -3   96.69   12.00
   1  19  -3  107.29   12.20
  -1 -19   5   52.59   10.90
  -1  19  -5   20.80    6.30
   1  19   5   29.00    9.60
   1  19   5   60.29   11.00
   1  19   5   48.90   10.50
  -1 -19   5   59.49   11.10
   1  19   5   49.30   11.80
  -1  19  -5   23.20   12.30
   1 -19  -5   12.90    6.60
  -1  19  -5   15.20    8.90
   1 -19  -5   13.30    6.80
  -1 -19   5   47.00   13.00
  -1 -19   5   51.69   11.70
  -1 -19   5   57.09   11.10
  -1  19  -5   21.50    8.70
  -1 -19   5   67.49   11.60
   1 -19  -5   16.90    7.90
  -1  19  -5   17.70    8.80
  -1 -19   5   49.50   11.40
   1  19   5   94.19   22.90
   1  19   5   36.70    8.60
   1  19   5   45.40   10.70
  -1 -19  -5   15.40    8.30
  -1  19   5   47.20   10.90
  -1  19   5   51.19   12.30
  -1  19   5   62.99   12.20
  -1 -19  -5   20.70    8.70
  -1  19   5   38.50   10.30
  -1  19   5   60.19   21.30
  -1 -19  -5   13.40    6.10
   1 -19   5   38.50   11.50
  -1  19   5   47.30   10.80
   1 -19   5   40.90   10.40
   1  19  -5   11.60    7.90
   1  19  -5   19.50    8.10
   1  19  -5   22.60   12.30
   1 -19   5   82.99   12.50
   1  19  -5   20.30    9.30
   1 -19   5   54.99   10.50
  -1 -19  -5   11.90    7.50
   1 -19   5   43.80   10.10
   1 -19   5   51.39   10.70
  -1  19   5   40.30    9.00
  -1 -19  -5   14.90    7.60
   1 -19   5   56.49   10.80
   1 -19  -7   13.90   10.60
  -1 -19   7   -5.50    9.20
   1 -19  -7   -4.50    8.70
   1 -19  -7   17.10    9.00
   1 -19  -7   -1.40    9.20
  -1 -19   7    6.70    8.50
   1  19   7   -6.70   18.30
  -1 -19   7    6.90   10.40
  -1  19  -7    1.20   10.40
   1  19   7   21.10   11.40
  -1  19  -7    3.70    7.10
   1  19   7   -3.00    9.90
  -1 -19   7   17.50   13.40
  -1 -19   7    4.80   10.40
   1  19   7  -11.20   11.40
  -1  19  -7   -2.80   13.90
  -1  19  -7   -1.90    9.30
   1  19   7   11.30    9.90
   1  19   7   11.00   11.40
  -1 -19   7    8.30   10.20
  -1  19   7   13.90   11.30
   1 -19   7    8.80   10.30
  -1  19   7   13.50   14.50
  -1  19   7   -5.10   10.70
  -1  19   7   -0.50    9.30
  -1  19   7   13.00   20.60
   1  19  -7    4.30   15.20
   1  19  -7   -8.80    8.00
  -1 -19  -7    7.80    9.60
   1 -19   7   15.00   12.50
  -1 -19  -7    1.20    9.20
   1 -19   7    0.30    9.80
   1  19  -7   -1.90    8.10
  -1  19   7    8.50   11.70
   1 -19   7    6.10   10.60
  -1 -19  -7    3.20    7.30
  -1 -19  -7    5.00    9.10
   1 -19   7   17.50   10.20
   1 -19   7    3.70    8.80
   1  19  -7    3.40    8.20
  -1  19  -9   -8.80   12.00
   1 -19  -9    4.30   19.00
   1  19   9   12.30   26.50
   1 -19  -9   10.50   13.60
   1 -19  -9   18.10   13.20
  -1 -19   9   12.60   14.40
  -1 -19   9    7.50   11.40
  -1  19  -9    9.70   20.40
  -1  19  -9   -3.40   11.70
  -1 -19   9   19.40   16.80
   1  19   9   14.30   16.10
   1  19   9   15.00   14.50
  -1 -19   9   27.20   16.10
   1  19   9   23.60   18.80
  -1  19   9    9.80   26.60
   1  19  -9   17.80   15.60
   1 -19   9   12.10   13.70
  -1  19   9   -0.60   14.20
   1 -19   9    0.20   13.20
   1  19  -9    3.80   20.30
  -1 -19  -9    9.60   12.20
   1 -19   9    9.80   18.50
   1 -19   9   21.80   15.60
  -1  19   9    3.10   18.30
  -1 -19  -9   -3.80   16.90
  -1 -19  -9    2.30   13.20
   1  19  -9   -7.30   12.30
  -1  19   9    9.90   13.80
  -1  20   0    4.60    7.70
  -1  20   0   11.70    3.90
  -1  20   0   10.80    6.00
  -1 -20   0    7.60    3.40
  -1 -20   0    8.40    2.70
   1  20   0   11.50    7.10
   1 -20   0   10.20    3.80
  -1 -20   0    8.00    3.60
   1  20   0    8.80    5.10
   1 -20   0    3.90    4.00
   1 -20   0   14.10    4.00
   1 -20   0    3.90    3.50
  -1  20   0    9.90    5.30
  -1  20   0   12.00    2.20
   1  20   0   15.50    5.10
   1  20   0   11.20    4.70
   1  20   0   15.00    3.70
  -1 -20   0    6.60    3.60
   1  20   0    9.20    4.30
  -1 -20   0    8.80    4.10
   1 -20   0   12.50    2.30
   1 -20   0    7.50    3.60
  -1 -20   0    6.50    3.40
  -1  20   0   23.10    6.40
  -1 -20   0    4.40    3.40
  -1  20   0   11.80    4.30
  -1  20   0    9.40    3.90
  -1 -20   2   16.50    5.30
  -1 -20   2   14.50    5.20
  -1 -20   2    9.80    5.00
  -1  20  -2   27.50    9.70
  -1 -20   2   14.20    5.20
   1 -20  -2   16.10    3.80
   1 -20  -2   11.40    4.00
  -1 -20   2   11.10    3.50
   1  20   2   10.60    5.50
  -1 -20   2   15.80    5.60
  -1  20  -2   13.10    3.70
   1 -20  -2   17.10    4.80
  -1  20  -2   27.80    6.70
   1  20   2    4.20    6.80
   1  20   2   11.10    4.60
  -1 -20   2   10.70    4.60
   1  20   2   13.30    4.40
  -1  20  -2   26.20    5.30
  -1  20  -2   17.40    6.10
  -1  20  -2   19.70    6.60
   1  20   2   12.10    5.90
   1 -20  -2   16.70    5.60
   1  20   2   15.70    7.20
   1 -20  -2   27.30    6.30
   1  20   2   16.10    5.10
  -1 -20   2    9.90    4.50
  -1 -20  -2   20.50    5.20
   1 -20   2   13.60    4.50
   1 -20   2   17.00    5.00
   1  20  -2   25.10    6.00
  -1  20   2   12.70    2.30
   1  20  -2   16.30    2.10
   1 -20   2   12.80    5.10
  -1  20   2   13.30    5.10
  -1 -20  -2   24.60    5.40
  -1  20   2   16.60    4.90
  -1  20   2   12.40    9.70
   1  20  -2   17.70    9.20
   1  20  -2   19.90    6.20
   1 -20   2    7.20    4.00
  -1  20   2    8.80    5.30
   1 -20   2   10.00    5.30
  -1  20   2   13.00    5.60
   1  20  -2   15.70    5.50
  -1 -20  -2   15.10    4.90
  -1  20   2   15.50    5.10
   1 -20   2   13.40    3.90
  -1 -20  -2   13.20    5.60
   1  20  -2   22.60    5.40
  -1 -20  -2   17.20    4.70
   1 -20   2    8.90    3.70
   1 -20   2    4.90    3.50
  -1 -20  -2   17.40    3.60
  -1  20   2    5.10    5.70
  -1  20   2    8.90    5.60
  -1  20  -4    8.00    8.10
  -1 -20   4    5.80    4.80
  -1 -20   4    7.10    6.20
   1 -20  -4   12.80    5.70
  -1 -20   4    1.10    5.90
   1  20   4    9.40   11.60
  -1 -20   4   10.40    5.10
   1  20   4    2.90    6.00
   1 -20  -4    9.30    5.00
  -1  20  -4    3.10    4.20
  -1  20  -4   10.60    6.60
   1 -20  -4   13.70    6.90
  -1 -20   4    4.30    5.80
  -1  20  -4   11.60    6.90
   1  20   4    7.30    5.40
   1  20   4    9.30    8.40
  -1  20  -4    9.00    4.30
  -1  20  -4    5.90    6.10
   1  20   4    0.50    5.90
  -1 -20   4    2.20    4.50
   1 -20  -4    8.20    6.30
  -1 -20   4   11.40    6.60
   1  20   4   12.80    5.10
   1  20   4   17.00    6.30
  -1 -20   4   -5.10    7.10
   1  20  -4    9.30    5.30
   1  20  -4    5.60    9.30
  -1 -20  -4   18.60    7.80
  -1  20   4   10.50    6.50
   1 -20   4    8.20    6.00
  -1 -20  -4   -1.20    5.20
   1 -20   4   13.20    8.20
  -1  20   4    1.80    4.50
   1  20  -4   10.90    6.00
   1 -20   4    5.20    5.20
  -1 -20  -4    3.90    6.10
  -1  20   4    5.50    6.40
  -1 -20  -4   16.40    6.60
  -1  20   4    5.60    6.60
  -1  20   4    5.70   12.30
   1 -20   4   10.20    6.00
   1  20  -4   11.80    6.30
  -1 -20  -4   10.70    5.00
  -1  20   4   13.00    6.60
   1 -20   4   11.50    7.10
   1 -20   4   11.20    6.40
  -1  20   4    0.90    7.10
   1 -20   4    8.00    5.20
   1 -20   4   12.10    5.90
   1  20   6   20.00    9.70
   1  20   6    3.90    8.80
  -1 -20   6   14.40    8.90
   1 -20  -6    5.50    6.30
   1  20   6   11.90   11.70
   1  20   6   36.30   20.30
  -1 -20   6   15.40    9.40
  -1 -20   6   14.70   10.40
   1  20   6   12.10    9.60
   1  20   6   15.80    8.80
   1 -20  -6    8.20    8.60
  -1 -20   6   14.40   10.20
  -1 -20   6   13.70   11.60
  -1 -20   6    6.30    9.10
  -1  20  -6    7.70    8.60
  -1  20  -6   23.50   10.70
   1 -20  -6    7.10    8.40
  -1  20  -6   10.90   11.90
   1 -20  -6   19.00    9.60
  -1  20  -6   21.70   10.20
  -1 -20   6   18.30    8.30
   1  20  -6    3.10    9.00
   1 -20   6   10.00   10.70
  -1  20   6   16.70    8.40
  -1  20   6   15.40   10.60
  -1 -20  -6   11.40    7.40
  -1 -20  -6   17.10    9.30
   1  20  -6    9.40    8.60
   1 -20   6   21.00    9.60
   1  20  -6   12.70    7.40
  -1  20   6    4.50    9.70
   1 -20   6    4.30    7.90
  -1 -20  -6    9.80    8.20
  -1 -20  -6   16.40    9.40
  -1  20   6   19.20   12.80
   1 -20   6   21.60   10.00
  -1  20   6   17.50   19.00
   1 -20   6    4.20    8.00
  -1  20   6   15.60    9.70
   1 -20   6   14.50   10.20
   1  20  -6   15.80   14.60
   1 -20   6   20.10    9.50
   1 -20  -8   15.40   12.10
   1  20   8   21.50   14.30
   1  20   8    7.70   15.30
  -1  20  -8    7.00   17.60
   1  20   8   11.80   13.50
  -1 -20   8   16.50   13.00
  -1  20  -8    1.10   11.40
   1 -20  -8   11.40   11.90
  -1 -20   8    6.50   11.10
  -1 -20   8    4.30   12.20
   1  20   8    4.50   11.90
   1  20   8   21.40   25.30
  -1  20  -8   25.70   13.10
   1 -20  -8   10.60   13.30
   1 -20  -8   -6.60    6.60
  -1  20  -8   10.30   12.40
  -1 -20   8    7.90   12.10
   1  20   8   -7.10   10.30
  -1 -20   8    9.50   12.70
   1  20  -8    8.50   13.00
  -1  20   8    1.20   15.80
  -1 -20  -8    4.80   11.20
   1 -20   8   20.90   12.70
  -1  20   8   11.70   10.60
  -1  20   8    6.30   23.70
  -1 -20  -8    9.80    8.90
   1 -20   8    2.20   11.60
   1  20  -8    1.40   16.70
   1 -20   8   11.80   13.20
   1 -20   8   20.00   10.70
  -1  20   8   12.60   14.00
   1  20  -8   26.20   12.70
  -1 -20  -8    3.40   11.20
   1 -20   8   -5.30   12.80
  -1  20   8   17.90   11.50
   1  20  -8    5.90   11.40
  -1 -20  -8    9.10   10.10
   1 -21  -1  803.82   59.59
  -1 -21   1  805.12   59.39
   1  21   1  780.32   62.19
  -1 -21   1  824.02   60.49
   1 -21  -1  753.32   59.39
  -1  21  -1  724.03   58.69
  -1 -21   1  723.63   58.99
  -1  21  -1  811.92   67.29
   1 -21  -1  733.43   59.49
  -1  21  -1  830.12   61.09
   1  21   1  838.42   59.09
  -1  21  -1  763.52   61.09
  -1 -21   1  814.22   57.19
  -1 -21   1  798.92   60.29
   1  21   1  794.42   58.79
  -1  21  -1  803.52   60.79
  -1 -21   1  825.72   59.29
   1  21   1  856.51   66.19
   1  21   1  804.82   60.79
   1 -21  -1  822.92   59.09
  -1 -21   1  736.53   59.49
   1 -21  -1  775.42   59.49
  -1 -21   1  818.82   59.19
   1  21   1  798.02   60.29
  -1  21   1  887.01   67.89
  -1  21   1  809.32   60.89
   1  21  -1  720.53   64.89
  -1 -21  -1  828.72   59.09
  -1  21   1  837.82   60.39
  -1 -21  -1  784.92   59.49
   1  21  -1  762.52   61.39
   1 -21   1  850.01   60.39
  -1  21   1  846.42   61.89
   1 -21   1  792.22   59.09
   1 -21   1  649.43   58.19
   1  21  -1  732.13   60.29
   1  21  -1  779.62   57.29
   1 -21   1  902.41   59.89
   1  21  -1  760.52   59.89
  -1  21   1  876.71   59.39
  -1  21   1  842.52   59.89
  -1 -21  -1  780.12   58.59
  -1 -21  -1  719.03   59.39
  -1 -21  -1  754.72   59.69
   1 -21   1  787.92   59.99
  -1 -21  -1  805.72   58.89
  -1  21   1  893.11   61.29
   1 -21   1  734.23   57.99
  -1  21   1  822.82   60.29
   1  21   3 1195.58   89.59
  -1  21  -3 1098.79   95.69
  -1 -21   3 1228.98   89.59
   1 -21  -3 1141.19   89.59
   1 -21  -3 1128.79   87.79
  -1  21  -3 1113.49   87.19
  -1 -21   3 1093.79   89.59
  -1 -21   3 1232.48   89.49
  -1 -21   3 1260.17   87.19
  -1  21  -3 1168.08   90.19
  -1  21  -3 1164.58   88.09
   1  21   3 1166.48   89.09
  -1  21  -3 1138.29   89.49
  -1 -21   3 1365.16   89.89
  -1 -21   3 1284.57   89.59
  -1  21  -3 1122.09   89.59
   1  21   3 1234.98   95.79
   1  21   3 1194.88   89.89
   1 -21  -3 1132.69   89.39
  -1 -21   3 1405.66   90.49
   1 -21  -3 1098.39   89.19
  -1  21  -3 1144.49   87.49
   1  21   3 1207.88   91.39
   1  21   3 1222.48   88.59
   1 -21  -3 1138.39   88.69
  -1 -21   3 1185.08   89.49
   1  21  -3 1171.48   95.69
   1 -21   3 1238.58   88.59
  -1  21   3 1402.36   88.49
  -1  21   3 1215.98   89.19
  -1 -21  -3 1161.78   89.39
   1 -21   3 1451.35   89.39
   1  21  -3 1153.28   88.59
  -1 -21  -3 1157.58   88.79
   1 -21   3 1245.18   89.69
  -1  21   3 1168.08   90.49
  -1  21   3 1121.69   89.99
   1  21  -3 1192.18   89.09
  -1  21   3 1132.79   89.69
   1  21  -3 1121.79   90.49
   1 -21   3 1220.68   89.19
  -1 -21  -3 1269.97   87.89
  -1  21   3 1282.57   90.19
   1  21  -3 1135.39   89.59
   1 -21   3 1240.98   89.19
  -1 -21  -3 1115.99   89.29
   1 -21   3 1328.87   90.59
  -1  21   3 1261.27   91.59
  -1 -21  -3 1109.39   88.79
  -1  21   3 1216.08   96.99
  -1 -21   5  849.52   70.99
   1  21   5  948.51   72.59
  -1 -21   5 1007.50   72.49
   1  21   5  932.41   71.89
   1  21   5  949.60   80.39
  -1 -21   5  941.81   74.39
  -1  21  -5  893.81   71.19
  -1 -21   5 1049.79   72.69
   1 -21  -5  937.61   69.79
   1  21   5  989.30   74.09
  -1 -21   5  870.71   70.99
   1  21   5  933.31   70.89
   1  21   5  905.01   71.69
   1 -21  -5  865.01   71.19
   1 -21  -5  833.42   70.89
  -1  21  -5  877.01   71.89
  -1 -21   5  905.61   71.49
   1  21   5  887.11   69.59
  -1  21  -5  865.31   79.89
   1 -21  -5  871.01   71.89
  -1  21  -5  938.01   72.49
  -1 -21   5  945.51   72.19
  -1  21   5 1039.30   74.99
  -1  21   5  992.10   72.89
  -1 -21  -5  923.41   71.69
   1  21  -5  870.01   79.59
  -1 -21  -5  882.01   70.89
  -1  21   5  912.71   71.79
  -1  21   5  942.41   74.39
   1  21  -5  872.31   70.79
   1 -21   5  865.71   70.49
   1 -21   5  951.90   71.69
   1 -21   5 1016.30   71.99
   1 -21   5  878.61   72.89
  -1 -21  -5  892.61   71.89
  -1  21   5  935.41   72.39
   1  21  -5  892.51   72.89
   1  21  -5  863.91   71.19
  -1 -21  -5  954.40   69.79
  -1  21   5  952.40   72.89
   1 -21   5 1088.69   71.69
   1 -21   5  797.72   70.89
   1 -21   5  711.13   69.59
  -1 -21  -5  978.80   71.99
   1 -21  -7  314.97   33.60
   1  21   7  330.87   36.60
  -1 -21   7  328.47   32.30
   1  21   7  365.46   35.40
  -1 -21   7  312.27   33.70
  -1 -21   7  299.57   36.10
   1  21   7  331.67   32.90
  -1 -21   7  343.87   34.80
  -1 -21   7  318.37   35.90
  -1  21  -7  335.97   44.10
   1  21   7  332.77   35.20
  -1  21  -7  333.67   34.40
   1  21   7  310.67   44.70
  -1 -21   7  311.27   36.40
   1 -21  -7  328.47   32.90
  -1  21  -7  327.47   34.10
   1  21   7  349.57   34.20
  -1  21  -7  359.86   32.90
   1 -21  -7  374.36   35.10
   1 -21  -7  340.07   33.00
  -1  21   7  332.87   35.00
  -1 -21  -7  364.66   33.80
   1  21  -7  331.57   35.20
   1 -21   7  301.67   32.70
  -1  21   7  346.07   36.30
  -1 -21  -7  322.07   34.40
   1 -21   7  330.97   36.70
  -1  21   7  323.37   46.40
   1  21  -7  356.16   34.10
  -1 -21  -7  305.57   32.30
   1  21  -7  324.27   33.10
   1  21  -7  314.57   42.90
   1 -21   7  349.47   33.90
  -1  21   7  327.07   34.70
   1 -21   7  323.47   33.80
  -1 -21  -7  367.46   33.50
   1 -21   7  294.37   35.00
  -1  21   7  328.17   34.50
  -1 -21   9   72.09   23.60
   1 -21  -9   37.20   16.50
  -1 -21   9   56.79   18.30
  -1  21  -9   65.79   20.00
   1 -21  -9   62.19   18.80
  -1 -21   9   70.49   20.20
   1  21   9   25.30   28.80
  -1 -21   9   98.19   22.10
   1  21   9   71.79   23.70
  -1  21  -9   30.10   17.20
   1  21   9   43.70   19.20
  -1  21  -9   73.79   27.40
   1  21   9   28.30   15.10
   1 -21   9   43.80   16.80
   1 -21   9   49.99   15.80
   1 -21   9   73.69   19.70
  -1  21   9   39.80   19.00
   1  21  -9   61.49   20.50
   1  21  -9   50.09   18.10
   1  21  -9   64.09   28.40
   1 -21   9   25.00   17.90
  -1  21   9   30.80   16.90
  -1 -21  -9   59.59   17.50
  -1 -21  -9   84.09   20.30
  -1 -21  -9   47.60   25.40
  -1  21   9   21.20   28.20
  -1  21   9   60.19   24.00
   1  22   0    0.00    5.50
  -1  22   0   -1.40    3.30
  -1 -22   0    0.70    3.00
  -1 -22   0    8.90    4.20
   1 -22   0    3.00    1.90
  -1  22   0    9.10    2.10
  -1 -22   0    8.00    3.90
   1  22   0    6.60    4.30
  -1 -22   0    1.90    3.00
   1 -22   0    4.60    3.40
   1  22   0    4.80    3.30
  -1  22   0    9.60    7.70
  -1  22   0    6.40    3.90
   1  22   0    9.20    6.30
   1  22   0    1.10    3.80
  -1 -22   0    4.90    4.10
  -1 -22   0   -1.50    2.80
  -1 -22   0    3.80    3.40
   1  22   0    5.20    2.90
  -1  22   0    8.80    5.20
  -1  22   0    5.10    4.30
   1 -22   0    3.80    3.40
   1 -22   0    5.40    3.70
   1 -22   0    6.40    3.70
  -1  22   0    9.20    4.70
  -1 -22   0    3.10    2.30
  -1  22   0    5.10    3.80
   1 -22   0    5.70    3.80
   1  22   2  159.88   14.90
   1 -22  -2  146.69   14.70
  -1  22  -2  151.88   13.40
  -1  22  -2  138.79   13.60
  -1  22  -2  159.88   16.30
   1  22   2  137.09   14.90
  -1 -22   2  135.09   14.40
  -1  22  -2  159.98   15.50
  -1  22  -2  126.49   22.60
  -1 -22   2  182.28   16.10
   1 -22  -2  148.69   15.20
  -1 -22   2  160.58   15.20
   1  22   2  154.78   13.20
  -1 -22   2  153.58   15.30
  -1 -22   2  140.89   15.10
   1  22   2  146.99   17.10
   1  22   2  168.58   20.80
   1  22   2  159.58   14.30
  -1 -22   2  162.38   15.70
   1  22   2  169.48   15.00
   1 -22  -2  135.09   14.10
   1 -22  -2  146.39   14.40
  -1 -22   2  149.59   13.60
   1  22   2  164.48   18.40
   1 -22  -2  138.79   13.20
  -1  22  -2  159.48   13.80
  -1 -22   2  165.18   15.00
  -1  22  -2  144.59   15.60
   1 -22  -2  149.49   15.20
   1 -22   2  114.59   15.60
   1 -22   2  123.29   16.10
  -1  22   2  141.19   16.00
  -1  22   2  150.88   15.50
   1 -22   2  134.89   14.10
  -1  22   2  169.18   16.50
  -1 -22  -2  145.39   14.50
  -1 -22  -2  142.59   13.00
   1 -22   2  152.98   13.50
   1  22  -2  149.99   15.80
   1 -22   2  170.08   14.70
   1  22  -2  138.19   14.70
  -1 -22  -2  148.99   14.30
   1 -22   2  127.79   13.60
  -1 -22  -2  146.99   14.40
  -1  22   2  156.38   15.50
  -1  22   2  157.78   17.60
   1 -22   2  183.28   14.30
  -1  22   2  170.08   22.10
   1 -22   2  157.38   15.30
  -1 -22  -2  156.48   15.30
   1  22  -2  128.29   14.00
  -1  22   2  147.39   14.50
   1  22  -2  142.29   19.70
   1  22  -2  131.99   16.10
  -1 -22  -2  135.39   14.20
  -1  22   2  155.38   15.50
   1  22   4  138.99   18.20
  -1 -22   4  145.89   16.80
  -1  22  -4  129.79   25.40
  -1 -22   4  154.98   18.70
   1  22   4  130.19   13.90
   1 -22  -4  144.89   16.40
  -1 -22   4  148.49   18.20
  -1  22  -4  156.28   19.30
   1  22   4  158.58   17.40
  -1 -22   4  159.78   18.30
  -1  22  -4  105.99   16.00
   1 -22  -4  138.19   17.80
   1  22   4  142.49   20.80
   1 -22  -4  155.98   18.30
  -1 -22   4  121.69   16.80
  -1 -22   4  135.49   17.60
  -1 -22   4  162.58   18.60
   1  22   4  150.68   18.50
  -1  22  -4  133.59   13.80
   1  22   4  158.38   18.90
   1 -22  -4  137.09   18.00
  -1  22  -4  157.78   17.20
   1  22   4  125.19   23.80
   1 -22   4  119.59   16.60
   1  22  -4  137.79   24.70
  -1  22   4  154.98   18.20
  -1  22   4  124.39   18.10
   1 -22   4  150.48   16.80
  -1 -22  -4  157.68   18.40
   1 -22   4  135.29   16.30
   1  22  -4  167.68   20.80
  -1  22   4  122.49   19.30
   1 -22   4  126.49   17.50
   1 -22   4  149.99   18.50
   1 -22   4   97.29   15.10
  -1  22   4  143.69   18.30
  -1  22   4  155.98   28.30
   1 -22   4  134.69   16.70
   1  22  -4  127.09   17.10
  -1 -22  -4  152.38   16.60
  -1 -22  -4  128.79   17.50
  -1 -22  -4  122.29   16.80
  -1  22   4  113.99   17.40
   1  22  -4  165.38   18.30
   1  22  -4  156.08   18.00
  -1 -22   6  137.09   18.90
   1  22   6  154.08   22.80
   1 -22  -6  115.49   19.10
  -1 -22   6  134.19   20.30
  -1 -22   6  109.09   20.30
   1 -22  -6  142.59   20.20
  -1  22  -6  128.59   20.50
  -1 -22   6  105.39   18.60
  -1  22  -6  143.89   21.50
   1  22   6  129.79   18.50
   1  22   6  119.79   20.20
   1  22   6  116.69   19.20
  -1 -22   6   91.09   18.20
   1  22   6  108.29   28.30
   1  22   6  147.79   20.60
  -1  22  -6  112.79   26.00
  -1  22  -6  101.99   17.90
  -1 -22   6  136.59   19.50
   1 -22  -6  163.58   21.00
  -1 -22   6  121.39   18.60
   1 -22  -6  124.29   19.40
   1 -22   6  145.49   19.30
   1 -22   6  119.29   18.80
  -1  22   6  150.18   34.40
   1 -22   6  123.39   18.80
  -1  22   6  156.78   23.10
  -1 -22  -6  131.59   19.50
   1  22  -6  177.68   21.90
  -1 -22  -6  136.09   19.80
   1 -22   6   91.39   19.80
  -1 -22  -6  128.59   19.20
   1  22  -6  125.79   21.40
   1  22  -6   98.59   17.20
   1  22  -6  134.39   28.60
  -1  22   6  132.89   20.80
   1 -22   6  120.49   19.60
  -1  22   6  112.29   19.70
   1 -22   6  138.59   19.50
  -1  22   6  118.29   22.50
  -1 -22  -6  112.49   18.60
   1 -22   6  191.58   22.00
   1  22   8   10.00   11.70
  -1  22  -8    9.60   15.10
  -1 -22   8   34.80   15.50
  -1 -22   8    8.40   13.80
   1 -22  -8   24.10   12.80
   1  22   8  -11.10   12.00
  -1  22  -8    3.40   11.90
   1  22   8   -6.20   10.90
  -1 -22   8    2.00   15.20
  -1 -22   8    9.80   12.80
   1  22   8    8.50   12.70
   1 -22  -8   22.50   11.70
  -1 -22   8   11.20   13.20
   1  22   8   19.10   17.00
   1 -22  -8    4.60    8.80
   1 -22  -8   23.50   13.80
  -1  22  -8   13.20   12.30
  -1  22  -8   21.60   13.70
   1  22   8   10.70   24.10
   1  22  -8   17.00   14.70
   1 -22   8   -7.30   12.70
  -1  22   8   20.30   15.30
  -1 -22  -8   26.40   12.40
   1  22  -8   10.00   11.50
  -1  22   8    6.70   13.70
  -1 -22  -8    4.70   12.90
   1 -22   8   15.20   13.80
  -1  22   8   20.30   17.40
   1 -22   8   36.80   13.50
   1 -22   8   23.60   13.10
   1  22  -8   11.30   13.90
  -1  22   8    5.90   12.70
   1  22  -8   13.80   15.80
  -1  22   8    1.00   24.40
  -1 -22  -8   25.50   14.10
  -1 -22  -8    7.50    8.90
   1 -22   8   41.00   19.40
   1 -23  -1  936.21   65.19
  -1 -23   1  925.71   64.69
  -1  23  -1  813.42   63.89
  -1 -23   1  930.41   64.59
  -1 -23   1  716.43   64.99
  -1  23  -1  901.71   64.29
  -1  23  -1  807.92   65.89
  -1 -23   1  737.03   64.99
   1 -23  -1  902.01   64.99
   1  23   1  836.22   63.29
   1  23   1  815.12   63.79
   1  23   1  816.12   63.89
  -1  23  -1  874.61   66.29
  -1  23  -1  952.80   64.49
  -1  23  -1  876.01   66.99
   1 -23  -1  883.51   65.19
   1  23   1  917.61   65.89
   1  23   1  840.32   66.09
  -1  23  -1  852.51   63.99
  -1  23  -1  904.31   73.29
   1  23   1  817.72   67.49
   1  23   1  858.41   71.59
  -1 -23   1  865.51   62.29
   1 -23  -1  703.03   63.69
  -1 -23   1 1056.59   65.09
  -1 -23   1  847.32   64.49
   1 -23  -1  868.61   64.99
   1  23  -1  877.91   62.49
   1 -23   1  877.51   64.39
  -1 -23  -1  990.70   64.69
   1 -23   1  790.12   63.09
   1  23  -1  858.61   65.39
  -1 -23  -1  877.11   64.89
  -1  23   1  794.82   64.19
  -1  23   1  795.12   65.69
   1  23  -1  874.21   66.19
   1  23  -1  879.51   67.29
  -1 -23  -1  952.70   64.09
  -1 -23  -1  821.32   65.09
  -1  23   1  819.12   65.19
   1 -23   1  854.21   65.49
   1  23  -1  888.71   64.79
  -1 -23  -1  934.31   64.29
  -1  23   1  787.32   65.79
  -1  23   1  882.51   67.39
   1  23  -1  879.41   71.79
  -1  23   1  905.51   65.09
   1 -23   1  786.22   64.49
   1 -23   1  864.21   63.79
   1  23  -1  934.11   64.29
   1 -23   1  932.11   65.89
  -1  23   1  878.31   65.49
  -1 -23  -1  876.91   65.19
   1  23  -1  902.41   64.49
   1 -23   1  856.61   63.59
  -1  23   1  832.62   72.49
   1 -23  -3  293.27   23.80
  -1 -23   3  199.28   19.80
  -1  23  -3  304.77   22.00
   1  23   3  195.28   22.50
  -1 -23   3  216.18   21.80
  -1  23  -3  313.07   21.20
  -1  23  -3  317.27   23.90
   1 -23  -3  286.37   22.60
  -1 -23   3  174.78   21.40
  -1 -23   3  206.48   22.30
  -1 -23   3  259.17   23.00
   1 -23  -3  299.07   23.50
   1  23   3  194.68   21.90
  -1 -23   3  228.28   22.20
   1 -23  -3  269.77   21.70
   1  23   3  216.88   24.20
   1  23   3  204.68   27.60
  -1  23  -3  301.07   21.30
   1 -23  -3  316.77   24.00
   1  23   3  237.58   20.40
  -1 -23   3  181.78   21.80
  -1  23  -3  288.67   30.80
  -1  23  -3  310.37   24.30
  -1  23  -3  319.87   24.90
  -1 -23   3  269.97   22.90
   1  23   3  211.08   21.90
   1  23   3  227.78   21.30
  -1 -23  -3  326.77   24.00
   1 -23   3  226.28   22.60
   1  23  -3  299.67   22.60
   1 -23   3  210.98   22.00
   1 -23   3  246.78   21.80
   1  23  -3  286.17   24.00
   1  23  -3  316.67   30.70
  -1 -23  -3  320.57   23.80
  -1  23   3  241.48   22.40
   1 -23   3  167.58   21.10
  -1  23   3  205.58   22.90
   1  23  -3  272.57   22.80
   1 -23   3  209.78   21.10
  -1  23   3  207.38   23.20
  -1  23   3  222.18   22.40
  -1  23   3  174.48   25.40
  -1  23   3  226.38   23.40
  -1 -23  -3  284.67   22.70
  -1 -23  -3  332.97   23.20
  -1  23   3  216.38   28.10
   1  23  -3  272.67   24.70
   1 -23   3  198.28   22.20
   1 -23   3  186.58   20.90
   1 -23  -5  187.98   21.90
   1  23   5  156.28   30.80
   1  23   5  138.59   18.70
   1 -23  -5  182.08   20.80
   1  23   5  168.88   21.10
  -1  23  -5  178.58   30.90
  -1 -23   5  117.39   18.70
  -1 -23   5  131.79   18.60
  -1 -23   5  128.59   17.60
  -1 -23   5  133.89   22.80
   1 -23  -5  197.38   22.50
  -1 -23   5  119.79   18.80
  -1 -23   5  113.19   17.80
  -1  23  -5  155.88   20.10
  -1  23  -5  180.38   19.10
   1  23   5  113.19   21.40
   1  23   5  174.68   22.00
  -1 -23   5  130.39   18.90
   1 -23  -5  178.88   16.90
   1  23   5  143.09   20.40
  -1 -23   5  131.39   19.40
  -1  23  -5  169.08   21.60
   1 -23   5  143.99   19.70
  -1 -23  -5  164.88   20.70
  -1  23   5  115.49   19.30
  -1  23   5   96.89   19.00
  -1 -23  -5  179.08   17.90
  -1 -23  -5  174.88   21.20
  -1  23   5  159.78   33.00
  -1  23   5  145.09   21.60
   1  23  -5  166.88   21.00
  -1  23   5  147.79   20.10
   1 -23   5  134.09   19.10
   1 -23   5  164.18   19.90
  -1  23   5  142.29   20.00
   1  23  -5  174.88   23.20
   1 -23   5  133.19   18.70
   1 -23   5  106.79   18.30
   1 -23   5  160.28   19.80
  -1 -23  -5  180.38   18.80
  -1 -23  -5  185.08   21.50
   1  23  -5  181.28   30.30
   1  23  -5  197.38   21.60
   1 -23  -7   71.89   17.90
  -1 -23   7  156.08   23.30
   1 -23  -7   87.49   18.30
   1  23   7  144.99   23.10
  -1 -23   7  163.58   22.40
   1  23   7  170.88   23.00
   1 -23  -7   90.39   19.00
  -1 -23   7  162.48   21.40
   1  23   7  104.69   30.20
   1  23   7  214.98   26.60
   1 -23  -7   85.59   18.90
  -1  23  -7   99.19   19.90
  -1 -23   7  134.19   24.80
  -1 -23   7  188.08   25.20
  -1  23  -7  107.09   19.70
  -1  23  -7   86.99   27.70
  -1 -23   7  131.99   20.40
   1  23   7  124.59   24.30
   1  23   7  164.28   21.50
  -1  23  -7   80.29   19.40
   1  23  -7  104.99   20.00
  -1 -23  -7  129.49   21.50
   1 -23   7  171.58   21.40
  -1  23   7  151.08   23.40
   1 -23   7  186.38   23.80
  -1 -23  -7  103.89   19.50
  -1  23   7  139.29   36.10
   1 -23   7  115.49   18.70
  -1  23   7  164.88   23.40
   1  23  -7  107.09   29.60
  -1  23   7  152.58   26.50
   1 -23   7  141.09   23.10
  -1 -23  -7   70.49   17.70
  -1 -23  -7   60.49   17.40
  -1  23   7  185.18   25.00
   1  23  -7   96.49   21.20
   1 -23   7  127.39   20.70
   1  23  -7   74.79   16.60
   1 -23   7  206.58   25.00
   1 -23  -9   -0.50    9.90
   1  23   9   25.90   29.30
  -1 -23   9   34.90   16.80
  -1 -23   9    7.30   14.20
  -1 -23   9   22.20   19.00
   1  23   9   25.10   16.90
   1  23   9   46.40   22.80
  -1 -23   9   13.00   12.70
  -1  23  -9   29.80   16.20
   1 -23  -9   34.50   15.10
  -1  23  -9   27.50   16.20
  -1  23  -9    7.20   21.60
   1  23  -9   21.40   16.10
   1  23  -9    0.80   19.00
  -1 -23  -9   18.30   14.80
   1 -23   9   39.80   16.90
   1 -23   9   23.30   14.40
  -1  23   9   29.30   20.60
   1  23  -9   13.60   15.70
   1 -23   9   29.50   16.90
  -1  23   9   45.80   19.50
  -1  23   9   -2.50   26.40
   1 -23   9    1.30   16.00
  -1 -23  -9   14.60   20.00
  -1 -23  -9    3.10   12.70
  -1  23   9   54.59   20.50
  -1  24   0    3.00    9.70
  -1 -24   0    4.40    2.70
  -1  24   0    9.80    6.40
  -1 -24   0    9.50    4.20
  -1  24   0   14.40    5.00
   1  24   0    9.30    7.60
  -1 -24   0    7.50    4.50
   1 -24   0    8.40    4.80
  -1  24   0   10.50    7.10
   1 -24   0   23.40    6.10
   1  24   0    9.90    4.70
   1  24   0    9.50    5.30
  -1  24   0    9.80    4.60
  -1  24   0    8.90    4.90
   1 -24   0    8.20    2.40
   1  24   0    8.90    5.10
  -1  24   0   12.00    2.40
   1 -24   0   12.10    4.60
  -1 -24   0   10.90    3.70
  -1 -24   0   14.00    5.20
   1  24   0    4.70    2.50
  -1 -24   0   11.10    4.50
   1  24   0    7.80    3.80
  -1 -24   0    7.50    3.90
  -1  24   0   10.50    4.10
  -1  24   0    7.30    4.40
   1  24   0    9.60    6.70
  -1 -24   0    4.50    3.90
  -1 -24   0   12.20    4.40
   1 -24   0   13.00    4.20
   1 -24   0   15.00    4.40
  -1 -24   2   53.19    9.60
   1  24   2   60.49    9.50
  -1 -24   2   46.90    8.80
  -1  24  -2   45.10   15.00
   1 -24  -2   48.00    8.50
   1  24   2   53.99   10.00
  -1  24  -2   58.09    8.50
   1  24   2   57.69    7.40
  -1 -24   2   34.50    8.80
  -1 -24   2   49.30    8.70
   1 -24  -2   54.09    9.00
  -1 -24   2   61.39    9.20
   1 -24  -2   49.90    8.60
   1  24   2   58.29    9.10
  -1  24  -2   40.70    7.00
  -1 -24   2   57.79    8.00
  -1 -24   2   55.29   10.10
   1 -24  -2   38.70    6.80
  -1  24  -2   49.90    9.60
  -1  24  -2   46.00   10.40
  -1  24  -2   37.80    6.60
   1  24   2   51.09    9.90
   1 -24  -2   57.79    9.70
  -1 -24   2   42.00    8.30
   1 -24  -2   57.99    9.20
   1  24   2   59.39    8.30
   1  24   2   73.59   17.10
   1  24   2   50.09   11.00
  -1  24  -2   45.40    9.50
  -1 -24  -2   49.40    6.90
  -1  24   2   50.59    9.70
   1 -24   2   52.09    7.60
   1  24  -2   46.10    8.50
   1  24  -2   42.30   12.80
   1  24  -2   47.70    8.60
  -1  24   2   35.80    8.70
  -1  24   2   65.19    9.40
  -1 -24  -2   46.70    8.20
   1 -24   2   55.09    7.80
  -1 -24  -2   41.70    8.10
   1 -24   2   76.99    8.90
  -1  24   2   68.89   18.00
   1 -24   2   43.80    9.00
   1 -24   2   49.90    8.10
   1  24  -2   53.59   10.10
  -1  24   2   55.99   10.60
  -1 -24  -2   52.19    8.50
   1 -24   2   43.20    8.70
   1 -24   2   43.50    8.50
   1  24  -2   42.80    9.80
  -1  24   2   49.10   11.30
  -1 -24  -2   40.70    8.00
   1 -24   2   54.89    8.70
  -1  24   2   43.40    8.30
  -1 -24  -2   44.50    9.10
   1  24   4  120.29   16.30
   1 -24  -4   97.89   15.10
  -1  24  -4   95.99   22.70
   1 -24  -4  122.79   14.60
  -1 -24   4  108.89   15.80
  -1  24  -4  100.59   16.60
  -1  24  -4  111.19   16.10
  -1  24  -4   83.39   14.80
  -1 -24   4  105.69   14.40
   1  24   4   90.69   15.00
  -1 -24   4   87.89   13.70
  -1 -24   4  101.29   15.10
  -1 -24   4  104.89   16.10
  -1 -24   4  124.19   16.40
   1  24   4  109.19   18.70
   1 -24  -4   94.69   15.40
   1  24   4  101.29   13.90
   1  24   4  111.69   16.40
  -1 -24   4  112.09   15.40
   1  24   4  105.09   23.60
   1 -24  -4  100.99   14.90
  -1  24   4  126.99   19.70
   1 -24   4   99.29   14.30
   1  24  -4  115.19   15.60
   1 -24   4  114.49   16.20
  -1  24   4  104.09   16.80
   1 -24   4   91.09   15.00
   1 -24   4  108.39   14.40
  -1 -24  -4  109.19   15.50
  -1  24   4  105.69   15.30
   1 -24   4   92.69   13.80
  -1 -24  -4   86.89   14.80
  -1  24   4   78.69   14.90
   1  24  -4  108.69   15.80
   1  24  -4  133.49   18.80
  -1 -24  -4  102.79   13.50
   1  24  -4  122.49   24.30
  -1  24   4  105.69   16.10
   1 -24   4  137.49   15.90
  -1 -24  -4  112.29   15.10
  -1  24   4  106.69   25.20
   1 -24   4   99.19   14.90
   1  24  -4  115.09   15.40
  -1 -24   6  153.98   20.50
  -1  24  -6   99.19   16.60
  -1 -24   6  158.28   21.20
  -1  24  -6  109.29   27.20
   1  24   6  130.99   20.80
  -1  24  -6  116.19   19.20
  -1 -24   6  114.89   17.50
   1  24   6  145.59   21.20
   1 -24  -6  113.79   18.80
   1 -24  -6  105.79   17.40
  -1 -24   6  114.19   18.30
   1 -24  -6   86.19   17.40
   1 -24  -6   86.79   17.60
  -1 -24   6  118.29   22.40
   1  24   6  112.99   21.60
  -1 -24   6   95.69   16.70
   1  24   6  113.49   17.30
  -1  24  -6  102.29   19.10
   1  24   6   64.09   25.70
   1  24   6  129.39   19.90
  -1 -24   6  107.99   17.90
   1 -24   6  100.39   18.00
  -1  24   6   95.49   19.40
  -1  24   6  107.19   30.60
  -1  24   6  121.29   19.40
   1  24  -6  126.49   18.90
   1 -24   6  162.28   20.30
  -1 -24  -6  111.89   18.90
   1 -24   6   93.49   19.50
  -1  24   6  110.49   21.70
   1  24  -6   92.99   18.00
   1 -24   6  125.79   19.10
  -1 -24  -6  114.89   19.00
  -1  24   6   94.29   18.60
   1 -24   6   93.89   16.60
  -1 -24  -6   93.89   17.30
   1 -24   6   95.79   17.10
   1  24  -6  134.49   29.10
   1 -24   6   99.69   17.70
  -1 -24  -6   90.49   17.40
   1  24  -6  112.39   19.70
   1 -24  -8   21.90   12.00
   1  24   8   22.60   15.00
  -1  24  -8   13.20   12.90
   1  24   8   19.50   14.40
   1  24   8   15.70   17.50
   1  24   8   20.70   12.60
   1  24   8    8.60   11.80
  -1  24  -8    2.70   12.00
   1 -24  -8   29.70   14.60
  -1 -24   8   30.30   13.20
  -1 -24   8    5.60    9.80
  -1 -24   8   27.90   15.80
  -1  24  -8    7.50   20.00
  -1  24  -8    2.40   11.50
  -1 -24   8  -10.90   15.20
  -1 -24   8   29.80   15.10
   1 -24  -8    6.50   11.70
   1  24   8  -14.20   20.50
  -1  24   8    3.20   25.50
   1 -24   8   10.60   11.80
  -1  24   8   10.50   14.10
  -1 -24  -8    4.50   11.30
   1  24  -8   19.60   20.50
  -1 -24  -8   21.70   12.70
  -1 -24  -8   -8.60    9.80
  -1  24   8   29.30   19.40
   1  24  -8   20.60   15.20
   1  24  -8   27.40   13.50
   1 -24   8    1.40   11.00
   1 -24   8    6.00   11.20
  -1  24   8   13.30   13.80
   1 -24   8    3.00   12.00
   1 -24   8    9.50   17.00
  -1 -25   1 1241.08   85.29
  -1 -25   1 1131.09   84.09
  -1  25  -1 1175.88   86.39
  -1 -25   1 1166.08   84.49
   1 -25  -1 1059.19   84.39
   1 -25  -1 1084.79   83.29
   1  25   1 1202.18   83.19
  -1 -25   1 1196.08   85.79
   1 -25  -1 1074.49   84.59
  -1 -25   1 1252.27   84.49
   1  25   1 1108.19   83.79
  -1 -25   1 1161.18   84.49
   1  25   1 1169.38   85.79
  -1  25  -1 1149.78   87.19
  -1 -25   1 1102.79   85.59
  -1  25  -1 1100.89   93.59
  -1 -25   1 1149.48   83.19
  -1  25  -1 1065.79   86.19
   1  25   1 1228.78   93.19
   1 -25  -1 1085.79   84.69
   1 -25  -1 1031.00   84.69
  -1  25  -1 1097.69   83.99
   1  25   1 1189.08   88.29
   1  25   1 1221.48   83.99
  -1  25  -1 1292.67   84.39
  -1  25  -1 1093.29   83.79
   1 -25  -1  971.00   83.79
   1  25   1 1159.58   86.49
  -1  25   1 1033.40   92.59
  -1  25   1 1176.08   85.39
  -1  25   1 1239.58   84.69
  -1 -25  -1 1083.69   83.69
   1 -25   1 1192.58   83.69
  -1  25   1 1183.78   84.89
   1  25  -1 1070.79   84.49
  -1 -25  -1 1066.59   84.49
   1 -25   1 1363.46   86.49
  -1  25   1 1162.18   86.29
  -1  25   1 1280.17   85.89
   1 -25   1 1166.38   84.39
   1  25  -1 1116.09   84.09
   1  25  -1 1070.99   85.99
   1  25  -1 1127.29   83.79
   1  25  -1 1049.00   84.99
  -1 -25  -1 1063.59   84.79
   1  25  -1 1085.59   92.19
   1 -25   1 1273.67   83.89
  -1 -25  -1 1138.39   83.69
   1 -25   1 1225.68   83.19
   1  25  -1 1034.50   86.89
  -1  25   1 1170.48   87.69
  -1 -25  -1 1081.19   83.39
  -1 -25  -1 1025.60   84.89
   1 -25   1 1232.08   85.79
  -1 -25  -1 1104.99   84.09
   1 -25   1 1267.67   85.19
  -1 -25   3 1275.87   93.39
  -1  25  -3 1219.28   91.19
   1 -25  -3 1201.58   92.89
   1 -25  -3 1180.58   92.29
  -1  25  -3 1177.48   92.99
   1 -25  -3 1184.68   91.09
  -1 -25   3 1377.36   93.49
   1  25   3 1278.17   90.49
  -1 -25   3 1056.09   91.99
   1  25   3 1287.37   93.49
   1 -25  -3 1219.18   92.89
  -1 -25   3 1240.28   92.29
  -1 -25   3 1374.96   93.49
  -1  25  -3 1233.28  100.99
  -1 -25   3 1305.57   92.59
   1  25   3 1257.97   91.39
  -1  25  -3 1207.88   90.29
  -1  25  -3 1203.18   93.19
  -1  25  -3 1137.39   93.39
   1  25   3 1292.87   95.39
   1  25   3 1413.46   93.09
   1  25   3 1305.97   93.59
   1 -25  -3 1208.78   91.99
  -1  25   3 1347.47   94.29
  -1 -25  -3 1206.28   91.99
  -1  25   3 1181.88   94.49
   1  25  -3 1145.29   99.19
  -1  25   3 1331.47   94.19
   1  25  -3 1270.77   92.09
  -1 -25  -3 1150.88   91.89
   1  25  -3 1219.38   92.19
   1 -25   3 1206.48   91.39
  -1 -25  -3 1205.68   92.39
   1  25  -3 1161.48   94.09
   1 -25   3 1308.87   92.89
   1 -25   3 1134.49   91.19
   1 -25   3 1314.77   91.99
  -1  25   3 1215.28   93.39
  -1  25   3 1286.17   92.49
   1 -25   3 1237.18   93.29
  -1  25   3 1219.68   93.09
   1 -25   3 1245.58   92.89
   1  25  -3 1127.99   92.69
  -1 -25  -3 1207.78   92.69
  -1  25  -5  592.54   50.89
   1  25   5  608.24   49.40
  -1 -25   5  565.34   49.90
  -1  25  -5  638.24   60.89
   1 -25  -5  595.84   50.99
  -1 -25   5  579.24   49.80
  -1 -25   5  565.94   48.50
  -1  25  -5  654.23   52.29
   1  25   5  577.54   52.89
  -1 -25   5  556.84   50.09
  -1  25  -5  653.63   51.19
   1 -25  -5  549.45   50.19
  -1 -25   5  664.63   51.29
  -1 -25   5  599.64   50.69
   1 -25  -5  639.64   49.00
   1  25   5  626.24   50.99
   1  25   5  669.33   52.19
   1 -25  -5  623.44   50.79
   1  25   5  665.93   51.19
  -1 -25   5  646.24   51.09
  -1 -25  -5  621.14   50.99
  -1  25   5  607.24   50.79
   1 -25   5  545.65   50.19
   1  25  -5  648.04   51.09
  -1  25   5  609.24   53.39
   1 -25   5  623.24   50.59
   1 -25   5  600.74   49.70
   1 -25   5  649.54   50.09
  -1 -25  -5  671.23   50.79
  -1 -25  -5  594.44   50.89
   1  25  -5  579.84   52.09
  -1  25   5  606.84   51.39
  -1 -25  -5  546.15   48.30
  -1  25   5  608.44   62.19
  -1  25   5  531.75   50.79
   1  25  -5  582.34   49.80
   1 -25   5  615.64   50.59
  -1  25   5  575.34   51.49
   1 -25   5  600.04   49.50
   1  25  -5  637.04   50.29
   1  25  -5  625.54   60.39
  -1 -25  -5  571.74   49.90
   1  25   7  228.98   35.00
  -1 -25   7  243.38   32.70
  -1 -25   7  250.17   32.10
   1 -25  -7  312.47   31.40
  -1  25  -7  293.47   34.20
   1  25   7  214.98   29.40
  -1  25  -7  325.17   32.40
   1  25   7  287.17   34.90
   1 -25  -7  293.97   34.20
   1 -25  -7  238.98   30.80
  -1 -25   7  234.58   30.50
  -1 -25   7  229.08   34.90
   1  25   7  224.58   31.60
  -1  25  -7  290.87   47.60
  -1 -25   7  300.47   32.90
  -1  25  -7  312.07   31.00
  -1 -25   7  267.67   32.90
   1  25   7  249.08   31.70
   1 -25  -7  275.37   32.50
  -1  25   7  267.37   33.10
  -1 -25  -7  310.07   34.20
   1  25  -7  263.87   29.00
   1 -25   7  284.87   32.90
   1  25  -7  297.37   32.60
   1 -25   7  234.38   30.60
   1  25  -7  313.97   42.50
  -1  25   7  248.68   34.10
  -1 -25  -7  319.57   31.00
   1  25  -7  290.97   30.30
  -1  25   7  246.08   35.80
  -1  25   7  240.58   32.90
  -1 -25  -7  281.37   30.30
  -1 -25  -7  253.07   31.70
   1 -25   7  292.67   32.90
   1 -25   7  235.98   31.20
  -1 -25   9    6.30   15.20
   1 -25  -9   15.80   15.80
  -1  25  -9   16.00   14.80
  -1 -25   9    2.60   14.50
   1 -25  -9   25.20   15.20
  -1  25  -9   20.40   15.60
   1  25   9   12.90   21.40
   1  25   9   17.60   27.40
  -1  25  -9   10.80   22.10
   1  25   9   11.10   15.30
  -1 -25   9   -0.20   17.40
  -1 -25   9   19.70   14.80
  -1 -25  -9    6.40   19.60
   1 -25   9   -8.80   12.70
  -1  25   9   22.80   20.50
  -1  25   9    3.40   27.90
   1  25  -9   13.00   16.10
   1  25  -9   31.60   15.70
   1  25  -9   18.50   22.90
  -1 -25  -9   20.00   14.70
  -1  25   9   20.70   16.50
   1 -25   9    3.00   12.80
  -1  25   9    0.90   15.40
  -1 -25  -9   -1.00   13.00
  -1  26   0   42.70   15.60
   1  26   0   45.00    9.20
  -1  26   0   56.99   10.90
  -1 -26   0   44.20    7.40
  -1  26   0   39.00    7.80
  -1 -26   0   47.10    7.90
  -1 -26   0   31.60    6.40
   1  26   0   43.00    8.10
  -1 -26   0   48.20    8.30
  -1  26   0   48.30    9.70
   1 -26   0   40.80    7.70
   1  26   0   35.50    7.00
  -1 -26   0   49.10    8.90
   1  26   0   53.79   14.50
   1 -26   0   24.90    7.00
  -1  26   0   46.80    7.70
   1  26   0   36.50   10.30
  -1  26   0   37.60    7.40
  -1  26   0   42.30   10.60
   1 -26   0   38.80    7.40
  -1 -26   0   52.69    7.00
  -1  26   0   38.10    7.60
  -1 -26   0   50.49    8.00
  -1 -26   0   45.90    8.50
   1  26   0   49.00    9.70
  -1 -26   0   44.80    6.30
   1 -26   0   45.50    8.80
   1 -26   0   38.30    5.00
   1 -26   0   54.99    8.20
  -1  26  -2   21.40    7.20
  -1  26  -2   38.50    6.40
  -1 -26   2   10.20    6.50
   1  26   2   24.40    8.40
  -1  26  -2   35.40    8.90
  -1  26  -2   18.00   10.40
  -1 -26   2   22.90    7.50
  -1 -26   2   17.00    6.90
  -1  26  -2   26.40    5.70
  -1 -26   2   23.80    6.70
  -1  26  -2   22.70    7.20
   1 -26  -2   40.80    8.00
   1 -26  -2   31.90    7.20
   1  26   2   20.80    6.80
   1  26   2   19.90    7.20
  -1  26  -2   35.20    6.60
  -1 -26   2   26.20    7.60
   1 -26  -2   32.20    7.80
   1  26   2   19.80   12.40
   1  26   2   27.40   10.40
  -1 -26   2   18.00    6.40
   1 -26  -2   27.50    7.70
   1 -26  -2   22.80    6.00
   1  26   2   16.60    5.30
   1  26   2   29.50    6.70
   1  26   2   17.60    4.60
  -1 -26   2   22.40    5.70
  -1 -26   2   11.60    5.80
   1 -26  -2   23.10    5.50
  -1  26   2   17.50   11.10
   1  26  -2   24.50    9.30
  -1 -26  -2   21.70    5.50
   1 -26   2   26.60    5.70
   1  26  -2   23.10   12.00
  -1  26   2   29.70    7.50
  -1  26   2   16.60    6.50
   1  26  -2   25.10    7.10
  -1 -26  -2   33.80    7.40
  -1  26   2   14.20    7.60
  -1 -26  -2   36.00    6.10
   1  26  -2   32.60    7.40
  -1  26   2   14.90    8.90
  -1  26   2   21.70    6.50
  -1 -26  -2   47.90    9.10
  -1  26   2   23.10    7.20
   1 -26   2   21.10    6.40
  -1 -26  -2   22.00    6.20
   1 -26   2   18.50    5.20
   1  26  -2   35.00    8.20
   1 -26   2   18.70    6.30
   1 -26   2   26.90    6.50
   1 -26   2   11.00    6.80
   1 -26   2   28.70    6.50
  -1 -26  -2   31.60    7.50
   1 -26   2   25.60    5.80
  -1 -26   4   20.70    7.80
  -1 -26   4   20.00    8.80
   1  26   4   13.10    6.70
  -1 -26   4   11.60    7.70
   1 -26  -4    1.40    6.40
  -1 -26   4   19.50    8.60
  -1 -26   4   29.70    8.20
  -1  26  -4   17.30    7.40
   1  26   4   18.50   14.90
   1  26   4   18.30    7.60
   1 -26  -4   11.20    6.60
  -1  26  -4   17.00    6.60
  -1  26  -4   15.10   13.20
   1 -26  -4   21.10    7.30
   1 -26  -4   22.20    7.40
  -1 -26   4   18.10    8.50
  -1  26  -4   14.00    8.10
   1  26   4   24.80   11.60
   1  26   4   18.10    8.30
   1  26   4    8.40    8.20
  -1 -26   4   34.30    9.10
  -1  26  -4   17.90    9.00
   1  26  -4   25.20    8.50
  -1 -26  -4   20.20    7.60
   1 -26   4   18.30    7.20
   1 -26   4   26.70    8.30
  -1  26   4   16.30   10.30
   1 -26   4   10.20    7.80
   1 -26   4   18.90    8.80
  -1 -26  -4   22.00    6.60
   1  26  -4   28.00    8.60
  -1 -26  -4    6.20    7.40
   1 -26   4   31.00    8.50
   1  26  -4   10.40    6.60
   1 -26   4   13.60    7.10
  -1  26   4   13.20    8.80
   1 -26   4   20.50    7.80
  -1  26   4    9.50    8.00
   1  26  -4   29.70   13.40
  -1  26   4   -1.40    7.80
  -1  26   4   23.60    8.60
  -1 -26  -4   14.60    7.80
   1  26  -4    1.30    8.00
  -1 -26   6   10.30    9.30
  -1 -26   6    5.70    9.80
  -1 -26   6   10.50    8.10
   1  26   6   18.10   13.10
   1  26   6    9.50    9.00
  -1 -26   6    8.60    9.90
   1 -26  -6   22.20   10.90
   1 -26  -6    6.30    9.30
   1 -26  -6   12.40   10.30
   1  26   6    5.70   19.50
   1  26   6    9.20   11.10
  -1 -26   6   -8.50    8.80
  -1  26  -6   14.60    8.50
  -1  26  -6   10.90    9.80
  -1  26  -6   25.90   12.40
  -1  26  -6   -0.20   14.50
   1  26   6   13.30   11.40
  -1 -26   6   16.90   10.50
   1 -26  -6    6.30    9.80
   1  26   6    9.30   11.00
   1 -26   6   14.50    9.80
   1  26  -6   13.10   13.80
  -1 -26  -6   20.80   11.30
   1 -26   6  -12.00    7.30
  -1  26   6   26.50   10.90
  -1 -26  -6   21.10   10.60
  -1 -26  -6   14.50    9.80
   1 -26   6   11.10    9.90
   1 -26   6   25.20   10.90
   1 -26   6    5.80    7.10
   1  26  -6   10.30    9.60
   1  26  -6   -1.50    7.90
   1 -26   6   10.40   10.10
  -1 -26  -6   -3.90    6.30
   1  26  -6    1.30    9.40
  -1  26   6    9.30   11.10
  -1  26   6   12.10   16.50
   1  26  -6    1.50   10.10
  -1  26   6    7.00   10.30
  -1  26   6   10.20   10.60
  -1 -26   8    6.50   10.00
   1 -26  -8   -0.80   11.90
   1  26   8   23.40   15.20
   1 -26  -8   -1.60   10.90
   1  26   8   19.60   18.00
  -1  26  -8    5.60   12.60
  -1  26  -8   13.20   12.90
   1  26   8   25.80   15.50
  -1 -26   8   31.20   19.30
  -1 -26   8   12.80   13.70
  -1 -26   8   30.60   15.70
  -1 -26   8    2.10   12.40
   1  26   8    7.90   24.90
  -1  26  -8   24.00   21.70
   1 -26  -8    4.30   12.20
  -1  26   8   24.20   18.80
   1 -26   8   16.10   11.90
  -1 -26  -8    2.80   11.90
   1 -26   8   15.20   10.50
   1 -26   8   17.80   14.20
   1 -26   8   43.60   14.80
  -1 -26  -8   17.30   13.40
   1  26  -8   24.70   21.90
  -1  26   8    3.20   25.90
  -1  26   8   16.00   12.30
   1  26  -8   18.00   15.60
  -1 -26  -8   18.10   13.30
  -1  26   8   22.80   15.20
   1  26  -8   24.20   13.50
  -1  27  -1  524.05   52.89
   1  27   1  562.54   45.90
   1  27   1  604.04   43.30
  -1  27  -1  546.25   43.00
   1 -27  -1  533.65   42.60
   1 -27  -1  558.14   43.80
   1 -27  -1  523.45   43.80
  -1  27  -1  588.54   43.40
  -1  27  -1  536.15   46.40
  -1 -27   1  624.24   45.70
  -1  27  -1  541.15   43.10
  -1 -27   1  542.25   44.10
   1 -27  -1  639.84   44.90
  -1  27  -1  565.34   45.70
   1 -27  -1  504.65   43.80
  -1  27  -1  579.94   43.50
   1  27   1  576.54   42.30
   1  27   1  609.04   48.30
   1  27   1  578.94   45.20
   1  27   1  586.94   43.00
   1  27   1  593.54   52.79
  -1  27  -1  505.25   45.50
  -1 -27   1  534.25   43.10
  -1 -27   1  498.75   44.20
  -1 -27   1  610.84   43.60
  -1 -27   1  556.54   43.50
  -1 -27   1  582.14   43.70
  -1 -27   1  552.04   42.30
   1  27  -1  529.95   46.80
   1 -27   1  630.94   44.40
   1  27  -1  527.85   42.80
  -1 -27  -1  524.05   43.20
   1  27  -1  560.94   44.70
   1 -27   1  562.24   42.70
  -1 -27  -1  530.85   42.60
   1 -27   1  466.75   44.10
   1  27  -1  497.95   51.29
  -1  27   1  524.45   52.69
   1  27  -1  548.55   45.90
   1 -27   1  564.64   45.00
   1  27  -1  605.74   44.30
  -1  27   1  621.74   44.40
  -1 -27  -1  519.75   43.70
  -1  27   1  557.54   47.10
  -1  27   1  491.75   45.00
  -1 -27  -1  579.14   44.80
   1 -27   1  615.24   42.30
  -1  27   1  584.44   45.80
   1 -27   1  588.34   43.70
  -1 -27  -1  532.25   44.00
  -1  27   1  587.74   43.90
  -1 -27  -1  594.44   42.90
   1  27  -1  542.55   43.20
  -1 -27  -1  540.25   42.90
  -1  27   1  571.74   44.70
  -1  27   1  609.14   44.80
   1 -27   1  544.45   42.60
  -1  27  -3  134.09   18.00
   1  27   3  129.79   18.10
   1  27   3   90.59   15.80
   1 -27  -3  136.29   17.10
  -1 -27   3   89.29   15.20
  -1 -27   3  146.39   18.30
   1  27   3   65.79   18.30
   1 -27  -3  157.28   17.90
  -1  27  -3  141.19   19.30
  -1  27  -3  156.98   26.60
  -1 -27   3   99.09   16.00
   1 -27  -3  169.58   17.50
  -1 -27   3  113.49   15.20
  -1  27  -3  155.38   14.30
   1 -27  -3  146.09   16.10
   1 -27  -3  136.59   17.30
  -1  27  -3  114.79   16.90
  -1 -27   3  115.49   15.90
  -1 -27   3  130.09   16.50
  -1 -27   3  117.99   16.50
   1  27   3  145.99   20.70
   1  27   3  108.39   14.30
   1  27   3  141.39   17.50
  -1 -27  -3  145.69   16.80
   1  27  -3  164.48   15.90
  -1  27   3  101.59   16.10
  -1 -27  -3  140.59   14.10
   1  27  -3  159.28   17.60
   1 -27   3  154.68   18.50
   1 -27   3  107.69   14.60
   1 -27   3  111.89   16.40
   1 -27   3  140.29   17.30
  -1  27   3  154.48   28.30
   1  27  -3  164.28   19.10
  -1  27   3  109.69   15.90
   1 -27   3  107.79   15.20
  -1  27   3  106.49   16.20
   1  27  -3  181.08   21.50
   1 -27   3  148.39   15.90
  -1  27   3  126.09   18.30
  -1 -27  -3  167.78   17.70
  -1  27   3  113.09   19.50
  -1 -27  -3  160.68   18.50
   1 -27   3  121.59   15.90
   1  27  -3  176.98   28.20
  -1 -27  -3  133.19   16.40
  -1  27   3  122.59   17.60
   1  27   5   51.39   14.30
   1  27   5   77.59   15.70
  -1  27  -5  100.99   14.80
   1 -27  -5   79.29   14.80
  -1  27  -5   87.19   23.20
  -1  27  -5   65.29   13.80
   1  27   5   87.69   25.40
   1 -27  -5   89.69   13.70
  -1 -27   5  111.59   17.00
  -1 -27   5   78.89   13.30
   1  27   5  115.99   20.90
  -1 -27   5   78.39   15.10
  -1 -27   5   96.29   16.60
   1 -27  -5   71.69   14.00
  -1  27  -5   73.39   16.30
  -1  27  -5   84.59   16.10
  -1 -27   5   84.09   15.20
  -1 -27   5   62.19   13.90
  -1 -27   5   92.29   15.00
   1  27   5   83.69   14.10
   1 -27  -5   97.69   16.30
   1  27   5  106.19   17.50
   1 -27   5   83.89   15.50
   1 -27   5   62.69   12.50
   1  27  -5   86.69   17.00
  -1 -27  -5   56.39   11.80
  -1 -27  -5   91.09   15.40
   1 -27   5   96.79   15.30
  -1  27   5   62.39   25.30
   1 -27   5   66.49   14.50
   1 -27   5   87.09   15.70
  -1  27   5   97.79   18.00
   1  27  -5   82.09   23.50
   1 -27   5  106.29   15.70
   1  27  -5   96.29   15.80
  -1 -27  -5  100.89   16.60
   1  27  -5   87.69   14.90
  -1  27   5   80.29   16.40
  -1  27   5   87.29   18.50
   1 -27   5   74.19   13.80
  -1  27   5   93.09   17.00
  -1 -27  -5   61.49   13.80
  -1  27   5  113.19   17.30
   1  27  -5   59.39   14.40
  -1 -27  -5   72.39   14.90
  -1 -27   7   12.70   12.20
  -1 -27   7   27.30   12.10
  -1  27  -7    4.60    8.60
   1  27   7   19.30   15.50
   1 -27  -7   20.80   12.80
   1  27   7   34.80   14.60
  -1  27  -7    3.30   10.60
   1  27   7   -6.40   20.20
   1 -27  -7    7.70   12.00
   1 -27  -7    8.60   11.20
  -1  27  -7   15.30   19.50
   1  27   7   -8.30   11.40
  -1 -27   7   20.20   12.50
  -1 -27   7   16.40   12.60
  -1 -27   7   18.30   12.90
  -1  27  -7   11.70   14.10
   1 -27  -7   11.50    9.60
   1  27   7   28.30   12.20
  -1 -27   7   13.00   11.00
  -1 -27  -7   15.50   11.40
   1  27  -7    2.40   10.10
   1  27  -7   20.70   11.70
   1  27  -7    3.80   17.20
   1 -27   7   34.50   12.80
  -1 -27  -7    5.60   11.40
  -1  27   7   29.80   15.50
   1 -27   7   28.70   12.70
  -1 -27  -7    0.60   10.10
   1 -27   7   22.50   12.90
  -1  27   7   40.70   15.20
  -1  27   7   -0.20   23.00
  -1 -27  -7   -3.00    7.20
  -1  27   7   23.70   16.90
   1 -27   7   35.00   12.70
   1  27  -7   21.30   13.70
   1 -27   7   17.00   11.00
   1 -27   7   22.20   13.20
   1  27  -7    7.70    9.00
  -1  27   7   31.60   13.10
   1 -27  -9   36.40   16.00
  -1  27  -9   34.60   16.40
   1 -27  -9    6.30   14.70
  -1 -27   9   35.20   17.40
   1  27   9   27.40   20.70
   1  27   9   15.50   30.30
  -1  27  -9   38.30   24.70
  -1 -27   9   -1.10   13.70
  -1  27  -9   47.30   19.30
  -1 -27   9   32.10   17.00
   1  27   9   27.70   17.70
   1  27  -9   10.60   21.20
  -1  27   9   17.20   31.10
   1  27  -9   29.50   14.90
  -1 -27  -9   44.50   17.70
  -1  27   9   18.10   18.30
  -1 -27  -9   39.80   16.50
   1  27  -9   31.80   20.10
   1 -27   9   30.50   17.10
   1  27  -9   26.40   15.60
  -1  27   9   28.50   17.80
  -1  27   9   24.60   22.30
   1 -27   9   22.20   15.20
   1  28   0   18.90    4.70
  -1  28   0   21.00    6.00
   1  28   0   20.20   12.00
  -1 -28   0   17.00    4.60
  -1  28   0   14.10    5.30
  -1  28   0   13.70    7.40
   1  28   0   19.30    8.80
   1 -28   0   10.50    5.00
   1 -28   0   13.10    6.30
  -1  28   0   16.40    7.50
  -1 -28   0   13.50    5.00
  -1 -28   0   11.20    3.90
  -1  28   0   16.00    5.20
  -1  28   0   16.80    6.80
   1 -28   0   16.70    5.50
  -1 -28   0   15.90    5.40
   1 -28   0   23.40    6.70
  -1 -28   0   16.60    5.50
  -1 -28   0   14.00    5.00
   1  28   0   12.20    5.20
  -1  28   0    3.10    8.20
   1  28   0   22.70    5.70
   1 -28   0   14.40    4.90
   1  28   0    9.90    5.60
  -1  28   0   19.40    6.10
  -1 -28   0   17.30    6.80
  -1 -28   0    8.40    5.60
  -1 -28   0   13.00    4.40
   1  28   0   27.80    7.60
   1 -28  -2   29.60    7.80
  -1 -28   2   39.70    7.20
  -1  28  -2   40.30    8.20
   1  28   2   58.89   10.20
   1 -28  -2   32.20    6.70
  -1  28  -2   16.20    5.40
   1  28   2   35.90    9.10
  -1 -28   2   36.40    8.30
  -1 -28   2   32.70    8.00
  -1 -28   2   43.40    9.80
   1  28   2   47.80   16.90
  -1 -28   2   43.40    8.90
   1  28   2   45.30    8.50
   1 -28  -2   21.60    7.30
  -1  28  -2   21.80    9.10
  -1  28  -2   27.10   12.20
  -1 -28   2   65.79    9.70
   1 -28  -2   43.40    9.20
  -1  28  -2   43.20   10.40
   1  28   2   31.60    6.80
   1  28   2   44.80   12.90
  -1  28  -2   12.60    6.40
   1 -28  -2   25.30    7.50
   1 -28  -2   26.90    7.30
   1  28   2   25.40    8.20
  -1 -28   2   31.80    7.50
  -1  28  -2   30.00    9.10
   1  28  -2   27.00    9.90
   1 -28   2   31.20    6.80
   1 -28   2   31.60    6.30
  -1  28   2   42.70    9.70
   1  28  -2   24.60    7.60
  -1 -28  -2   33.30    7.20
  -1 -28  -2   17.60    6.30
   1  28  -2   18.40   12.30
  -1  28   2   50.99   11.70
   1 -28   2   41.90    9.50
   1  28  -2   30.10    8.10
  -1  28   2   35.20    9.80
  -1 -28  -2   29.50    8.30
  -1  28   2   44.10    9.30
   1 -28   2   48.50    7.70
  -1  28   2   42.50   17.30
  -1  28   2   34.40    7.90
  -1 -28  -2   19.20    7.00
   1 -28   2   38.90    8.30
   1 -28   2   17.70    7.70
  -1 -28  -2   19.00    6.20
  -1 -28  -2   37.50    6.60
   1 -28   2   50.49    8.30
   1  28  -2   32.00    8.50
  -1  28   2   46.80    9.40
  -1 -28   4   39.00   10.20
  -1  28  -4   23.50   15.20
  -1  28  -4   38.90   10.10
   1  28   4   42.50   11.80
  -1  28  -4   43.00    9.10
  -1 -28   4   36.10    9.80
  -1 -28   4   36.30    9.10
   1 -28  -4   39.10   10.70
   1  28   4   48.40   12.00
  -1 -28   4   46.30    9.50
   1 -28  -4   20.50    9.00
  -1  28  -4   39.10   11.90
   1  28   4   40.70    9.70
   1  28   4   37.80   18.20
   1 -28  -4   35.70    8.30
  -1 -28   4   29.30    9.90
   1  28   4   38.70   10.80
   1 -28  -4   24.60    8.10
  -1 -28   4   46.90   10.70
   1  28   4   33.80   13.20
  -1  28  -4   17.30    9.50
  -1 -28   4   36.30   10.30
   1 -28   4   17.10    7.90
  -1  28   4   43.00   11.40
  -1 -28  -4   31.80    8.00
   1 -28   4   51.19   10.10
   1 -28   4   54.29   10.70
   1  28  -4   37.80   16.20
  -1  28   4   41.70   10.30
  -1 -28  -4   17.20    8.70
   1  28  -4   51.09   11.10
   1  28  -4   24.10    8.60
  -1  28   4   20.00   19.00
  -1  28   4   33.70   12.80
   1  28  -4   34.20    9.70
   1 -28   4   32.80    9.00
   1 -28   4   41.80   10.20
  -1  28   4   24.20   10.20
   1 -28   4   31.80    9.30
   1 -28   4   32.00    9.80
  -1 -28  -4   31.50    9.70
   1  28  -4   29.90   10.30
  -1  28   4   35.30   10.70
  -1 -28  -4   12.30    8.00
   1 -28  -6    9.40    8.20
  -1 -28   6    9.70   10.20
  -1 -28   6    0.70    9.70
   1 -28  -6   21.70   11.20
   1  28   6   13.50   11.70
   1  28   6   12.70   11.30
  -1  28  -6   17.30   10.70
   1  28   6   21.30   21.40
  -1 -28   6    6.70   10.10
   1 -28  -6   27.10   11.40
  -1  28  -6   12.70    8.50
  -1 -28   6    4.30   10.40
   1  28   6    8.80   11.20
  -1  28  -6   -7.00    8.50
   1 -28  -6    6.20   10.20
   1  28   6   -1.10   11.60
  -1  28  -6   29.10   12.70
  -1 -28   6    9.10    9.30
  -1 -28   6    7.30    8.50
  -1  28  -6   18.10   17.40
   1  28  -6   19.90   11.00
  -1  28   6    7.70   20.70
   1 -28   6   23.10   10.90
   1 -28   6   21.30   11.10
   1 -28   6  -12.80    8.00
   1 -28   6    5.80    9.50
  -1  28   6    8.90    9.00
   1  28  -6    8.70    9.70
  -1 -28  -6   31.70   11.90
   1  28  -6   28.20   11.60
   1  28  -6   11.50   11.40
   1 -28   6    1.20    8.60
  -1  28   6   13.30   11.00
  -1 -28  -6   -6.40    8.00
  -1 -28  -6    9.70    9.80
   1  28  -6   -0.40   10.80
  -1  28   6   15.20   11.20
  -1 -28  -6    9.80   10.30
   1 -28   6   11.50    9.90
  -1  28   6    9.20   11.80
   1 -28  -8    5.00   12.20
  -1 -28   8   12.50   11.40
   1  28   8    0.70   14.10
   1  28   8   -9.00   13.10
  -1 -28   8   -6.90   12.10
  -1 -28   8    4.30   12.40
  -1 -28   8    3.70   12.90
   1  28   8    8.50   26.30
  -1  28  -8   -0.90   11.50
  -1  28  -8    3.80   19.30
   1  28   8  -10.60   14.70
   1 -28  -8    1.30   11.80
   1 -28  -8   16.50   13.30
  -1  28  -8  -11.20   11.60
   1 -28   8    7.20   13.70
  -1 -28  -8   -4.00   10.80
  -1 -28  -8    1.60   12.70
   1 -28   8    4.20   11.40
  -1  28   8    6.80   14.50
  -1  28   8   -5.10   23.70
  -1 -28  -8   12.80   12.40
   1  28  -8    3.30   19.50
  -1  28   8   10.80   18.10
   1  28  -8   21.00   14.80
   1  28  -8   -8.70   10.60
  -1  28   8   -1.10   13.00
   1 -28   8   15.50   13.00
   1  28  -8    6.10   14.40
  -1 -29   1   10.50    5.70
   1  29   1   14.30    6.30
  -1 -29   1   11.30    5.70
  -1  29  -1   33.90   13.70
   1 -29  -1   37.10    7.20
   1 -29  -1   26.10    5.90
  -1  29  -1   52.89    7.80
  -1  29  -1   45.30    7.80
   1 -29  -1   51.09    8.70
  -1  29  -1   39.70    9.60
   1  29   1   16.90    7.40
  -1  29  -1   48.30    8.00
  -1 -29   1   14.60    5.80
   1  29   1   19.00    4.90
   1 -29  -1   49.00    8.10
  -1 -29   1   15.60    6.50
   1  29   1   12.00   12.00
   1  29   1   10.90    6.60
  -1 -29   1   16.10    7.10
   1 -29  -1   37.40    8.50
   1  29   1   12.90    4.80
   1  29   1   14.70    5.70
  -1  29  -1   21.20    7.40
  -1  29  -1   44.50   11.50
  -1 -29   1   15.70    4.80
   1  29   1   15.90    9.90
  -1  29  -1   52.29    7.60
  -1 -29   1   18.80    6.00
  -1 -29   1   14.70    5.10
   1 -29  -1   36.80    7.40
   1 -29   1   22.80    5.70
   1 -29   1   18.60    5.20
  -1 -29  -1   46.50    9.10
  -1  29   1   13.20    9.00
   1 -29   1   17.80    6.60
  -1 -29  -1   51.79    8.10
  -1  29   1   22.60    6.50
  -1  29   1    8.70    5.60
   1  29  -1   50.49   16.60
  -1 -29  -1   33.70    6.30
   1 -29   1    5.10    6.00
  -1  29   1   24.30    8.50
  -1 -29  -1   51.69    7.60
   1 -29   1   21.70    5.00
  -1 -29  -1   45.00    8.60
  -1  29   1   23.40    8.40
   1  29  -1   56.09   12.60
  -1 -29  -1   45.10    7.00
   1  29  -1   38.80    9.10
  -1  29   1   13.60    6.10
  -1  29   1    1.40   12.00
   1  29  -1   53.49    9.20
   1  29  -1   50.19    9.00
  -1 -29  -1   34.40    7.70
   1 -29   1   10.80    6.30
   1  29  -1   42.20    6.80
   1 -29   1   21.80    5.50
   1  29  -1   37.60    7.10
   1  29   3  183.58   19.70
   1 -29  -3  107.79   15.80
  -1  29  -3  116.99   15.00
   1 -29  -3  128.49   17.50
   1 -29  -3   99.79   15.20
   1 -29  -3  126.19   15.80
  -1  29  -3  131.19   18.40
  -1 -29   3   94.69   15.90
   1 -29  -3  151.78   17.60
  -1 -29   3  117.59   16.10
  -1 -29   3   84.29   15.70
  -1 -29   3  120.09   17.20
  -1  29  -3  102.39   23.30
  -1  29  -3  118.69   17.10
   1  29   3  146.39   18.90
  -1 -29   3  146.69   18.50
   1  29   3  190.58   30.30
  -1  29  -3  110.39   18.30
  -1 -29   3  134.49   16.60
   1  29   3  129.69   14.90
   1  29   3  138.89   18.30
  -1 -29   3  123.49   16.30
   1  29   3  157.98   22.40
  -1  29   3  166.98   18.40
   1 -29   3  139.49   15.80
  -1 -29  -3  108.09   15.30
  -1  29   3  134.39   18.80
  -1 -29  -3  135.19   16.70
  -1  29   3  135.39   27.50
   1  29  -3   96.99   16.70
   1  29  -3  128.19   19.80
  -1  29   3  139.49   21.30
   1 -29   3  139.29   16.60
   1  29  -3   95.29   23.10
   1 -29   3  116.99   16.50
  -1 -29  -3  120.69   15.50
   1  29  -3  123.89   16.60
   1 -29   3  168.18   19.30
   1 -29   3  180.48   17.90
  -1 -29  -3  110.19   16.70
   1 -29   3  124.99   17.40
  -1  29   3  126.49   17.90
  -1  29   3  123.19   16.90
   1 -29   3  139.59   15.70
   1  29  -3   95.49   15.20
  -1 -29  -3  113.09   15.50
   1 -29  -5   50.49   12.90
   1  29   5   49.70   12.30
  -1  29  -5   36.60   12.40
   1 -29  -5   24.10    9.10
   1  29   5   63.99   17.20
  -1  29  -5   48.20   13.90
  -1 -29   5   47.10   12.90
  -1 -29   5   49.40   12.20
  -1  29  -5   47.20   10.90
  -1 -29   5   53.29   13.00
  -1 -29   5   51.99   13.30
  -1  29  -5   40.70   12.70
   1  29   5   66.29   14.50
   1  29   5   57.39   14.60
   1  29   5   68.19   23.40
  -1 -29   5   33.10   11.30
   1 -29  -5   48.00   11.30
  -1 -29   5   51.49   11.80
   1 -29  -5   41.70   12.00
  -1 -29   5   19.20   11.00
  -1  29  -5   45.40   18.30
  -1  29   5   66.89   14.20
   1  29  -5   34.60   11.20
  -1  29   5   41.70   13.70
  -1 -29  -5   51.39   11.10
   1  29  -5   54.39   20.20
  -1  29   5   72.49   16.60
   1 -29   5   46.60   11.50
   1 -29   5   44.40   12.50
  -1  29   5   45.10   15.60
  -1  29   5   42.70   23.60
  -1 -29  -5   51.49   13.20
   1  29  -5   34.20   12.40
  -1 -29  -5   43.80   12.20
  -1  29   5   35.80   12.50
   1 -29   5   46.50   11.80
  -1 -29  -5   44.30   11.90
   1 -29   5   46.70   11.00
  -1 -29  -5   46.00   12.80
   1  29  -5   54.89   12.60
   1 -29   5   45.90   12.00
   1  29  -5   62.99   15.90
   1 -29   5   66.19   13.40
   1 -29   5   48.70   11.60
  -1  29  -7   36.80   23.00
  -1  29  -7   33.30   14.20
   1 -29  -7   42.60   14.60
   1  29   7   35.50   13.40
  -1 -29   7    8.00   10.80
   1  29   7    7.50   23.90
  -1 -29   7   41.70   15.20
  -1 -29   7   25.10   13.30
   1 -29  -7   21.90   13.40
   1  29   7   48.90   19.10
  -1 -29   7   20.90   12.20
   1  29   7   25.00   14.70
   1  29   7   42.40   16.20
   1 -29  -7   31.10   14.20
  -1 -29   7   56.09   15.30
  -1  29  -7   37.30   14.70
   1 -29  -7   38.20   13.60
  -1 -29   7   34.50   14.50
  -1  29  -7   24.70   14.10
   1 -29   7   33.80   13.50
  -1  29   7   18.50   16.70
  -1 -29  -7   23.60   13.20
  -1 -29  -7   53.69   16.10
   1  29  -7   23.00   10.70
   1 -29   7   53.49   14.80
   1 -29   7   59.19   16.20
  -1 -29  -7   32.90   11.80
  -1  29   7   49.60   16.60
  -1  29   7   21.90   28.20
   1 -29   7   12.90   11.10
  -1  29   7   46.50   15.00
   1  29  -7   33.30   14.70
   1  29  -7   49.99   14.60
  -1  29   7   53.29   18.00
  -1 -29  -7   48.00   15.10
   1  29  -7   27.20   15.70
   1  29  -7   35.90   22.50
   1 -29   7   40.70   14.10
   1  29   9   39.20   21.70
  -1 -29   9   -0.90   14.80
   1  29   9    7.60   27.30
  -1  29  -9   -1.00   22.20
  -1  29  -9   41.10   17.00
   1 -29  -9   22.20   15.00
  -1 -29   9   18.40   15.40
   1  29   9    3.70   15.60
   1 -29  -9    5.30   14.00
  -1  29  -9   15.10   25.60
  -1 -29   9   19.50   16.20
  -1 -29  -9    5.70   13.10
   1  29  -9  -13.70   11.50
  -1  29   9   12.80   15.80
  -1 -29  -9    2.90   12.70
   1  29  -9   19.60   23.00
  -1 -29  -9   13.20   14.70
   1 -29   9   -4.40   13.40
   1  29  -9   -5.40   14.30
  -1  29   9   42.90   19.00
  -1  29   9    1.30   30.90
  -1  29   9    5.80   20.20
   1 -29   9    9.50   16.00
   1  29  -9    8.30   13.00
   1  30   0   82.09   12.00
   1 -30   0   82.39   10.40
   1  30   0   78.29   20.40
  -1  30   0   74.49   11.40
  -1  30   0   59.79   18.30
   1 -30   0   63.19   10.40
   1 -30   0   75.29   12.00
  -1 -30   0   82.29   11.00
   1 -30   0   89.09   11.60
   1  30   0   72.99   12.90
  -1 -30   0   53.09   10.00
   1  30   0   72.29    9.20
  -1 -30   0   67.69   11.00
   1 -30   0   73.29   11.50
  -1  30   0   70.99   10.90
   1 -30   0   82.09   11.20
  -1  30   0   61.29   13.90
   1  30   0   75.09   12.30
  -1 -30   0   66.99    9.00
  -1  30   0   51.89    9.80
   1  30   0   73.49   10.00
  -1  30   0   77.49   10.70
  -1 -30   0   68.79   11.40
  -1 -30   0   84.39   12.90
  -1  30   0   71.19   13.80
  -1  30   0   82.39   13.90
   1  30   0   64.59   14.30
   1  30   2   84.29   17.20
  -1 -30   2   82.99   11.70
   1  30   2   79.49   11.70
  -1  30  -2   67.39   13.80
   1 -30  -2   64.29   11.10
   1 -30  -2   65.19   11.50
  -1 -30   2   59.99   10.80
   1 -30  -2   62.19   11.30
   1  30   2   53.39   13.30
   1 -30  -2   75.29   10.30
  -1  30  -2   50.69   18.70
  -1  30  -2   83.89   11.50
  -1 -30   2   75.89   13.10
   1 -30  -2   68.99   12.00
   1  30   2   78.29   13.10
  -1  30  -2   57.29   13.60
  -1 -30   2   63.39   12.20
  -1 -30   2   77.09   10.90
   1  30   2   56.89   11.10
   1 -30  -2   69.69   11.60
  -1  30  -2   75.99   11.40
  -1  30  -2   64.69   12.50
   1  30   2   80.99   13.70
  -1 -30   2   73.19   13.00
  -1 -30   2   79.39   11.20
   1  30   2   95.59   22.40
  -1  30   2   74.09   12.10
  -1 -30  -2   83.69   11.30
   1 -30   2   85.19   12.90
  -1  30   2   85.59   14.50
   1 -30   2   87.49   11.10
  -1 -30  -2   84.09   11.70
   1  30  -2   50.89   17.80
  -1  30   2   60.99   10.80
   1 -30   2  112.99   15.20
  -1  30   2   82.89   22.40
   1  30  -2   93.69   16.40
   1  30  -2   73.39   11.80
   1  30  -2   93.89   13.30
  -1 -30  -2   58.39   10.70
  -1  30   2  100.09   15.50
  -1  30   2  105.99   17.90
  -1 -30  -2   82.39   12.90
   1  30  -2   87.59   13.90
   1 -30   2   67.59   12.40
   1 -30   2   87.69   10.70
  -1 -30  -2   79.19   12.40
   1 -30   2   94.39   12.20
  -1  30   2   75.59   12.70
  -1 -30  -2   86.29   10.80
   1  30   4   66.29   13.50
   1 -30  -4   54.49   12.10
  -1 -30   4   69.59   13.30
   1  30   4   49.60   12.90
   1  30   4   65.49   22.30
  -1 -30   4   55.69   11.80
  -1  30  -4   57.79   14.50
  -1  30  -4   30.40   17.00
  -1  30  -4   53.79   13.10
   1 -30  -4   33.90   11.20
   1 -30  -4   41.80   10.30
  -1  30  -4   53.19   13.20
   1  30   4   33.70   11.60
  -1 -30   4   54.59   13.00
  -1 -30   4   34.60   10.80
  -1 -30   4   45.00   11.40
  -1 -30   4   37.10   10.30
  -1 -30   4   51.89   12.50
   1 -30  -4   55.29   10.90
   1  30   4   64.49   16.10
  -1  30  -4   43.50    9.80
   1  30  -4   48.90   11.00
  -1 -30  -4   46.70   12.10
  -1  30   4   44.80   12.80
  -1 -30  -4   45.00   11.30
   1 -30   4   52.59   11.30
  -1  30   4   49.90   12.00
  -1  30   4   56.99   23.50
  -1 -30  -4   60.69   12.00
  -1 -30  -4   68.89   12.10
   1 -30   4   32.30   10.00
   1 -30   4   52.59   10.90
   1 -30   4   61.29   11.90
  -1  30   4   51.19   14.20
   1  30  -4   51.69   11.50
   1 -30   4   42.30   10.70
   1 -30   4   46.00   11.20
   1 -30   4   58.19   10.90
   1  30  -4   36.50   17.30
  -1  30   4   58.89   14.80
  -1  30   4   53.49   11.60
   1  30  -4   59.39   14.60
   1  30  -4   40.50   12.20
   1  30   6   30.70   13.90
   1 -30  -6   35.90   13.00
   1  30   6   19.50   21.50
   1  30   6   27.80   13.50
   1  30   6   16.90   12.40
  -1 -30   6   31.40   13.50
  -1 -30   6   30.10   10.90
   1 -30  -6   12.80   11.20
   1 -30  -6   18.40   11.40
  -1 -30   6   31.40   12.70
  -1 -30   6    9.20   10.30
  -1  30  -6   34.80   18.90
  -1  30  -6   27.70   10.90
  -1  30  -6   24.20   12.60
  -1  30  -6   27.80   13.60
   1  30   6   33.30   15.80
  -1 -30   6   14.90   11.60
  -1 -30   6   16.00   10.90
   1  30  -6   30.60   19.30
  -1 -30  -6   29.00   11.70
  -1  30   6   20.90   11.40
  -1 -30  -6    5.20   10.30
  -1 -30  -6   29.80   12.20
   1  30  -6   28.80   12.20
  -1  30   6   33.70   16.60
  -1  30   6    8.40   11.10
   1  30  -6   30.90   14.80
  -1  30   6   26.20   14.70
   1 -30   6    3.60   10.00
  -1 -30  -6   11.30   10.50
   1 -30   6   25.60   10.30
   1 -30   6   30.40   11.60
   1 -30   6   15.80   12.40
   1  30  -6    9.50   10.80
   1 -30   6   20.70   11.50
  -1  30   6   20.90   25.20
   1 -30   6   22.00    9.70
   1  30  -6   32.20   12.20
  -1  30  -8  -10.70   12.00
   1 -30  -8   15.10   14.30
  -1  30  -8   21.60   14.80
   1  30   8   11.10   17.80
   1 -30  -8    8.30   13.30
  -1 -30   8   -6.90   12.10
  -1 -30   8    8.40   14.10
   1  30   8    2.60   24.20
  -1 -30   8    8.70   11.60
   1  30   8    7.70   14.40
  -1 -30   8   13.90   13.00
   1 -30  -8   11.60   13.40
   1  30   8   -1.90   13.70
  -1  30  -8    9.20   17.10
  -1 -30  -8   -6.70   10.90
  -1 -30  -8   14.30   13.70
   1 -30   8   -8.70   11.60
   1  30  -8    7.50   14.70
  -1  30   8   -2.90   13.70
   1  30  -8    7.40   19.60
  -1  30   8    9.10   27.70
   1  30  -8   14.70   12.60
   1 -30   8   14.90   11.70
   1  30  -8   21.50   15.30
  -1  30   8   19.50   19.10
   1 -30   8   -1.30   11.70
  -1  30   8   30.20   16.20
  -1 -30  -8   25.60   14.30
  -1  31  -1  142.09   28.10
   1 -31  -1  150.78   14.60
   1  31   1  126.39   18.30
   1  31   1  113.49   15.70
  -1 -31   1  142.09   14.50
   1 -31  -1  165.18   15.60
   1 -31  -1  131.79   16.80
   1  31   1  160.38   22.60
  -1  31  -1  147.49   19.60
  -1 -31   1   88.49   15.00
  -1  31  -1  139.99   14.50
   1  31   1  149.99   18.90
  -1 -31   1  148.29   16.00
   1 -31  -1  154.18   17.20
  -1  31  -1  146.99   19.00
   1 -31  -1  156.98   17.20
  -1  31  -1  138.89   20.00
  -1  31  -1  159.78   15.20
  -1 -31   1  164.98   17.40
  -1 -31   1  132.09   18.20
  -1  31  -1  147.59   14.70
  -1 -31   1  163.68   18.80
   1 -31  -1  119.29   16.90
   1  31   1  146.99   14.60
   1  31   1  161.48   28.80
  -1 -31   1  141.49   14.80
   1 -31   1  149.29   14.20
   1  31  -1  161.18   14.50
  -1  31   1  113.59   15.60
   1  31  -1  155.58   28.50
   1 -31   1  126.19   17.50
  -1 -31  -1  141.29   17.10
   1 -31   1  144.09   14.30
  -1  31   1  164.38   20.10
  -1 -31  -1  174.88   19.20
  -1 -31  -1  150.88   17.70
  -1  31   1  172.18   31.60
  -1 -31  -1  170.38   14.90
   1 -31   1  133.29   16.10
  -1 -31  -1  181.48   16.30
   1  31  -1  168.38   22.40
   1  31  -1  162.78   15.20
  -1 -31  -1  147.49   14.30
  -1 -31  -1  147.39   14.40
  -1  31   1  109.09   19.70
   1  31  -1  145.59   18.10
   1 -31   1  155.58   18.40
  -1  31   1  121.09   16.40
   1 -31   1  148.49   17.20
   1  31  -1  149.19   17.60
  -1  31   1  145.89   17.40
  -1  31   1  155.48   20.10
   1  31  -1  144.69   19.90
  -1 -31   3  128.39   18.50
   1 -31  -3  148.39   18.40
   1  31   3  155.88   19.20
  -1  31  -3  167.58   22.50
  -1 -31   3  119.09   18.20
   1  31   3  171.78   30.90
   1 -31  -3  151.58   17.60
   1  31   3  113.49   18.20
   1 -31  -3  143.59   18.90
  -1 -31   3  117.69   17.90
   1 -31  -3  134.79   17.70
  -1 -31   3  116.99   17.20
   1  31   3  153.08   20.00
  -1  31  -3  172.18   21.10
   1  31   3  118.89   20.40
  -1  31  -3  134.49   16.70
  -1 -31   3  129.29   17.60
  -1  31  -3  152.98   20.90
   1 -31  -3  140.99   18.60
  -1 -31   3  143.19   18.10
  -1  31  -3  127.79   27.00
  -1 -31   3  163.58   18.40
  -1  31   3  138.99   20.20
  -1 -31  -3  159.78   19.60
   1  31  -3  154.68   19.30
   1 -31   3  166.68   18.40
   1 -31   3  129.99   18.20
  -1 -31  -3  164.18   18.70
   1 -31   3  165.28   17.20
  -1  31   3  104.99   16.80
  -1 -31  -3  166.78   19.00
  -1  31   3  126.89   18.20
  -1  31   3  126.19   19.20
  -1  31   3  174.68   32.50
  -1  31   3  161.38   24.20
   1  31  -3  174.48   21.50
   1 -31   3  122.99   17.30
   1 -31   3  111.69   17.90
   1 -31   3  175.48   20.40
   1  31  -3  124.09   17.40
  -1 -31  -3  158.48   18.20
   1  31  -3  175.48   23.80
   1  31  -3  191.68   32.10
   1 -31   3  123.19   18.00
  -1 -31  -3  147.99   17.50
   1 -31  -5   52.79   12.30
  -1  31  -5   54.49   15.80
  -1 -31   5   73.89   15.30
  -1 -31   5   95.89   16.20
  -1 -31   5   59.69   14.70
  -1 -31   5   65.49   13.60
  -1  31  -5   82.29   25.50
  -1 -31   5   62.49   14.20
   1 -31  -5   87.19   14.40
   1  31   5   86.99   16.40
   1  31   5   65.69   15.80
   1  31   5   53.09   15.20
  -1  31  -5   71.49   15.70
  -1 -31   5   48.50   12.20
   1 -31  -5   52.79   13.90
  -1 -31   5   88.49   15.70
  -1  31  -5   70.29   15.50
   1 -31  -5   80.79   15.00
   1  31   5   67.09   21.60
   1  31   5   55.09   16.30
  -1 -31  -5   81.99   14.00
  -1  31   5   67.89   26.80
   1 -31   5   64.19   14.50
   1  31  -5   76.09   17.70
  -1 -31  -5   67.89   14.40
   1  31  -5   72.09   14.40
   1 -31   5   91.89   15.80
   1 -31   5   69.99   13.80
  -1  31   5   61.19   16.70
   1  31  -5   90.09   25.90
  -1  31   5   57.59   14.40
  -1 -31  -5   57.19   14.30
   1 -31   5   60.59   13.30
   1 -31   5   27.00   10.60
  -1 -31  -5   52.29   13.90
   1 -31   5   56.69   13.20
   1  31  -5   80.69   14.90
   1 -31   5   62.59   13.70
  -1  31   5   73.69   17.20
  -1  31   5   72.99   18.20
  -1 -31  -5   50.39   13.00
  -1  31   5   39.10   13.50
   1  31  -5   67.59   15.80
  -1  31  -7    1.70   11.60
  -1  31  -7   33.50   15.30
  -1 -31   7    3.60   10.80
   1 -31  -7   11.00   12.20
  -1  31  -7   19.90   13.90
   1 -31  -7   31.00   14.10
  -1 -31   7   21.30   13.10
   1 -31  -7   12.50   12.10
   1  31   7   13.60   23.50
   1 -31  -7   18.10   12.10
  -1  31  -7   12.20   16.10
   1  31   7   41.70   15.70
  -1 -31   7   30.80   14.90
   1  31   7   23.10   11.90
   1  31   7   29.40   17.40
  -1 -31   7    1.30   11.00
  -1 -31   7    8.50   10.90
  -1 -31   7   14.60   13.60
   1  31   7   -1.20   12.70
   1 -31   7   45.20   14.40
  -1  31   7   18.90   15.20
   1 -31   7    2.40   10.80
  -1 -31  -7   27.40   14.00
  -1  31   7   30.50   28.30
   1 -31   7   18.80   13.20
   1 -31   7   14.10   11.30
  -1  31   7   45.60   16.90
   1  31  -7   29.50   13.10
   1  31  -7   18.80   12.60
   1  31  -7    4.70   12.90
   1  31  -7    6.60    9.50
  -1  31   7   18.30   15.90
  -1 -31  -7   30.30   14.00
   1  31  -7    4.40   18.40
  -1  31   7   22.90   14.50
   1 -31   7    1.60   10.40
  -1 -31  -7   18.50   13.10
  -1 -31  -7   11.90   12.00
   1  32   0    4.70    6.50
   1  32   0   25.70    8.20
   1  32   0    7.50    9.50
  -1 -32   0   16.60    6.80
  -1  32   0   14.00    9.00
   1 -32   0   13.90    5.70
  -1  32   0   16.50    6.00
   1  32   0    5.70    4.20
  -1  32   0   15.30   10.00
  -1 -32   0   16.30    6.40
  -1 -32   0    4.20    4.70
  -1  32   0   23.80   16.70
   1 -32   0   19.70    6.50
   1 -32   0   17.40    5.60
   1 -32   0   15.10    6.90
  -1  32   0   14.80    6.80
  -1 -32   0   12.80    6.10
  -1  32   0   17.00    6.50
   1  32   0   11.60   10.90
  -1 -32   0    9.60    6.60
   1  32   0   19.60    7.20
   1 -32   0   15.20    7.40
   1 -32   0   10.20    4.90
  -1 -32   2    3.30    5.40
  -1  32  -2   15.50   14.30
  -1 -32   2    2.40    5.30
   1 -32  -2   26.70    6.90
   1 -32  -2   12.90    7.00
   1  32   2   13.40    7.20
   1 -32  -2   15.50    7.00
   1 -32  -2   20.40    7.40
   1  32   2    9.10    6.00
  -1 -32   2   14.10    5.70
   1  32   2    6.10    7.10
  -1 -32   2    8.80    6.40
  -1 -32   2    9.90    6.00
  -1 -32   2   12.20    5.90
  -1  32  -2   18.20    6.70
   1  32   2    8.70   10.30
  -1 -32   2    9.80    7.40
  -1  32  -2   24.80    8.50
   1  32   2   -0.40   12.50
  -1  32  -2   16.20    9.30
   1  32   2   14.30    7.10
  -1  32  -2   18.40    8.90
   1 -32  -2   15.30    6.60
  -1  32   2    6.10   15.70
  -1  32   2    2.30    6.30
   1 -32   2   17.70    6.90
  -1 -32  -2   20.30    6.80
  -1 -32  -2   21.60    6.70
   1 -32   2    5.70    6.60
   1  32  -2   21.40   14.90
   1 -32   2    4.40    4.90
   1  32  -2   22.50    9.10
  -1  32   2   -1.40    9.10
   1  32  -2   17.90    7.60
   1  32  -2   13.90    7.40
  -1  32   2   13.20    7.50
  -1  32   2   -1.70    7.60
  -1 -32  -2    8.70    6.60
   1  32  -2   23.00    9.80
  -1  32   2    6.30    5.80
  -1 -32  -2   23.30    8.00
   1 -32   2    9.10    6.40
   1 -32   2   14.50    6.20
   1 -32   2    5.30    4.90
  -1 -32  -2    5.00    6.10
  -1  32   2    9.40    6.30
  -1 -32   4   -1.30    7.80
   1  32   4    3.50    9.30
   1 -32  -4    1.10    7.50
   1  32   4    3.70    8.40
  -1  32  -4    6.20    8.50
  -1 -32   4   14.90    8.10
   1  32   4   -9.40   14.40
   1 -32  -4    4.00    6.20
  -1 -32   4   -2.70    8.30
   1  32   4    7.60    8.50
   1 -32  -4   -3.40    4.80
  -1 -32   4   -2.50    8.40
  -1  32  -4    3.20    8.50
  -1  32  -4    7.40   14.60
  -1 -32   4   -2.20    7.50
  -1  32  -4   -2.30    8.60
  -1 -32   4    0.70    7.40
   1 -32  -4   -5.60    5.90
  -1 -32   4   -7.00    6.30
   1  32   4    4.80    8.80
   1 -32   4   -4.10    6.30
  -1  32   4    0.10    7.20
   1  32  -4    4.60    7.50
  -1 -32  -4    2.60    6.70
  -1  32   4    6.60   11.00
   1  32  -4    6.30    9.00
  -1 -32  -4   -4.50    6.30
   1 -32   4    5.00    7.90
  -1  32   4    7.90    7.40
   1 -32   4   16.30    7.70
   1 -32   4    3.30    8.40
  -1 -32  -4   10.90    8.40
  -1  32   4   -1.40    8.10
  -1  32   4    2.60    9.60
  -1 -32  -4    1.90    7.80
   1 -32   4    0.90    6.80
   1 -32   4    4.40    6.30
  -1  32   4   -0.20   13.00
   1  32  -4    4.30    7.60
   1  32  -4   10.50   14.40
   1 -32   4   13.40    8.20
   1  32  -4    4.10   10.30
   1  32   6   15.60   14.60
  -1 -32   6   23.70   12.70
   1  32   6   16.10   12.60
   1 -32  -6    1.10    9.80
  -1 -32   6   16.90   11.60
  -1 -32   6   19.80   12.30
  -1 -32   6   23.90   12.20
   1 -32  -6    5.60    7.70
   1  32   6   20.20   12.70
   1  32   6   13.00   10.40
   1  32   6   -0.20   19.30
  -1  32  -6    4.40   13.80
  -1  32  -6    4.70   11.30
  -1  32  -6   16.90   12.40
  -1 -32   6   -0.70    6.50
   1 -32  -6    3.80   10.10
  -1  32  -6   30.20   12.90
  -1 -32   6    7.30   10.90
   1 -32   6   14.90    9.90
  -1  32   6   16.00   12.50
   1  32  -6   19.20   11.30
  -1  32   6   39.00   17.30
  -1  32   6   35.10   15.50
  -1 -32  -6    5.40   10.20
   1  32  -6   15.00   17.80
   1 -32   6   23.10   11.20
   1 -32   6   -4.60    9.10
   1 -32   6   20.90   11.50
  -1 -32  -6   -0.10    9.70
  -1  32   6   22.80   25.70
   1  32  -6    0.00    9.30
   1  32  -6   18.00   13.90
   1 -32   6   36.50   12.60
  -1 -32  -6   18.60   11.00
  -1 -32  -6   19.10   11.80
  -1  32   6   23.90   13.80
   1  32  -6   16.90   12.10
   1 -32  -8    9.80   13.00
  -1 -32   8   28.30   15.50
  -1  32  -8    6.40   13.30
   1 -32  -8   19.30   13.40
   1 -32  -8   -9.50   11.00
  -1  32  -8    3.70   21.30
  -1  32  -8   10.10   14.50
   1  32   8   -6.50   13.00
  -1 -32   8   10.10   14.60
   1  32   8    3.00   28.80
  -1 -32   8    3.90   14.00
   1  32   8   -0.90   14.10
   1  32   8   -5.50   16.40
  -1 -32   8   21.80   12.90
   1 -32   8   33.20   15.50
  -1  32   8   13.70   15.10
   1  32  -8    5.60   20.90
  -1  32   8    9.20   15.10
  -1 -32  -8    3.50   12.70
  -1  32   8   17.60   19.90
   1 -32   8    8.80   14.00
   1  32  -8   16.50   15.90
  -1 -32  -8   -5.20    8.60
   1  32  -8   -2.90   11.20
  -1 -32  -8   -8.00   13.00
   1 -32   8   24.00   13.40
  -1  32   8    0.70   27.80
   1  33   1  144.19   28.20
  -1 -33   1  116.89   13.00
   1  33   1  102.79   15.70
  -1 -33   1  158.38   17.00
   1 -33  -1  109.69   14.80
   1  33   1  109.69   17.40
   1 -33  -1   76.39   12.50
  -1  33  -1   97.59   12.90
  -1  33  -1   68.69   15.40
  -1  33  -1  108.49   17.70
   1 -33  -1   80.99   12.80
   1  33   1  132.89   14.20
  -1 -33   1  151.18   14.50
  -1 -33   1  114.99   14.30
  -1 -33   1  117.49   13.80
   1 -33  -1   72.19   12.80
  -1  33  -1   95.69   13.50
  -1  33  -1   79.19   23.60
  -1 -33   1  123.09   17.00
   1  33   1   83.09   13.20
  -1 -33   1  137.39   16.90
   1 -33  -1   97.39   14.80
  -1  33  -1   89.99   15.70
   1  33   1  128.99   20.90
   1 -33  -1  118.29   13.40
  -1  33   1  140.69   18.20
   1 -33   1  131.79   13.70
   1 -33   1  133.49   16.10
  -1 -33  -1   94.59   12.40
   1 -33   1  116.69   14.20
  -1 -33  -1   91.49   13.40
  -1 -33  -1   94.99   12.50
   1  33  -1   83.69   17.70
   1 -33   1  120.69   16.00
  -1  33   1  127.79   20.30
  -1  33   1  102.49   24.60
  -1  33   1  127.19   15.50
  -1  33   1   75.99   12.30
  -1 -33  -1   89.09   14.50
   1  33  -1   97.89   12.10
   1  33  -1   61.39   13.20
  -1 -33  -1   87.69   14.00
   1 -33   1   90.79   14.60
   1  33  -1   94.69   14.50
  -1  33   1  105.59   14.40
   1  33  -1  114.29   25.30
  -1 -33  -1  105.39   13.70
   1  33  -1   93.79   12.90
  -1  33   1  157.78   20.00
   1  33  -1   95.39   15.10
   1  33   3   90.39   16.00
  -1 -33   3  104.89   16.60
   1  33   3  122.39   16.80
   1 -33  -3   88.89   14.10
   1 -33  -3   98.49   15.70
  -1  33  -3   63.49   22.30
   1  33   3  130.09   28.20
   1 -33  -3   81.59   13.70
   1 -33  -3   99.19   15.10
  -1  33  -3  113.29   19.40
  -1 -33   3  144.99   17.30
  -1 -33   3  106.19   16.80
   1  33   3  123.49   18.80
  -1 -33   3   84.39   14.30
   1 -33  -3   87.39   13.90
  -1  33  -3   82.29   15.50
  -1 -33   3  128.99   15.70
  -1 -33   3  113.09   16.00
  -1  33  -3   90.19   17.10
  -1 -33   3  117.39   17.40
   1  33   3  117.09   20.90
  -1 -33  -3   88.49   14.10
   1 -33   3  123.09   15.60
  -1  33   3  114.69   15.90
   1  33  -3  102.69   16.00
   1  33  -3   99.69   17.00
  -1  33   3   89.39   15.80
   1 -33   3   82.79   15.30
   1 -33   3  144.39   17.70
   1  33  -3   71.09   13.70
   1  33  -3   85.19   23.10
   1 -33   3  116.19   14.10
  -1  33   3   94.79   19.50
  -1 -33  -3   84.69   15.20
  -1  33   3  105.69   26.80
  -1 -33  -3  104.19   14.50
   1  33  -3   70.79   17.20
  -1 -33  -3   73.69   13.30
  -1 -33  -3   92.59   14.80
  -1  33   3   92.19   14.90
   1 -33   3   85.79   15.10
  -1  33   3  112.69   17.40
   1  33   5  289.17   30.00
   1 -33  -5  277.87   27.70
  -1  33  -5  225.08   30.00
  -1  33  -5  283.17   30.80
  -1 -33   5  291.17   29.70
   1  33   5  296.57   33.70
  -1 -33   5  260.17   30.40
  -1 -33   5  278.47   28.40
   1 -33  -5  241.58   30.70
   1  33   5  258.87   35.50
  -1  33  -5  292.97   47.10
  -1  33  -5  266.47   31.90
  -1 -33   5  214.88   27.40
   1  33   5  268.97   44.50
  -1 -33   5  310.67   29.30
   1 -33  -5  271.27   28.00
   1  33   5  289.77   29.10
   1 -33  -5  247.08   26.10
  -1 -33   5  254.57   29.40
  -1 -33   5  233.88   29.40
  -1 -33  -5  246.08   27.00
  -1 -33  -5  236.28   29.50
   1  33  -5  252.87   34.00
  -1  33   5  174.48   40.00
  -1 -33  -5  259.67   30.10
   1  33  -5  265.87   27.40
   1  33  -5  277.27   28.50
  -1  33   5  287.17   32.30
  -1  33   5  294.27   33.50
   1 -33   5  261.57   27.10
   1  33  -5  250.17   31.30
  -1  33   5  288.17   36.50
  -1  33   5  297.07   31.10
   1 -33   5  241.48   29.70
   1 -33   5  266.87   31.10
  -1 -33  -5  256.17   30.30
  -1  33   5  295.07   32.30
   1 -33   5  237.28   29.20
   1  33  -5  272.27   37.20
   1 -33   5  264.97   26.90
  -1 -33  -5  264.77   26.60
   1 -33   5  265.57   27.00
  -1 -33   7  102.59   20.60
   1  33   7   95.09   24.50
  -1  33  -7   68.39   16.30
  -1 -33   7   71.69   16.80
  -1  33  -7   48.50   26.60
   1  33   7   86.29   20.60
   1 -33  -7   56.79   17.40
   1 -33  -7   75.39   18.00
  -1  33  -7   74.49   19.60
  -1 -33   7   82.49   18.70
   1 -33  -7   64.59   17.20
   1  33   7   98.49   21.20
  -1 -33   7   44.90   15.70
  -1 -33   7   56.49   16.20
   1  33   7   49.60   17.30
  -1  33  -7   67.89   18.50
   1  33   7   51.79   29.00
  -1 -33  -7   71.79   17.70
   1 -33   7   50.19   15.80
  -1 -33  -7   41.20   15.30
  -1 -33  -7   33.30   15.40
  -1  33   7   47.90   31.60
   1 -33   7   88.99   18.90
   1 -33   7    6.40   12.00
   1  33  -7   89.99   22.40
   1  33  -7   74.49   28.70
   1  33  -7   76.99   17.70
  -1  33   7  109.49   26.50
  -1  33   7   79.79   19.60
   1 -33   7   80.49   18.30
  -1  33   7   73.69   20.50
  -1 -34   0   11.50    7.50
   1 -34   0   38.00    8.00
  -1  34   0   28.00    7.30
  -1  34   0   30.50    7.60
   1  34   0   36.10   11.50
  -1  34   0   40.70   10.80
  -1  34   0   33.10    8.60
   1 -34   0   22.50    8.80
  -1  34   0   17.90    8.30
  -1 -34   0   31.50    8.40
   1 -34   0   35.60    7.40
   1  34   0   47.50   10.60
  -1  34   0   15.70   11.20
  -1 -34   0   41.00   10.60
  -1 -34   0   27.30    7.90
   1  34   0   30.80    9.30
  -1 -34   0   29.20    7.20
   1 -34   0   34.00    8.40
   1 -34   0   30.30    8.70
   1  34   0   21.60    8.60
   1 -34   0   26.70    7.30
  -1  34   0   20.50   17.70
   1  34   0   25.00   14.10
   1  34   2   98.19   20.20
   1 -34  -2  122.89   16.00
   1  34   2   96.39   25.20
   1  34   2  102.49   17.00
  -1 -34   2  109.69   14.40
   1 -34  -2  113.79   15.10
  -1  34  -2  112.29   27.00
  -1 -34   2  109.99   16.40
  -1 -34   2  130.29   18.20
  -1  34  -2   93.39   17.40
  -1 -34   2  136.59   15.80
  -1  34  -2   94.29   16.40
   1 -34  -2   94.09   15.00
   1 -34  -2  125.19   16.70
   1 -34  -2   85.09   15.10
  -1 -34   2  126.79   15.80
  -1  34  -2  119.19   20.10
  -1 -34   2  111.49   16.90
   1  34   2  122.19   16.50
   1  34   2  109.29   14.80
  -1 -34   2  126.39   15.10
   1  34   2  103.59   16.60
  -1  34   2   86.39   16.50
   1 -34   2  138.89   15.40
   1  34  -2  123.19   14.30
   1 -34   2   93.79   13.90
   1  34  -2  129.99   16.90
   1  34  -2  133.39   15.30
  -1  34   2  119.39   20.90
   1  34  -2  103.39   25.00
   1 -34   2  103.19   16.60
  -1  34   2   97.69   16.70
  -1 -34  -2  106.89   14.70
  -1 -34  -2   97.99   15.50
   1  34  -2   99.19   19.50
  -1  34   2   87.99   26.50
  -1  34   2  130.79   17.20
   1 -34   2  150.68   18.00
  -1  34   2  114.99   15.80
  -1 -34  -2  103.59   15.60
   1  34  -2   86.89   16.80
  -1 -34  -2  134.69   15.10
  -1  34   2  115.09   15.60
   1 -34   2  132.19   18.00
  -1 -34  -2   98.39   15.50
   1  34  -2  119.59   16.80
   1 -34  -4  179.88   21.30
  -1 -34   4  145.19   20.50
  -1 -34   4  205.08   22.90
  -1  34  -4  119.39   30.40
  -1 -34   4  148.99   21.60
  -1  34  -4  163.38   23.00
   1  34   4  169.68   35.20
  -1  34  -4  167.48   25.30
  -1  34  -4  156.68   23.40
  -1 -34   4  162.38   20.70
   1 -34  -4  139.39   21.10
  -1 -34   4  175.08   22.70
  -1 -34   4  162.38   21.30
   1 -34  -4  142.89   20.20
   1  34   4  153.58   25.60
  -1 -34   4  157.88   21.80
   1  34   4  210.68   24.40
   1 -34  -4  177.48   22.10
   1  34   4  138.99   20.60
   1  34   4  211.08   25.60
  -1  34   4  184.68   37.60
   1  34  -4  156.88   20.80
  -1 -34  -4  191.78   21.70
  -1  34   4  178.58   24.00
   1  34  -4  154.08   21.20
  -1  34   4  158.18   23.20
   1 -34   4  164.28   19.90
   1 -34   4  158.78   22.30
  -1 -34  -4  152.08   20.60
  -1  34   4  110.29   19.90
   1 -34   4  187.18   22.90
  -1  34   4  159.48   21.60
  -1  34   4  188.48   27.80
   1 -34   4  175.68   21.80
   1 -34   4  176.28   22.00
  -1 -34  -4  138.89   19.90
   1  34  -4  146.69   25.00
   1  34  -4  153.48   22.60
  -1 -34  -4  132.69   20.40
   1  34  -4  140.19   32.30
  -1 -34   6   79.19   18.30
   1 -34  -6  109.99   19.10
   1 -34  -6   85.09   17.20
  -1 -34   6   98.89   19.10
   1 -34  -6   82.19   16.30
  -1  34  -6   89.59   19.60
  -1  34  -6   84.09   20.40
   1  34   6   62.79   17.90
   1  34   6  123.89   21.40
  -1  34  -6   92.39   29.30
  -1 -34   6   77.19   17.90
   1  34   6  115.49   23.20
  -1 -34   6  108.99   18.80
  -1 -34   6   61.99   17.00
   1  34   6   80.09   30.10
   1 -34  -6   57.99   16.00
  -1  34  -6  102.99   20.10
  -1 -34   6   91.89   18.10
   1  34   6  105.19   20.90
   1  34  -6  103.49   22.90
  -1  34   6   64.19   20.80
   1  34  -6   81.99   18.80
  -1 -34  -6   95.99   19.10
  -1  34   6  100.19   35.80
  -1  34   6   54.49   16.70
  -1  34   6   77.89   19.80
   1 -34   6   86.39   17.30
   1 -34   6   75.29   17.70
  -1  34   6   75.29   18.20
  -1 -34  -6   73.79   17.80
   1  34  -6   86.49   27.10
   1  34  -6  103.89   18.90
  -1 -34  -6   96.39   18.30
   1 -34   6   97.09   18.80
   1 -34   6  105.79   18.10
  -1 -34  -6   89.59   18.70
   1 -34   6  100.99   18.90
  -1 -34   8   -2.30   14.10
  -1  34  -8   13.00   16.20
  -1 -34   8    8.40   15.00
  -1  34  -8    7.00   22.70
   1 -34  -8   34.00   16.30
   1  34   8   -1.50   15.70
   1  34   8   25.00   30.00
   1 -34  -8   23.30   15.30
  -1  34  -8   11.00   14.40
   1  34   8   15.40   19.30
  -1 -34   8   -9.80   12.70
   1 -34  -8   -5.50   11.20
   1  34   8   34.50   20.00
  -1 -34   8   14.80   13.50
  -1  34   8   -3.60   27.80
   1 -34   8   17.10   13.70
   1 -34   8   16.40   14.60
  -1 -34  -8   12.40   13.80
   1  34  -8   19.50   15.40
   1  34  -8   25.10   17.20
   1 -34   8   -2.20   12.80
  -1 -34  -8   16.20   13.00
  -1  34   8   27.50   20.20
  -1  34   8   10.80   16.40
  -1 -34  -8   19.90   14.40
   1  34  -8   18.80   23.40
  -1  34   8   -1.30   13.60
   1 -35  -1  261.77   22.20
  -1  35  -1  229.98   23.80
   1  35   1  200.68   22.60
   1 -35  -1  254.07   30.60
  -1  35  -1  244.58   26.70
  -1 -35   1  214.98   21.60
   1  35   1  194.38   21.60
  -1 -35   1  202.08   21.10
   1 -35  -1  244.88   21.40
   1  35   1  224.18   36.50
  -1 -35   1  177.48   20.00
   1 -35  -1  254.77   22.30
  -1  35  -1  176.98   33.80
  -1 -35   1  191.38   21.30
   1 -35  -1  250.07   23.30
   1  35   1  218.98   29.10
   1 -35  -1  282.57   23.00
  -1 -35   1  222.68   24.90
  -1 -35   1  203.88   20.90
   1  35   1  200.18   25.60
  -1 -35   1  192.68   24.80
  -1  35  -1  270.47   25.90
  -1  35   1  221.88   21.80
  -1  35   1  227.08   26.50
  -1 -35  -1  279.17   22.40
  -1  35   1  209.78   25.90
   1 -35   1  198.08   20.40
   1  35  -1  246.78   23.00
   1  35  -1  200.08   28.00
   1 -35   1  210.28   21.60
   1  35  -1  241.98   25.30
   1  35  -1  243.08   33.40
  -1 -35  -1  230.68   21.70
  -1 -35  -1  209.98   20.10
  -1  35   1  192.08   20.80
  -1 -35  -1  265.97   23.90
   1 -35   1  198.68   21.90
  -1  35   1  166.08   25.60
  -1 -35  -1  225.08   21.70
   1 -35   1  199.78   24.00
  -1  35   1  218.58   21.40
   1  35  -1  269.37   23.90
  -1  35   1  217.78   38.10
  -1  35  -3  129.89   18.50
  -1 -35   3   70.99   13.00
   1  35   3   59.89   14.30
  -1 -35   3   60.39   13.20
   1  35   3   49.90   16.70
  -1 -35   3   68.19   13.80
   1 -35  -3  106.39   15.20
  -1  35  -3   52.19   21.20
  -1 -35   3   79.69   14.00
  -1  35  -3   85.99   16.90
   1 -35  -3  100.89   14.50
   1 -35  -3  107.19   15.30
   1  35   3   84.89   16.00
  -1 -35   3   72.99   14.40
   1  35   3   89.59   25.30
   1 -35  -3   84.09   14.80
   1 -35  -3  126.39   16.70
  -1 -35   3   69.79   13.60
  -1  35  -3  105.39   19.20
   1  35   3   68.29   15.80
   1  35  -3   96.99   15.30
  -1  35   3   67.59   13.70
   1 -35   3   58.79   13.80
  -1 -35  -3   85.19   13.50
  -1  35   3  106.19   20.80
   1 -35   3   66.89   12.90
   1 -35   3   68.49   13.50
  -1  35   3   62.89   14.90
  -1  35   3  102.99   28.40
   1 -35   3   70.19   14.50
  -1 -35  -3  109.69   15.00
   1  35  -3   62.39   22.30
  -1 -35  -3  105.19   15.00
  -1 -35  -3   77.59   14.50
  -1 -35  -3   99.09   14.50
   1  35  -3  162.88   27.90
  -1  35   3   78.79   16.60
   1  35  -3  131.29   21.60
  -1  35   3   93.79   15.50
   1  35  -3  104.19   18.20
  -1 -35   5   37.60   11.50
  -1  35  -5   19.30   10.20
  -1 -35   5   10.50    9.80
   1  35   5   13.70   12.00
   1 -35  -5   16.50   10.80
  -1 -35   5   31.50   12.00
   1 -35  -5   21.30   10.70
  -1  35  -5   58.99   16.60
  -1 -35   5    4.60   10.90
   1  35   5   16.00   10.00
  -1  35  -5   36.60   13.50
  -1 -35   5   16.90    9.80
   1  35   5   27.30   14.00
  -1 -35   5    6.50   10.60
   1 -35  -5   22.20    8.40
  -1  35  -5   28.20   21.50
   1  35   5   38.40   16.60
   1  35   5   29.20   22.80
  -1 -35   5   23.00   10.20
   1 -35  -5   30.60   10.40
  -1 -35  -5   27.40   11.50
  -1 -35  -5   21.50    9.90
   1  35  -5   26.30   11.10
   1  35  -5   34.30   15.50
  -1  35   5   -0.30   12.70
   1 -35   5   23.10   10.20
  -1 -35  -5   27.40   11.90
  -1 -35  -5    5.40    9.10
   1 -35   5   14.90   10.10
   1  35  -5   13.50   11.80
  -1 -35  -5   20.60   10.60
  -1  35   5   38.70   26.10
   1  35  -5   46.10   20.90
  -1  35   5   25.20   12.10
   1 -35   5   14.40   11.30
  -1  35   5   25.10   14.30
  -1  35   5    1.60   12.40
  -1  35   5   11.10   10.80
   1 -35   5   37.40   12.90
   1 -35   5   43.80   12.60
   1 -35  -7   -0.20   10.80
   1 -35  -7   -6.70   10.50
   1 -35  -7    2.50   11.80
  -1 -35   7   23.90   11.40
  -1  35  -7   14.10   13.20
  -1 -35   7   -3.90   12.10
  -1 -35   7   21.80   14.20
   1  35   7    5.20   13.10
  -1  35  -7    5.00   20.10
   1  35   7    4.70   15.70
  -1 -35   7   11.40   10.40
  -1  35  -7   20.30   15.00
   1  35   7   11.50   14.10
   1  35   7   20.50   27.40
   1  35  -7    0.70   15.00
  -1  35   7    1.60   14.00
  -1 -35  -7   -4.00    9.90
  -1  35   7   -1.60   28.00
   1 -35   7    1.80   11.60
  -1 -35  -7   -3.50    9.70
   1 -35   7   16.10   15.40
   1 -35   7   13.50   12.70
   1  35  -7    6.40   14.50
  -1  35   7  -11.50   11.60
   1 -35   7  -13.20   10.30
  -1  35   7   11.50   17.70
   1  35  -7   -5.60   10.40
  -1 -35  -7   -6.00   11.30
   1 -36   0   30.10    8.50
  -1 -36   0   33.70    8.50
   1  36   0   33.50   10.20
   1 -36   0   28.80    7.80
   1 -36   0   25.20    8.30
   1 -36   0   27.40    8.50
  -1 -36   0   16.90    7.40
   1  36   0   45.20   13.00
  -1 -36   0   19.90    9.00
  -1 -36   0   42.70    9.00
   1  36   0   15.90   14.20
  -1  36   0   26.70    9.90
   1  36   0   38.10   10.30
  -1  36   0   52.49   13.40
   1 -36   0   30.00    8.30
  -1  36   0   42.60   11.50
  -1 -36   0   28.20    8.40
  -1  36   0   37.60    8.10
  -1  36   0   42.30    8.80
  -1  36   0   26.40   18.90
   1 -36   0   44.20    9.10
  -1  36  -2   46.80   12.80
  -1 -36   2   23.20    7.10
   1 -36  -2   26.20    8.00
  -1  36  -2   37.10   19.70
  -1 -36   2   42.10   11.10
  -1 -36   2   15.40    6.60
  -1 -36   2   32.40    9.40
   1  36   2   35.10   14.80
   1  36   2   27.60   18.80
   1 -36  -2   21.00    7.60
   1 -36  -2   35.10    9.80
  -1 -36   2   18.60    8.30
   1 -36  -2   35.10    9.80
   1  36   2   16.10    9.20
  -1 -36   2   22.90    9.90
   1 -36  -2   32.10    9.00
  -1  36  -2   20.70    9.40
   1  36   2   21.80    8.90
  -1 -36   2   16.50    8.00
   1  36   2   32.70   10.80
  -1  36  -2   15.10   11.40
  -1  36   2   22.20   10.20
   1  36  -2   48.70   18.40
   1 -36   2   31.10    8.50
  -1 -36  -2   48.00    9.40
   1 -36   2   19.70    8.50
   1  36  -2   50.29   10.90
   1  36  -2   18.70    9.20
  -1 -36  -2   43.50   10.40
  -1  36   2   21.00   19.90
  -1 -36  -2   35.50    8.40
   1 -36   2   23.70   10.00
  -1  36   2   21.10   10.70
  -1  36   2   28.20    9.80
   1  36  -2   30.40   13.20
  -1  36   2   -0.10   10.50
  -1  36   2   17.70    8.10
  -1 -36  -2   40.00   10.20
   1 -36   2   27.60    7.30
  -1 -36  -2   51.49   10.20
   1 -36   2   20.70    9.20
  -1  36   2   30.40    9.70
  -1  36  -4   48.80   13.70
  -1 -36   4   16.70    8.70
   1  36   4   47.90   24.00
  -1  36  -4   22.40   10.00
  -1 -36   4   23.80    9.70
   1 -36  -4   34.00   11.50
   1  36   4   43.50   14.50
   1 -36  -4   34.80   12.00
   1  36   4   14.50   10.60
  -1 -36   4   33.00   12.20
   1  36   4   17.60   10.90
   1 -36  -4   34.50   11.00
  -1  36  -4   33.60   20.70
  -1 -36   4   19.70    9.50
  -1 -36   4   17.80   10.30
   1  36   4   20.90   14.10
  -1 -36   4   12.40    9.10
   1 -36  -4   29.10   10.20
  -1 -36   4   25.00   11.50
  -1  36  -4   43.00   14.30
   1  36  -4   38.60   21.20
  -1  36   4   28.90   19.20
  -1  36   4   27.60   10.90
  -1  36   4   31.20   11.80
  -1 -36  -4   37.90   10.70
  -1 -36  -4   17.70   10.90
   1  36  -4   28.70   11.10
  -1  36   4   27.40   13.60
  -1 -36  -4   32.90   10.80
  -1  36   4   16.80   10.30
   1  36  -4   20.30   11.60
   1 -36   4   20.70    9.90
  -1 -36  -4   35.10   10.10
   1 -36   4   16.80    8.90
  -1  36   4   27.20   15.40
   1  36  -4   24.60   13.70
   1 -36   4   39.20   11.60
   1 -36   4   21.00   11.40
  -1 -36   6   12.00   12.80
  -1 -36   6   16.10   12.00
   1 -36  -6   21.70   12.90
  -1 -36   6    4.60    8.60
  -1  36  -6    2.30   12.60
  -1  36  -6   23.90   14.20
   1  36   6   10.10   23.40
   1  36   6   25.70   14.40
  -1 -36   6   39.90   13.80
   1 -36  -6   20.50   11.00
  -1  36  -6   12.20   10.00
  -1  36  -6   18.40   22.30
   1  36   6   38.80   16.40
   1  36   6   36.10   15.90
  -1 -36   6   24.40   13.20
   1 -36  -6   20.70   12.80
   1 -36  -6   23.70   12.20
   1  36   6   11.70   15.40
  -1 -36   6   18.10   13.40
  -1  36   6   16.60   27.80
   1  36  -6   24.50   12.80
  -1  36   6   33.40   14.10
  -1 -36  -6   18.80   12.20
   1  36  -6   -0.70   11.50
   1 -36   6   39.80   13.60
  -1  36   6   34.50   14.40
   1  36  -6   18.10   17.90
  -1 -36  -6   -0.20   10.90
  -1 -36  -6    1.50   11.20
   1 -36   6   11.60   11.90
   1 -36   6   20.30   11.40
  -1 -36  -6    8.40    9.40
  -1 -36  -6   28.00   11.30
  -1  36   6   21.70   15.60
   1  36  -6   -0.60   13.00
   1 -36   6   23.60   13.00
  -1  36   6   30.90   18.10
  -1 -36   8    4.40   13.80
   1  36   8   19.10   28.20
   1 -36  -8   15.00   14.00
   1  36   8    8.20   19.30
   1 -36  -8    3.60   13.10
   1 -36  -8   13.10   14.30
  -1  36  -8  -12.30   12.10
  -1 -36   8   43.30   16.00
  -1  36  -8    0.50   15.40
  -1 -36   8  -16.50   12.20
   1  36   8   13.00   16.50
  -1 -36   8    1.30   13.60
  -1  36  -8   20.00   20.30
   1  36   8   10.40   16.00
  -1  36   8   10.20   33.20
  -1  36   8    0.40   15.80
  -1  36   8   23.70   21.00
   1  36  -8    4.20   13.70
  -1 -36  -8    6.30   13.80
   1  36  -8    8.10   23.30
  -1  36   8    1.30   15.10
   1 -36   8   24.20   14.60
   1  36  -8   -5.10   15.00
   1 -36   8   10.90   13.70
  -1 -36  -8   14.00   13.90
   1  37   1  327.17   35.30
   1  37   1  303.47   32.00
  -1  37  -1  296.17   39.90
  -1 -37   1  343.77   30.70
   1 -37  -1  340.07   28.60
   1 -37  -1  346.37   29.40
  -1  37  -1  301.87   33.30
   1 -37  -1  315.77   28.60
  -1 -37   1  255.17   28.20
   1 -37  -1  306.37   29.90
   1  37   1  311.97   40.90
  -1  37  -1  385.96   33.60
   1 -37  -1  312.37   28.80
   1 -37  -1  363.26   28.50
  -1 -37   1  336.37   29.10
  -1  37  -1  305.87   30.90
  -1 -37   1  299.37   30.70
   1  37   1  355.06   31.20
   1  37  -1  289.07   40.20
   1 -37   1  311.47   30.50
   1  37  -1  293.77   29.60
  -1 -37  -1  328.17   29.70
  -1  37   1  319.57   28.60
  -1  37   1  291.37   31.80
  -1  37   1  287.37   39.30
  -1 -37  -1  341.67   29.20
  -1 -37  -1  306.77   29.60
  -1  37   1  273.97   33.00
   1 -37   1  300.17   28.30
  -1  37   1  348.17   29.90
   1  37  -1  336.27   32.60
   1 -37   1  327.17   30.40
   1 -37   1  343.47   29.40
   1  37  -1  341.47   33.70
  -1 -37  -1  407.96   29.70
  -1  37   1  327.07   31.30
  -1  37  -3  445.86   43.50
   1  37   3  456.35   43.10
  -1  37  -3  390.36   52.09
   1 -37  -3  545.55   42.30
   1 -37  -3  496.75   41.90
   1 -37  -3  551.04   42.70
  -1  37  -3  453.55   43.80
  -1 -37   3  468.45   43.10
  -1 -37   3  518.55   41.50
   1 -37  -3  517.85   43.10
  -1 -37   3  518.75   41.80
   1  37   3  477.95   47.30
   1  37   3  519.85   43.20
  -1 -37   3  517.25   43.20
  -1  37  -3  473.05   45.70
   1  37   3  503.65   54.49
   1 -37  -3  482.35   42.20
  -1 -37   3  517.85   44.10
   1  37   3  501.45   44.90
  -1  37   3  510.45   56.19
   1  37  -3  427.56   53.29
   1  37  -3  508.55   42.90
  -1  37   3  461.65   45.50
   1 -37   3  492.85   43.60
   1  37  -3  469.95   46.20
  -1 -37  -3  534.25   42.90
   1 -37   3  564.74   42.00
  -1  37   3  417.66   42.90
  -1 -37  -3  536.95   41.80
  -1  37   3  457.75   43.90
  -1 -37  -3  527.85   43.20
   1 -37   3  505.55   42.40
   1  37  -3  469.35   44.00
   1 -37   3  525.65   43.20
  -1  37   3  502.25   42.50
  -1 -37  -3  480.55   41.70
  -1 -37  -3  432.96   41.00
  -1  37   3  490.35   42.70
   1 -37  -5  442.26   38.50
   1  37   5  452.65   54.29
  -1 -37   5  396.16   40.10
  -1 -37   5  358.16   38.80
  -1  37  -5  407.86   53.89
  -1  37  -5  387.86   41.80
   1 -37  -5  483.15   40.90
  -1 -37   5  427.26   39.10
  -1  37  -5  417.56   41.00
  -1  37  -5  407.66   40.20
   1 -37  -5  404.16   39.10
   1  37   5  421.36   41.10
  -1 -37   5  490.25   40.10
   1  37   5  430.26   44.60
   1 -37  -5  406.16   39.60
  -1 -37   5  404.06   40.40
   1  37   5  439.56   40.30
  -1 -37   5  399.46   39.60
   1  37   5  396.26   39.90
  -1 -37   5  384.06   38.40
  -1  37   5  426.16   44.20
   1 -37   5  406.46   38.80
  -1 -37  -5  410.36   39.10
   1  37  -5  405.56   43.00
  -1 -37  -5  470.65   40.80
  -1 -37  -5  402.86   39.30
   1  37  -5  400.36   41.20
   1 -37   5  360.46   39.10
  -1  37   5  426.66   41.00
  -1  37   5  439.36   41.00
  -1  37   5  438.06   41.10
  -1 -37  -5  461.95   38.90
  -1  37   5  466.95   56.89
   1 -37   5  376.16   38.30
   1  37  -5  431.86   53.29
  -1  37   5  371.26   39.10
   1 -37   5  414.66   40.40
   1  37  -5  453.55   39.80
   1 -37  -7  124.09   23.20
   1  37   7   81.89   22.00
  -1 -37   7  163.88   25.90
  -1  37  -7  113.09   36.00
  -1 -37   7  122.19   22.10
   1 -37  -7  108.99   21.90
  -1 -37   7  109.79   24.10
   1  37   7   85.59   33.40
   1  37   7  128.99   29.50
  -1 -37   7  124.99   22.90
  -1  37  -7   89.79   21.20
   1  37   7  150.98   26.80
  -1  37  -7  147.89   28.50
   1 -37  -7  144.59   24.70
  -1  37   7  150.18   43.80
   1  37  -7  107.79   26.30
  -1  37   7  150.68   27.50
  -1 -37  -7  113.89   22.20
   1 -37   7   56.89   18.80
   1 -37   7  137.79   23.40
  -1  37   7  119.89   29.60
  -1  37   7  145.99   26.10
   1  37  -7  157.78   23.70
   1  37  -7  134.29   37.60
  -1 -37  -7  128.29   23.00
  -1 -38   0   11.90    6.60
  -1 -38   0    6.80    6.80
   1 -38   0    2.20    6.10
   1 -38   0   -5.30    6.50
  -1 -38   0    3.10    5.40
  -1  38   0    8.00   13.50
  -1  38   0   -7.20    7.50
  -1  38   0   -2.40    9.10
  -1 -38   0   -0.50    6.40
   1 -38   0    9.60    6.80
   1  38   0    5.70    7.80
   1  38   0    7.00   12.60
   1 -38   0    2.30    5.60
  -1  38   0    6.40   10.90
   1 -38   0    5.90    5.80
  -1 -38   0   -6.00    6.80
   1  38   0   -1.90    8.10
   1  38   0    9.30    7.80
   1  38   2   14.40    9.40
   1  38   2   12.90   13.90
  -1  38  -2   30.80   12.50
   1 -38  -2    9.20    8.20
  -1 -38   2   12.50    6.80
  -1  38  -2    5.80   16.80
  -1  38  -2   24.70   11.50
  -1  38  -2   33.00   11.80
   1 -38  -2   38.10    9.60
  -1 -38   2   29.30    9.50
   1  38   2   47.70   21.50
  -1 -38   2   17.50    9.10
   1 -38  -2   21.00    7.60
   1  38   2   22.50   10.50
  -1 -38   2   41.90   11.70
   1 -38  -2   24.70    8.00
  -1 -38   2   39.90   10.40
   1 -38  -2   32.70   10.00
  -1  38   2   14.40   11.10
  -1  38   2   20.00   10.70
   1  38  -2   -1.60    9.10
  -1  38   2   30.60    9.60
   1 -38   2   15.40    9.40
  -1  38   2   18.20    9.10
  -1  38   2   22.50   13.60
  -1 -38  -2   13.00    6.80
   1  38  -2   13.80   17.30
   1 -38   2   23.40    7.90
   1  38  -2   28.80   10.70
   1  38  -2   19.00   10.40
  -1  38   2   21.60    9.00
  -1 -38  -2   15.00    8.70
  -1  38   2   42.90   22.60
  -1 -38  -2   10.80    7.70
   1 -38   2   20.10    9.80
   1 -38   2   15.90    9.50
   1  38   4   45.00   15.20
   1 -38  -4   28.60   11.60
   1  38   4   31.10   14.20
  -1  38  -4   24.00   13.30
  -1  38  -4   46.30   13.70
   1 -38  -4   29.10   10.10
   1  38   4    3.90    9.90
  -1 -38   4   57.29   12.60
  -1  38  -4   31.60   12.00
   1  38   4   42.40   13.20
  -1 -38   4   37.20   12.70
  -1 -38   4   25.90   11.00
   1  38   4   26.80   23.30
  -1 -38   4   34.60   11.80
  -1 -38   4   37.20   11.70
   1 -38  -4   15.50    9.40
  -1  38  -4   10.10   13.90
  -1 -38   4   29.80   11.20
   1 -38  -4   21.30   10.40
  -1  38   4   34.90   25.10
  -1 -38  -4   18.90    9.70
   1  38  -4   37.30   21.50
   1 -38   4   28.90   11.50
  -1 -38  -4   30.80   10.70
  -1  38   4   24.00   13.60
   1  38  -4   50.39   16.70
   1  38  -4   46.90   12.80
  -1 -38  -4   39.70   11.10
   1  38  -4   37.30   11.60
  -1  38   4   16.60   10.30
   1 -38   4   25.40   12.40
  -1 -38  -4   13.30   10.00
  -1  38   4   42.50   15.10
  -1  38   4   35.00   14.30
  -1  38   4   34.10   13.20
   1 -38   4   34.80   10.90
   1 -38   4   35.30   11.90
   1 -38  -6    2.60   10.10
  -1  38  -6   21.10   15.00
   1  38   6    3.30   12.80
  -1  38  -6  -11.80   11.10
   1  38   6   -0.80   10.60
  -1 -38   6   21.50   13.30
   1 -38  -6   18.10   12.70
   1  38   6   -3.90   11.70
  -1 -38   6   -6.40    9.20
  -1 -38   6    2.50   11.50
  -1 -38   6    5.50    9.60
  -1 -38   6   19.30   13.50
   1  38   6    8.00   23.00
   1 -38  -6   12.20    9.90
   1 -38  -6    4.60    9.30
   1  38   6   10.10   11.00
  -1  38  -6   17.00   11.60
  -1  38  -6   -3.90   19.50
  -1  38   6   -6.40   24.60
   1  38  -6    4.00   10.60
  -1  38   6   14.80   14.90
  -1 -38  -6    4.80   10.60
  -1 -38  -6    6.90    8.90
   1  38  -6   -5.30   12.00
  -1  38   6    4.10   12.30
  -1 -38  -6    4.40   10.90
  -1 -38  -6   -0.10   10.40
   1 -38   6    6.60    9.40
   1  38  -6   14.30   20.00
  -1  38   6   14.00   14.80
   1 -38   6   -6.30    9.70
   1  38  -6   -0.60   11.70
  -1  38   6    2.80   15.40
  -1 -38   8   11.60   13.30
  -1 -38   8   36.10   17.70
   1  38   8    2.10   17.50
   1 -38  -8    3.30   13.70
   1 -38  -8   19.20   15.30
  -1  38  -8   14.60   25.00
   1 -38  -8    2.60   13.00
  -1  38  -8   25.10   20.40
  -1 -38   8    1.60   22.60
   1  38   8   -2.90   15.60
  -1  38  -8   -1.20   13.50
   1  38   8    8.20   28.40
  -1 -38   8   -3.10   12.90
   1  38  -8    5.20   16.10
   1 -38   8    6.10   14.00
  -1 -38  -8   -3.60   12.80
  -1  38   8   15.90   17.60
   1 -38   8    7.00   13.20
   1  38  -8   10.50   22.50
  -1 -38  -8   14.10   13.70
  -1  38   8    5.20   16.00
  -1  38   8   24.60   22.40
  -1  38   8    0.70   31.60
  -1  39  -1  583.54   47.10
  -1 -39   1  507.25   43.90
  -1 -39   1  531.55   46.30
   1  39   1  514.55   47.40
  -1  39  -1  461.75   55.89
   1  39   1  521.15   57.09
   1 -39  -1  574.14   43.90
   1 -39  -1  704.33   45.60
   1 -39  -1  594.54   44.80
   1 -39  -1  573.54   43.40
   1  39   1  477.95   49.60
   1  39   1  542.95   46.00
  -1 -39   1  531.45   45.40
   1 -39  -1  462.75   44.20
  -1  39  -1  611.94   50.39
  -1 -39   1  586.94   45.00
   1 -39  -1  529.55   44.30
  -1  39  -1  484.15   46.30
  -1 -39  -1  511.95   45.60
  -1 -39  -1  571.34   45.00
  -1  39   1  508.05   58.19
  -1  39   1  598.74   44.40
   1 -39   1  485.45   43.90
   1 -39   1  417.96   44.60
   1 -39   1  514.65   45.20
  -1 -39  -1  534.15   44.00
  -1 -39  -1  542.15   43.90
   1 -39   1  546.95   44.10
  -1  39   1  514.65   44.10
  -1  39   1  532.65   46.50
  -1  39   1  475.05   48.70
   1  39  -1  503.95   49.50
  -1  39   1  510.35   47.40
   1  39  -1  535.45   45.20
   1  39  -1  533.45   47.00
   1 -39  -3  267.07   26.70
   1  39   3  220.78   29.40
  -1 -39   3  266.77   30.70
   1  39   3  293.87   46.40
   1  39   3  246.88   32.10
   1 -39  -3  297.27   27.40
   1 -39  -3  312.17   27.20
  -1  39  -3  235.08   31.30
   1 -39  -3  262.07   27.40
  -1 -39   3  220.98   27.20
   1  39   3  185.48   31.90
  -1  39  -3  277.27   31.30
  -1 -39   3  275.27   27.90
   1 -39  -3  292.17   26.80
  -1  39  -3  207.38   40.40
  -1 -39   3  282.67   28.70
   1  39  -3  268.47   30.50
   1  39  -3  198.58   39.20
  -1 -39  -3  280.47   26.00
   1 -39   3  251.67   25.70
  -1  39   3  268.27   32.20
  -1 -39  -3  265.47   27.20
  -1  39   3  271.77   35.70
  -1  39   3  267.57   29.90
   1  39  -3  287.87   33.80
  -1 -39  -3  284.67   26.70
  -1  39   3  223.58   30.90
   1 -39   3  321.67   28.50
  -1  39   3  338.57   50.99
   1 -39   3  234.68   29.30
   1  39  -3  337.17   29.00
  -1 -39  -3  254.37   26.10
  -1 -39  -3  271.57   27.70
  -1  39   3  288.47   28.20
   1 -39   3  247.78   29.50
  -1  39  -5    9.60   20.30
   1 -39  -5   68.89   16.50
  -1 -39   5  103.69   18.80
  -1 -39   5   66.89   15.00
  -1  39  -5   67.19   19.00
  -1 -39   5   75.39   15.80
   1  39   5   82.89   30.20
   1 -39  -5   41.50   14.00
   1  39   5   87.19   21.30
   1 -39  -5   66.59   15.70
   1  39   5   52.39   16.60
  -1  39  -5   61.09   18.10
  -1  39  -5   76.99   18.40
  -1 -39   5   59.29   17.70
   1  39   5  108.59   21.70
   1 -39  -5   50.29   13.90
  -1 -39   5   92.39   17.40
  -1 -39   5   56.99   14.60
  -1 -39   5  112.79   18.50
  -1  39   5   82.29   22.60
  -1  39   5   96.99   21.70
   1  39  -5   69.79   20.50
   1 -39   5   60.59   16.40
  -1 -39  -5   63.39   14.70
  -1  39   5   58.89   17.70
  -1 -39  -5   61.39   14.80
  -1  39   5  125.79   33.80
  -1 -39  -5   52.39   14.60
   1  39  -5   54.69   17.70
   1 -39   5   64.49   15.20
   1 -39   5  108.89   18.70
  -1 -39  -5   64.99   15.00
   1  39  -5   45.10   24.50
   1  39  -5   64.09   15.90
  -1  39   5   82.39   18.10
  -1  39   5   78.79   16.40
   1 -39   5   98.39   17.60
  -1 -39   7   91.29   19.70
   1  39   7   24.80   28.50
   1  39   7   27.70   21.30
   1 -39  -7   60.59   17.40
  -1 -39   7   55.09   17.60
   1 -39  -7   72.69   19.60
  -1 -39   7   74.19   18.90
  -1 -39   7   48.10   19.10
   1 -39  -7   54.09   17.40
  -1  39  -7   32.20   22.50
  -1  39  -7   49.20   20.10
   1  39   7   45.30   18.70
  -1  39  -7   33.10   17.00
   1  39  -7   71.99   31.90
  -1 -39  -7   67.99   18.30
   1 -39   7   42.80   15.80
  -1  39   7   63.69   36.60
  -1  39   7   52.59   20.30
  -1 -39  -7   92.09   20.30
   1  39  -7   67.39   17.40
   1  39  -7   44.50   20.60
  -1  39   7   57.29   18.40
   1 -39   7   65.39   17.80
  -1  39   7   43.40   22.90
  -1 -40   0    0.50    7.20
   1  40   0    6.10    8.00
   1 -40   0    3.60    5.50
  -1  40   0    9.90   10.30
   1  40   0   -0.80   11.90
  -1 -40   0   16.60    7.10
   1  40   0   -0.70    7.20
  -1  40   0   16.10   13.50
  -1 -40   0   -6.80    7.30
   1 -40   0   12.90    8.40
   1 -40   0    9.50    8.80
   1  40   0    7.30   10.70
   1 -40   0    8.30    6.30
   1 -40   0    6.70    6.90
  -1  40   0   -2.70   10.10
  -1 -40   0   -5.20    6.00
  -1  40   0   -5.80   12.90
  -1  40  -2    0.30    8.90
   1  40   2   -6.70    8.50
  -1 -40   2   -3.60    6.60
  -1 -40   2    9.60    9.20
   1 -40  -2   -2.80    5.70
   1 -40  -2    1.40    5.40
   1 -40  -2   -2.40    5.00
  -1 -40   2    5.30    6.30
   1  40   2    7.40    8.70
  -1  40  -2   11.70   17.90
  -1  40  -2    5.20   11.00
  -1 -40   2    2.30    9.20
  -1  40  -2    2.70    8.40
   1 -40  -2    4.80    6.40
   1  40   2    3.90   11.20
  -1 -40   2    5.70    7.10
   1 -40  -2    7.40    8.30
   1  40   2    5.80   14.50
  -1  40   2    5.00    8.20
   1 -40   2   -1.30    8.20
  -1  40   2    6.50   10.20
   1  40  -2    5.30    7.80
  -1  40   2   -3.90   11.70
  -1  40   2   -8.90   18.10
   1 -40   2    6.90    8.20
  -1  40   2    3.40   11.00
   1  40  -2   23.20   19.70
   1 -40   2   -0.70    8.00
   1  40  -2   13.90    9.20
  -1 -40  -2    1.90    8.00
  -1 -40  -2   -3.90    6.70
  -1 -40  -2    7.50    7.30
   1  40  -2    1.30   11.60
   1 -40   2    4.40    6.40
   1  40   4   -3.60    9.50
  -1  40  -4   -5.50   10.60
   1 -40  -4   10.90    9.40
   1  40   4    9.60   12.00
  -1 -40   4    4.40    9.80
  -1 -40   4    2.70   10.70
  -1  40  -4   12.40   19.70
  -1 -40   4    6.50    8.80
  -1  40  -4   -1.90    9.50
   1 -40  -4    1.40    7.80
  -1 -40   4   -2.00    9.10
   1 -40  -4    2.30    7.00
   1  40   4    2.30   19.90
  -1  40  -4   -3.40   11.30
   1 -40  -4    3.50    8.60
   1  40   4  -16.50   11.60
  -1  40   4   -3.50   22.40
  -1 -40  -4    3.30    9.40
   1  40  -4    9.20   18.30
   1  40  -4  -10.60    7.90
   1 -40   4    3.20    9.20
  -1 -40  -4   10.30    8.80
   1  40  -4    1.20    7.80
  -1  40   4    7.60   11.70
  -1  40   4    7.60   12.70
  -1  40   4  -20.40    9.80
   1 -40   4   10.50    9.00
   1 -40   4    8.70    8.00
   1  40  -4   -4.20   11.60
   1 -40   4   10.00   11.30
  -1 -40  -4   -1.60    5.80
  -1  40   4    6.40    9.80
  -1  40   4   -1.10    9.50
  -1 -40  -4    7.40    8.60
  -1 -40   6   -5.90   13.00
   1  40   6   14.70   25.30
  -1 -40   6   -5.40   10.10
   1 -40  -6   12.30   12.20
  -1  40  -6    8.30   14.60
   1  40   6  -12.30   13.70
   1  40   6    0.00   14.70
   1 -40  -6   -2.30   10.70
  -1 -40   6   -1.50   10.50
  -1  40  -6    1.40   15.10
  -1 -40   6    8.60    9.30
   1  40   6  -11.90   11.30
  -1 -40   6   -5.60   10.40
   1 -40  -6   -3.30    8.80
  -1  40  -6    2.90   11.90
  -1 -40  -6   -6.10   10.50
  -1  40   6    9.30   15.00
  -1  40   6   10.20   29.90
  -1 -40  -6   10.90   17.90
   1 -40   6   11.00   12.10
   1 -40   6   11.40   11.50
   1  40  -6   -3.30   19.10
   1  40  -6    9.40   15.20
  -1  40   6   -2.90   11.40
   1  40  -6   11.80   11.40
  -1 -40  -6   21.10   11.00
  -1  40   6    3.00   11.90
  -1 -40  -6    3.60   11.40
  -1 -41   1  247.58   28.00
   1  41   1  278.77   28.40
  -1  41  -1  287.17   30.30
   1  41   1  229.28   33.40
   1 -41  -1  249.48   25.50
   1 -41  -1  294.47   27.70
  -1  41  -1  261.17   30.70
  -1  41  -1  260.37   28.00
  -1 -41   1  247.98   26.30
   1  41   1  311.37   28.20
   1  41   1  317.47   41.20
  -1 -41   1  271.07   26.80
  -1 -41   1  266.87   24.70
  -1  41  -1  192.58   39.40
   1 -41  -1  300.77   25.50
   1 -41  -1  245.88   24.90
   1 -41   1  245.78   25.30
   1 -41   1  270.97   27.70
  -1  41   1  217.38   31.40
   1 -41   1  288.67   25.90
  -1 -41  -1  260.57   27.10
   1  41  -1  188.28   28.30
  -1  41   1  332.47   49.30
  -1 -41  -1  255.87   25.70
  -1  41   1  250.27   30.40
  -1  41   1  324.67   29.10
  -1 -41  -1  249.88   24.70
   1  41  -1  235.78   25.80
   1  41  -1  216.98   32.20
   1  41  -1  152.38   35.00
  -1 -41  -1  167.78   24.90
   1 -41   1  255.27   24.80
   1 -41  -3  134.49   18.40
  -1  41  -3  108.09   31.00
  -1 -41   3  132.09   18.20
  -1 -41   3  145.89   21.10
   1  41   3  174.08   24.50
  -1  41  -3  104.19   19.80
   1 -41  -3  125.99   19.80
  -1  41  -3  130.69   23.90
   1 -41  -3  120.49   17.90
  -1 -41   3  128.59   19.80
   1  41   3  167.98   36.10
  -1 -41   3  129.89   19.40
   1 -41  -3  111.19   17.90
   1  41   3   99.19   23.50
  -1  41  -3   96.39   18.90
   1 -41  -3  118.99   18.90
   1  41   3  131.19   20.50
  -1  41   3  156.88   23.40
   1 -41   3  132.79   19.80
  -1  41   3  164.98   21.10
  -1  41   3  168.78   38.00
   1 -41   3   97.49   16.60
   1  41  -3  106.19   18.70
  -1 -41  -3  100.49   19.00
   1  41  -3  116.49   24.20
  -1 -41  -3  146.89   19.90
   1 -41   3  146.29   20.90
  -1  41   3  194.28   24.70
   1 -41   3  138.49   20.20
   1  41  -3   74.29   26.80
  -1 -41  -3  131.99   19.50
  -1 -41  -3  128.89   19.00
  -1  41   3  131.19   25.30
   1  41  -3   96.89   21.50
  -1  41  -5   27.00   16.40
   1  41   5   64.49   29.80
   1  41   5   64.49   20.80
  -1  41  -5   36.80   15.40
   1 -41  -5   36.30   12.90
   1  41   5   61.69   18.70
  -1 -41   5   23.00   13.30
   1 -41  -5   25.40   11.40
  -1 -41   5   65.69   14.60
  -1  41  -5   46.20   17.30
  -1  41  -5   26.70   23.60
   1  41   5   35.80   15.10
  -1 -41   5   42.20   14.70
   1 -41  -5   49.30   13.80
   1 -41  -5   16.40   10.50
  -1 -41   5   55.29   14.10
   1 -41   5   44.20   14.20
  -1  41   5   56.49   31.20
  -1  41   5   42.80   17.80
  -1  41   5   40.60   16.70
  -1  41   5   19.10   13.20
   1  41  -5   38.70   13.70
   1  41  -5   23.00   23.20
   1  41  -5   34.70   13.70
  -1 -41  -5   19.70   12.70
   1  41  -5   37.30   17.50
   1 -41   5   45.10   13.30
  -1 -41  -5   25.10   12.10
   1 -41   5   59.29   14.60
  -1 -41  -5   33.90   13.00
   1 -41   5   39.80   13.70
  -1  41   5   38.30   18.60
  -1 -41  -5   26.50   11.90
  -1  41  -7   46.30   19.50
  -1 -41   7   21.10   14.20
   1  41   7    5.10   27.70
  -1 -41   7   12.90   13.70
   1 -41  -7   20.60   12.30
   1  41   7   -0.10   19.40
   1 -41  -7   60.59   17.50
  -1 -41   7   19.80   14.30
   1 -41  -7   35.60   16.70
   1  41   7   15.20   16.10
  -1  41  -7   41.80   17.50
  -1  41  -7    4.50   23.10
  -1  41   7   35.70   19.70
   1  41  -7   31.80   18.60
  -1  41   7   11.50   31.10
   1 -41   7   14.50   13.50
  -1 -41  -7   36.50   15.00
   1  41  -7    1.90   23.40
  -1 -41  -7   16.50   13.40
  -1  41   7   24.40   16.10
   1 -41   7    6.50   13.50
  -1  41   7   14.80   20.00
   1 -42   0   61.39   11.80
  -1  42   0   49.20   14.90
  -1  42   0   59.79   25.60
   1  42   0   56.79   16.00
   1 -42   0   45.40   10.40
  -1  42   0   37.80   16.40
   1  42   0   22.10   16.90
   1 -42   0   57.09   13.90
   1 -42   0   47.10   11.60
   1  42   0   30.50   11.20
  -1 -42   0   65.89   13.70
  -1 -42   0   85.29   13.90
   1 -42   0   56.29   11.30
   1  42   0   51.79   12.40
  -1  42   0   63.09   14.90
  -1 -42   0   53.89   12.10
  -1 -42   0   68.89   12.30
   1 -42  -2   13.20    7.60
  -1 -42   2   34.20   11.30
   1 -42  -2   31.60   10.50
   1  42   2   12.00    9.90
   1 -42  -2   15.00    8.70
  -1  42  -2   22.10   13.50
   1  42   2   16.30   15.40
  -1  42  -2   21.00   10.90
  -1 -42   2   12.70    9.90
  -1 -42   2   27.80   11.40
   1  42   2   36.90   22.10
  -1  42  -2    8.40   11.80
  -1 -42   2   42.60   10.10
  -1  42  -2   27.10   23.00
   1  42   2   11.90   12.70
   1 -42  -2   15.00    9.70
   1 -42  -2   14.60    7.80
  -1  42   2   19.60    9.50
  -1  42   2    8.60   16.60
  -1  42   2   23.30   14.10
   1  42  -2    7.90   11.50
   1 -42   2   17.10    9.80
  -1 -42  -2   25.20    9.00
   1 -42   2    6.90    9.10
   1  42  -2   19.10    9.90
  -1 -42  -2   19.10    8.40
  -1  42   2    6.10   14.40
   1  42  -2   39.10   23.10
   1  42  -2   26.00   13.00
  -1 -42  -2   23.00    9.90
  -1  42   2   10.50   12.20
   1 -42   2    9.90   10.40
   1 -42   2    9.30    7.40
   1 -42  -4   35.80   12.20
   1  42   4   15.40   11.30
   1 -42  -4   27.90   11.30
  -1  42  -4   28.30   15.40
   1 -42  -4   15.20    9.90
  -1 -42   4    5.40   10.50
   1  42   4   17.30   22.20
  -1 -42   4    1.80    9.60
  -1  42  -4   14.60   11.80
  -1  42  -4    6.30   13.70
  -1 -42   4   10.60    9.10
   1 -42  -4   35.20   11.60
  -1 -42   4    9.10   11.10
   1  42   4   20.40   17.00
  -1  42  -4    1.70   19.00
   1  42   4   11.60   11.40
  -1  42   4   27.20   14.50
   1 -42   4   33.40   11.20
   1 -42   4   25.40   11.20
  -1 -42  -4   31.50   11.20
   1  42  -4   18.20   20.60
   1  42  -4   23.60   12.00
   1  42  -4   23.80   13.70
  -1  42   4   31.70   17.00
  -1 -42  -4   23.60   10.70
  -1 -42  -4   16.20    9.90
   1 -42   4   25.40   12.60
   1  42  -4   17.90   13.90
  -1  42   4   20.60   27.20
  -1 -42  -4   27.00   11.20
  -1  42   4   20.10   14.70
   1 -42   4   23.00   10.30
  -1  42   4   23.80   11.90
  -1  42  -6   29.50   16.80
  -1 -42   6    3.70   12.90
   1 -42  -6   -1.50    8.10
   1 -42  -6   -3.50   10.90
  -1 -42   6    1.50   12.50
  -1  42  -6  -14.30   18.90
  -1  42  -6    1.20   12.20
   1  42   6    0.30   12.50
   1  42   6    3.50   16.20
   1 -42  -6    2.80    8.90
  -1 -42   6   19.50   13.80
  -1 -42  -6   13.80   13.00
   1  42  -6  -16.80   19.10
  -1  42   6   25.90   31.90
   1 -42   6   -9.10   10.50
  -1 -42  -6    6.20   11.10
  -1 -42  -6    2.90    9.50
   1  42  -6    2.80   15.30
  -1  42   6   -2.00   13.90
  -1  42   6    2.80   16.30
  -1  42   6   15.60   13.70
   1 -42   6   18.50   13.40
   1  43   1  322.17   32.70
  -1  43  -1  191.28   39.90
  -1 -43   1  272.97   27.40
   1  43   1  319.47   42.90
  -1 -43   1  256.87   27.90
  -1  43  -1  303.27   34.20
   1  43   1  233.98   34.80
  -1  43  -1  367.06   31.50
   1  43   1  305.67   29.80
  -1 -43   1  264.97   26.80
  -1 -43   1  272.57   32.00
   1 -43  -1  299.97   28.00
  -1  43  -1  285.37   30.20
   1 -43  -1  311.27   29.70
   1 -43  -1  296.77   27.40
  -1  43   1  326.77   30.70
   1 -43   1  288.07   29.60
  -1  43   1  272.17   33.20
   1 -43   1  281.07   27.60
   1  43  -1  321.47   29.70
   1 -43   1  270.27   28.30
  -1  43   1  320.07   50.89
  -1 -43  -1  230.08   29.50
   1 -43   1  299.57   26.80
  -1  43   1  157.28   30.60
   1  43  -1  177.98   38.20
   1  43  -1  314.87   32.50
  -1 -43  -1  264.37   27.60
   1  43  -1  238.08   34.80
  -1 -43  -1  294.37   27.10
   1 -43  -3  236.68   26.20
   1 -43  -3  202.68   25.20
   1  43   3  124.79   28.40
  -1 -43   3  218.38   27.80
  -1  43  -3  159.28   38.10
  -1 -43   3  239.48   28.90
   1 -43  -3  228.78   26.60
   1  43   3  205.68   27.00
  -1 -43   3  205.38   26.50
   1  43   3  283.07   46.50
   1  43   3  210.18   29.20
   1 -43  -3  258.67   27.10
   1 -43  -3  235.58   28.20
  -1  43  -3  196.68   28.40
  -1  43  -3  162.78   28.80
  -1  43  -3  193.88   27.70
  -1  43   3  259.97   47.40
   1  43  -3  156.98   36.30
   1  43  -3  215.68   32.90
  -1 -43  -3  251.57   29.80
   1 -43   3  230.08   28.00
  -1  43   3  231.08   27.00
  -1 -43  -3  234.78   27.10
  -1 -43  -3  208.58   25.90
   1  43  -3  225.38   29.30
   1 -43   3  200.08   26.80
   1  43  -3  218.38   27.20
  -1  43   3  202.28   32.40
  -1  43   3  257.67   31.00
   1 -43   3  230.28   28.10
  -1  43   3  229.68   30.00
   1 -43  -5  262.87   29.00
  -1 -43   5  163.18   26.80
  -1  43  -5  210.78   29.70
   1 -43  -5  223.88   28.40
   1  43   5  161.98   31.40
   1  43   5  107.99   24.80
  -1  43  -5  129.19   37.40
  -1 -43   5  229.38   28.40
  -1  43  -5  275.57   35.20
   1  43   5  281.87   51.89
  -1  43  -5  262.47   35.60
   1 -43  -5  224.28   28.90
   1  43   5  207.88   31.30
   1 -43  -5  238.48   27.90
  -1  43   5  176.78   46.40
   1  43  -5  262.27   36.70
  -1  43   5  214.38   31.00
  -1 -43  -5  239.38   28.20
   1  43  -5  256.47   31.00
   1  43  -5  156.68   40.00
   1  43  -5  168.28   28.10
   1 -43   5  236.78   28.50
   1 -43   5  140.49   24.50
  -1 -43  -5  226.48   28.50
  -1 -43  -5  221.58   27.60
  -1  43   5  123.09   29.20
  -1 -43  -5  191.88   25.30
  -1  43   5  200.68   30.20
   1 -43  -7   60.19   17.80
   1 -43  -7   79.49   19.60
   1 -43  -7   82.19   20.70
  -1 -43   7   60.59   18.10
  -1  43  -7   92.39   37.60
  -1 -43   7   68.79   19.30
   1  43   7   38.50   22.50
   1  43   7   78.69   36.60
   1  43   7   18.20   17.20
  -1  43  -7   27.90   16.10
  -1  43  -7   67.49   23.50
  -1  43   7   83.09   40.60
  -1 -43  -7   44.90   17.40
   1  43  -7   44.80   29.60
  -1  43   7   56.19   24.10
  -1  43   7   46.30   20.30
   1 -43   7   53.79   17.90
  -1 -43  -7   68.69   18.60
   1  43  -7   59.99   23.30
   1 -43   7   22.70   15.50
  -1  44   0  -10.10   18.20
   1 -44   0  -11.90    7.50
   1  44   0   -5.10   10.40
   1  44   0  -11.30   13.10
   1 -44   0   -3.30    7.20
  -1 -44   0    9.10    8.50
  -1 -44   0    5.40    6.80
  -1 -44   0   -2.20    6.50
  -1 -44   0   -4.00    8.90
  -1  44   0  -13.00    6.80
  -1  44   0   -0.30    9.90
   1 -44   0    1.20    7.70
   1 -44   0    2.80    6.80
   1  44   0   -7.10    7.40
   1  44   0  -10.10   10.20
  -1  44   0   -2.70   13.40
   1 -44  -2    4.60    8.70
  -1  44  -2   11.20   10.90
  -1 -44   2    5.10    9.70
   1  44   2   -4.80   12.20
   1 -44  -2    2.10    8.30
  -1 -44   2   -2.40    7.30
  -1  44  -2   11.60   12.20
  -1  44  -2   16.60   20.80
  -1  44  -2   18.60   15.40
   1  44   2   -4.10   14.10
   1  44   2   -0.60   20.10
   1 -44  -2    6.90    8.20
  -1 -44   2   -1.40    8.50
  -1 -44   2    7.40   10.70
   1  44   2   -8.50    8.80
   1  44  -2    8.10    9.00
   1 -44   2   -1.90    8.30
  -1 -44  -2    3.60    9.30
  -1  44   2    9.80   11.40
   1 -44   2    0.80    7.20
   1  44  -2   -2.10   18.80
  -1  44   2   -2.00    7.30
  -1 -44  -2    5.50    8.10
  -1  44   2   -2.20   13.40
   1  44  -2    3.30    8.90
  -1 -44  -2   14.50    8.00
   1 -44   2    3.00    6.60
  -1  44   2    9.30   10.70
   1  44  -2    5.90   14.10
   1 -44   2   -1.30    9.30
  -1  44   2   19.30   23.10
   1 -44  -4   36.80   12.30
  -1  44  -4   25.50   15.50
   1  44   4   41.70   27.20
   1 -44  -4   15.30   10.60
   1 -44  -4   14.90   10.90
   1 -44  -4   23.70   12.50
  -1 -44   4   27.80   10.80
  -1  44  -4   28.00   16.80
  -1  44  -4    8.10   12.50
  -1 -44   4   21.50   12.20
  -1 -44   4   28.10   12.00
   1  44   4   31.40   17.80
  -1  44  -4    2.10   16.30
   1  44   4   21.20   11.90
   1  44   4    4.70   11.50
  -1 -44   4   28.70   13.70
  -1 -44  -4   22.40   10.50
  -1  44   4   18.10   11.30
  -1  44   4   50.59   32.00
  -1 -44  -4   60.09   15.20
   1 -44   4    5.30   10.00
   1 -44   4   22.80   11.00
  -1  44   4    9.70   15.20
   1 -44   4   20.30   12.80
   1  44  -4   28.40   13.40
  -1  44   4   10.70   14.40
   1 -44   4   20.90   10.40
   1  44  -4   30.90   17.50
   1  44  -4   21.30   15.00
  -1  44   4   31.00   15.80
   1  44  -4   18.70   19.40
  -1 -44  -4   46.90   13.40
  -1  44  -6   -0.70   14.70
  -1  44  -6  -13.50   11.10
   1 -44  -6    4.50   11.80
  -1 -44   6    1.00   13.00
   1  44   6    8.40   14.10
  -1  44  -6    1.20   22.90
   1 -44  -6    2.80   11.40
   1  44   6    6.50   31.40
   1  44   6   14.40   17.80
   1 -44  -6    0.30    9.70
  -1 -44   6   12.40   12.00
  -1 -44  -6    5.80   10.20
  -1  44   6    8.20   17.80
  -1  44   6    3.20   24.00
   1 -44   6   19.40   14.00
  -1  44   6   -6.20   14.40
   1  44  -6   -0.40   22.20
  -1 -44  -6    2.90   11.80
   1 -44   6   19.00   12.90
   1  44  -6    4.90   15.50
  -1 -44  -6   -8.60    9.80
   1  45   1    5.10   19.40
  -1 -45   1   23.10   10.00
  -1  45  -1   13.10   10.90
   1 -45  -1   16.20   10.70
  -1  45  -1   -4.50   21.10
   1 -45  -1    6.70    7.80
   1 -45  -1   11.70    8.90
  -1 -45   1   16.50    8.90
  -1 -45   1   20.40    9.60
   1  45   1   14.80   16.50
   1  45   1   21.50   11.70
  -1  45  -1   17.60   11.90
   1  45   1    8.80    9.80
  -1 -45   1   18.90   11.40
  -1  45  -1  -14.40   12.40
  -1  45   1    0.50   19.90
   1 -45   1    4.80    9.50
   1  45  -1   19.40   13.60
  -1 -45  -1   -0.20    6.20
   1 -45   1   31.70   10.80
  -1 -45  -1   10.80    8.10
  -1  45   1    9.00   10.90
   1  45  -1    9.10   20.50
   1 -45   1    7.80    8.10
   1 -45   1   31.90   11.50
   1  45  -1    7.30   11.80
  -1 -45  -1    8.70   10.60
  -1  45   1    0.00   12.30
  -1  45   1   -9.50   14.20
   1  45  -1    3.20    9.20
  -1  45  -3   -0.40    8.90
  -1  45  -3   19.20   14.70
   1 -45  -3   17.00   10.60
   1  45   3   -8.00   12.10
   1 -45  -3   15.90   10.50
  -1 -45   3   11.20   11.20
   1 -45  -3   15.80    8.30
  -1 -45   3    8.30   10.70
   1 -45  -3   19.30    9.60
  -1  45  -3   18.50   12.40
   1  45   3    8.70   11.40
  -1 -45   3    3.10   10.30
  -1  45  -3   -0.20   21.30
   1  45   3  -20.50   18.00
   1 -45  -3    5.40    8.90
   1  45   3    1.10   11.40
  -1  45   3   13.80   14.00
   1 -45   3    0.10    9.90
  -1  45   3    5.00    8.90
  -1 -45  -3   11.90   10.40
   1 -45   3    7.40   11.10
   1 -45   3   13.30   10.70
   1  45  -3   17.20   13.10
  -1  45   3   19.40   14.30
   1  45  -3   22.30   11.40
  -1  45   3   11.40   22.60
  -1 -45  -3   11.60    7.90
   1  45  -3   13.90   13.60
  -1  45   3    1.40   11.50
   1  45  -3   14.90   22.80
   1  45   5    3.30   24.20
   1  45   5    0.50   12.90
  -1  45  -5   16.30   14.00
  -1  45  -5   -3.50   14.80
   1 -45  -5   -7.80    9.60
   1 -45  -5    0.40   11.30
   1 -45  -5   -9.00    9.20
  -1 -45   5    2.30    9.10
   1 -45  -5    3.90    9.50
   1  45   5    9.30   17.30
  -1 -45   5   11.10   11.50
  -1 -45   5   11.50   12.70
  -1  45  -5   -3.70   22.60
  -1 -45  -5    9.30   11.30
  -1 -45  -5    3.00   10.60
   1  45  -5   20.80   17.50
  -1  45   5   13.60   17.70
   1  45  -5   -8.80   20.30
  -1 -45  -5    0.50   11.20
  -1 -45  -5    5.60   10.80
  -1  45   5   15.70   28.40
   1 -45   5   15.20   10.10
   1 -45   5   21.00   12.60
   1 -45   5    7.50   11.70
  -1  45   5    0.20   13.50
  -1 -45   7   26.80   15.80
  -1 -45   7   25.90   15.70
   1  45   7    8.90   31.00
  -1  45  -7   24.60   27.60
   1  45   7    6.50   16.60
   1 -45  -7    8.40   13.20
  -1  45  -7   18.50   22.20
   1 -45  -7    3.30   12.80
   1  45   7   32.20   21.10
   1 -45  -7   15.50   14.70
  -1  45   7   -9.10   29.60
  -1  45   7   44.60   20.30
   1 -45   7   10.30   13.80
  -1 -45  -7    8.40   13.30
   1  45  -7   16.90   19.20
   1 -45   7   23.50   15.30
  -1  45   7   22.80   22.20
   1  45  -7    0.70   17.70
  -1 -45  -7   30.20   15.90
   1 -46   0    6.10    9.80
  -1  46   0   10.30   10.20
   1 -46   0    0.40    7.70
  -1  46   0   19.70   13.10
   1  46   0   14.00   17.50
  -1  46   0    9.00   14.90
   1 -46   0   22.90   10.30
   1  46   0   -1.70   11.00
  -1  46   0   26.70   24.90
  -1 -46   0   31.10   12.90
  -1 -46   0   19.60    9.50
   1  46   0   -2.80    8.70
  -1 -46   0    9.70    8.50
   1  46   0    4.50   14.80
  -1 -46   2   51.19   15.00
  -1 -46   2   29.20   12.20
  -1  46  -2   15.10   14.70
  -1 -46   2   32.90   10.40
  -1 -46   2   38.40   12.90
   1 -46  -2   21.90   11.10
   1  46   2   30.00   16.20
  -1  46  -2   17.70   13.10
   1  46   2   23.80   23.70
   1 -46  -2   41.50   12.30
   1 -46  -2   40.40   13.00
   1  46   2   11.90   11.20
   1  46   2   36.50   19.00
  -1  46  -2    5.30   21.30
  -1  46  -2   34.10   13.10
  -1  46   2   16.70   16.50
   1  46  -2   43.60   13.20
   1 -46   2   48.20   13.80
  -1 -46  -2   20.20   11.80
   1 -46   2   43.70   14.10
   1  46  -2   45.20   17.40
   1 -46   2   40.10   12.60
  -1  46   2   29.90   25.70
   1 -46   2   35.40   10.80
  -1  46   2   34.70   16.70
   1  46  -2   12.70   12.30
  -1 -46  -2   29.10   11.00
  -1  46   2   59.39   16.20
   1  46  -2   20.60   22.00
  -1 -46  -2   35.20   11.90
  -1  46  -4   66.19   20.40
  -1  46  -4   26.50   14.10
  -1 -46   4   66.99   17.00
   1 -46  -4   43.80   13.20
  -1  46  -4   60.99   30.80
   1 -46  -4   85.39   17.00
  -1  46  -4   30.00   16.60
   1 -46  -4   68.19   16.20
   1  46   4   57.49   15.60
   1  46   4   83.29   22.30
   1  46   4   49.00   29.90
   1 -46  -4   78.59   15.80
  -1 -46   4   50.09   15.30
   1  46   4   38.90   15.30
  -1 -46   4   32.00   12.90
  -1  46   4   61.99   18.00
  -1  46   4   37.10   13.80
  -1  46   4   37.80   19.30
  -1  46   4   82.89   36.40
  -1  46   4   50.79   18.40
   1  46  -4   41.70   15.00
   1  46  -4   34.80   19.40
   1 -46   4   42.80   15.00
  -1 -46  -4   81.09   17.30
   1  46  -4   69.29   30.10
  -1 -46  -4   70.99   16.00
   1 -46   4   45.20   12.80
   1 -46  -6   70.79   17.20
   1  46   6   37.00   31.20
   1 -46  -6   40.90   15.90
  -1  46  -6   37.70   20.20
  -1 -46   6   29.60   15.00
  -1  46  -6   24.80   22.80
   1  46   6   13.20   15.40
  -1 -46   6   17.20   13.90
   1  46   6   58.69   23.60
   1 -46  -6   40.90   14.40
  -1 -46  -6   44.80   15.00
  -1  46   6   16.30   17.70
   1  46  -6   45.10   21.50
  -1 -46  -6   45.00   16.50
  -1 -46  -6   48.90   15.10
   1 -46   6   29.30   15.30
  -1  46   6   65.89   39.00
   1 -46   6   27.00   15.50
  -1  46   6   48.10   21.60
   1  46  -6   25.40   25.80
   1  47   1   76.89   16.50
   1  47   1   53.69   18.90
  -1  47  -1   40.60   19.20
  -1 -47   1  102.29   17.20
   1  47   1   82.49   17.30
   1 -47  -1   71.09   14.30
   1  47   1   66.79   27.70
   1 -47  -1   85.49   17.40
   1 -47  -1   88.69   16.00
  -1 -47   1   85.09   16.00
  -1 -47   1   73.79   15.60
  -1  47  -1   78.49   17.20
  -1 -47   1   85.69   14.70
  -1  47  -1   48.40   26.60
  -1  47  -1   61.29   17.50
   1  47  -1   84.89   17.70
   1 -47   1   70.89   15.60
  -1 -47  -1  104.59   15.80
  -1  47   1   92.19   29.50
  -1 -47  -1   76.19   14.30
  -1  47   1   27.10   18.30
   1 -47   1   80.79   14.40
   1  47  -1   66.49   21.10
   1  47  -1   56.89   26.10
   1 -47   1  100.09   16.00
   1  47  -1   60.99   15.70
  -1  47   1   88.99   18.60
  -1  47   1  102.59   19.80
   1 -47   1  113.39   19.30
  -1 -47  -1   92.59   17.70
  -1 -47   3  114.79   20.10
   1  47   3   39.00   20.30
   1 -47  -3   84.59   15.70
  -1  47  -3   59.19   19.20
   1 -47  -3   70.89   16.40
   1 -47  -3   84.09   18.70
   1  47   3   63.09   16.40
  -1 -47   3   82.79   17.60
  -1  47  -3   49.80   28.80
  -1  47  -3   42.70   18.20
   1  47   3  102.29   20.00
  -1 -47   3   79.19   18.00
   1  47   3  159.98   37.70
  -1  47  -3   97.19   20.30
   1  47  -3   59.99   20.90
   1  47  -3   40.40   25.70
  -1  47   3   59.49   21.70
  -1  47   3   94.79   21.90
   1 -47   3   49.70   14.70
   1 -47   3   70.99   17.40
  -1  47   3   86.69   16.40
  -1 -47  -3   84.49   17.10
   1  47  -3   49.50   15.10
  -1  47   3  115.39   37.70
  -1 -47  -3   95.19   17.00
   1 -47   3   78.09   17.70
  -1  47   3   82.09   19.30
   1 -47  -5  157.48   24.60
  -1  47  -5   61.09   31.60
   1  47   5   88.49   25.60
  -1  47  -5  129.99   27.70
  -1 -47   5  158.78   24.90
  -1 -47   5  122.29   22.80
  -1 -47   5  145.39   23.30
   1  47   5  191.28   45.20
   1  47   5   68.39   19.70
   1 -47  -5  210.58   25.70
   1 -47  -5  144.79   22.40
   1  47  -5   95.09   35.50
   1 -47   5  120.09   21.40
  -1  47   5  161.88   45.90
   1 -47   5  107.19   20.30
   1  47  -5  150.58   30.40
  -1  47   5  105.59   28.50
   1 -47   5  136.09   22.50
  -1  47   5  117.89   24.90
  -1 -47  -5  113.29   22.10
  -1 -47  -5  146.29   21.60
  -1 -47  -5  158.18   23.00
  -1 -48   0   43.90   14.20
  -1  48   0   42.90   14.80
   1  48   0   37.20   12.70
  -1 -48   0   24.80   10.60
  -1  48   0   33.00   13.70
   1 -48   0   46.70   13.00
  -1  48   0   42.40   18.40
   1  48   0   16.80   18.40
   1 -48   0   51.99   13.20
  -1  48   0   23.90   26.40
   1 -48   0   36.10   12.00
   1  48   0   46.90   20.10
   1  48   0    4.10   11.90
  -1 -48   0   43.10   11.20
  -1  48  -2   -9.70   22.10
   1  48   2    4.40   11.10
   1  48   2    7.80   11.40
  -1  48  -2   28.60   15.20
  -1  48  -2   28.50   13.60
  -1 -48   2   -2.00    7.40
  -1  48  -2   21.90   16.50
  -1 -48   2    4.40    9.50
   1  48   2   18.50   24.70
   1 -48  -2    5.90    9.70
  -1 -48   2   -2.60    8.70
   1 -48  -2   29.00   12.30
   1  48   2   -7.50   15.60
  -1 -48   2   10.30   11.40
   1 -48  -2   10.90    9.90
  -1 -48  -2   18.20   10.70
   1 -48   2   -1.90   10.50
   1  48  -2   11.70   15.60
   1  48  -2    5.60    9.50
  -1  48   2   14.10   25.90
   1 -48   2   17.60   11.60
  -1  48   2    6.10   10.90
  -1  48   2    6.20   12.70
  -1 -48  -2   16.20   11.00
   1  48  -2    6.70   21.90
   1 -48   2   -4.60    8.10
  -1  48   2    6.60   12.80
  -1 -48  -2   35.60   11.70
   1 -48   2    0.10    8.50
  -1  48  -4    7.60   16.40
  -1 -48   4    3.70   11.10
  -1  48  -4    4.30   23.40
   1  48   4  -12.00   10.30
   1  48   4    1.80   16.40
   1 -48  -4   13.20   11.80
   1  48   4   19.10   25.30
   1  48   4    1.40   16.30
  -1 -48   4   12.80   11.80
   1 -48  -4    5.50    9.50
   1 -48  -4   21.00   11.70
   1 -48   4    5.60   11.60
  -1 -48  -4    0.50   10.60
  -1  48   4    3.40   16.00
  -1  48   4    2.90   27.60
   1  48  -4    9.20   15.60
  -1 -48  -4   -5.80   10.00
  -1  48   4   12.60   11.30
  -1  48   4    0.50   14.50
   1 -48   4    4.90   10.90
   1  48  -4    6.00   24.50
  -1 -48   6   -5.70   11.80
  -1  48  -6   15.30   26.70
  -1 -48   6   -7.50   11.00
  -1  48  -6    2.90   18.90
   1  48   6   16.10   16.00
   1  48   6    6.50   14.10
   1 -48  -6    7.40   12.90
   1 -48  -6   -9.10   11.40
   1  48   6   16.50   30.90
   1 -48  -6  -14.20    9.00
   1 -48   6   19.20   13.90
  -1 -48  -6   -1.60   11.90
  -1  48   6  -30.90   28.00
   1  48  -6   12.30   18.50
  -1  48   6    0.10   18.20
   1 -48   6    4.50   12.90
  -1 -48  -6    8.20   10.70
   1  48  -6   13.30   26.20
  -1  48   6    1.20   18.50
  -1 -48  -6    3.50   13.60
  -1  49  -1   30.50   18.00
   1  49   1   33.50   25.70
  -1  49  -1    9.80   23.70
  -1 -49   1   23.50   12.90
   1  49   1   30.30   18.90
   1  49   1   33.20   17.30
  -1 -49   1   30.70   11.10
  -1  49  -1   52.29   21.90
   1 -49  -1   34.40   11.80
   1 -49  -1   31.00   10.60
  -1 -49   1   31.50   11.70
   1 -49  -1   22.90   12.50
  -1 -49   1   38.70   12.40
   1  49   1   18.10   11.60
  -1  49  -1   13.20   14.30
   1 -49   1   34.80   11.90
  -1 -49  -1    8.80   11.50
   1  49  -1   10.10   10.70
  -1  49   1   45.00   18.20
  -1  49   1   26.90   18.50
  -1 -49  -1   18.10   10.60
   1  49  -1   34.80   19.90
   1 -49   1   25.20   10.70
   1 -49   1   25.10   11.20
  -1  49   1   52.19   29.30
   1 -49   1   31.70   11.20
   1  49  -1   21.30   23.10
  -1  49   1   61.29   16.00
   1  49   3    9.80   15.10
  -1  49  -3   21.60   16.80
   1  49   3   -8.00   10.40
  -1 -49   3    8.20   11.00
   1 -49  -3   21.70    9.50
  -1  49  -3   -0.60   23.80
  -1  49  -3    9.90   11.40
   1  49   3   -0.90   23.20
   1 -49  -3    3.70   10.00
   1  49   3   -3.60   16.00
  -1 -49   3    3.50    8.60
  -1 -49  -3   13.80   11.30
   1  49  -3    2.10   14.40
  -1 -49  -3   19.30   11.70
   1 -49   3    6.70   11.10
   1  49  -3    0.40   22.90
   1 -49   3    1.90    7.60
  -1  49   3    3.30   16.30
  -1  49   3   27.40   27.90
  -1  49   3   14.30   12.10
   1  49  -3    9.10   14.30
  -1  49   3   36.60   15.40
   1 -49  -5   32.90   14.00
   1  49   5   69.79   34.50
   1  49   5   14.90   18.30
   1 -49  -5   26.20   12.70
   1 -49  -5   54.19   16.60
  -1  49  -5   31.30   19.60
  -1 -49   5   59.99   16.40
  -1 -49   5   56.59   16.30
  -1 -49   5   58.69   17.40
  -1  49  -5   45.10   32.00
   1  49   5   26.30   16.40
   1 -49   5   52.59   14.80
  -1  49   5   42.20   36.50
   1  49  -5   22.90   27.70
  -1  49   5   49.50   18.90
  -1 -49  -5   68.59   18.20
  -1  49   5   44.00   22.40
   1 -49   5   39.10   15.00
  -1 -49  -5   38.20   14.00
   1  49  -5   66.09   23.90
  -1  50   0   11.30   14.50
   1  50   0  -10.00   16.10
  -1 -50   0   -0.50    7.90
  -1  50   0   -7.10   14.60
   1 -50   0   -0.30   10.10
  -1 -50   0    8.40   10.00
   1 -50   0    2.10    8.40
   1  50   0   -2.90   12.70
   1  50   0   12.80   23.70
   1  50   0    2.00   11.90
  -1  50   0   -6.20   22.70
   1  50   2   -8.80   16.20
  -1  50  -2   14.80   17.50
   1 -50  -2   18.90   10.80
  -1  50  -2    1.90   23.60
   1  50   2  -13.90   21.50
   1  50   2    5.20   11.70
  -1 -50   2   28.70   13.40
  -1 -50   2   15.40    9.70
  -1  50  -2   -0.70   13.80
   1 -50  -2   18.20   11.30
  -1 -50   2   22.30   11.90
   1 -50  -2   13.50   11.50
   1  50   2   13.90   15.80
  -1 -50   2   27.00   12.40
  -1  50   2   -3.20   16.30
  -1  50   2   31.70   28.10
   1 -50   2   20.10   13.00
  -1 -50  -2   13.50   10.40
   1  50  -2    7.70   24.00
   1 -50   2   25.00   11.80
  -1 -50  -2    2.80    7.20
  -1  50   2   23.70   14.70
   1 -50   2   25.80   12.30
   1  50  -2    7.20   13.80
  -1  50   2   29.60   16.90
  -1 -50  -2    4.50   12.10
   1 -50   2   30.50   11.00
   1  50  -2    5.60   16.50
   1  50   4   19.00   27.90
  -1  50  -4  -25.00   11.30
  -1  50  -4   20.40   27.90
  -1 -50   4   19.80   12.90
   1  50   4   12.70   13.80
   1  50   4   16.70   18.50
   1 -50  -4   23.30   12.10
  -1 -50   4   15.40   12.80
   1 -50  -4   30.50   14.10
   1 -50   4   22.90   13.40
  -1  50   4   -5.10   26.60
  -1  50   4   15.30   15.50
  -1  50   4   17.60   18.30
   1  50  -4   -0.80   23.60
  -1 -50  -4   -8.20    7.30
   1  50  -4   25.00   18.70
   1 -50   4   22.80   13.10
  -1 -50  -4   15.60   12.60
  -1  50  -6    0.20   26.40
  -1 -50   6   19.20   14.30
   1  50   6    3.80   35.60
  -1  50  -6  -15.90   15.90
   1 -50  -6   23.40   14.00
   1 -50  -6    7.00   12.90
   1  50   6   12.30   15.50
   1  50   6   36.50   20.90
   1 -50  -6   26.80   14.20
  -1 -50   6   21.90   14.60
  -1  50   6   25.00   20.40
  -1  50   6   24.60   35.70
  -1 -50  -6    9.50   13.30
   1  50  -6   -5.90   26.30
   1 -50   6   16.60   13.80
  -1 -50  -6   11.00   12.30
   1  50  -6    0.30   18.00
  -1 -51   1   72.99   15.50
  -1  51  -1   56.39   25.50
   1 -51  -1   87.29   15.50
   1  51   1   51.39   29.00
  -1  51  -1   24.50   16.00
  -1  51  -1   67.09   21.50
   1 -51  -1  106.49   19.50
  -1 -51   1  119.79   18.50
  -1 -51   1   82.89   16.50
   1  51   1   20.70   18.20
   1  51   1   52.49   22.30
  -1 -51   1   97.89   19.90
   1  51   1   81.89   20.20
   1 -51   1  107.49   18.70
  -1  51   1   46.90   31.20
   1 -51   1   70.19   15.60
   1  51  -1   71.69   19.00
   1  51  -1   53.89   21.80
  -1 -51  -1  112.89   18.80
   1 -51   1   98.69   17.00
   1 -51   1   91.79   17.60
  -1 -51  -1   70.79   15.70
  -1  51   1   38.90   19.30
   1  51  -1   56.39   27.90
  -1  51   1   97.19   23.20
   1  51   3   32.70   15.00
   1  51   3   58.29   30.10
  -1 -51   3   42.30   16.00
  -1  51  -3   39.10   29.20
  -1  51  -3   32.10   18.80
  -1 -51   3   60.59   16.40
   1 -51  -3   73.79   16.30
   1 -51  -3   34.50   13.40
   1  51   3   28.30   20.60
  -1  51   3   70.49   34.70
   1 -51   3   50.59   16.60
   1  51  -3   21.60   18.60
   1  51  -3    6.30   24.70
   1 -51   3   43.90   14.20
  -1  51   3   51.89   22.60
  -1 -51  -3   40.30   13.70
  -1 -51  -3   60.89   15.70
  -1 -51   5   19.70   13.60
   1 -51  -5   39.10   15.30
  -1  51  -5   13.50   17.60
   1  51   5   23.00   19.70
  -1  51  -5    6.10   26.90
   1 -51  -5   34.30   13.40
  -1 -51   5   59.19   16.90
   1  51   5   45.80   32.20
   1  51   5   17.90   16.00
   1 -51  -5   27.50   13.50
  -1 -51  -5   39.20   14.60
   1 -51   5   22.90   13.60
   1 -51   5   29.50   12.50
  -1 -51  -5   27.30   15.20
   1  51  -5   11.20   28.20
  -1  51   5   44.20   22.30
   1  51  -5   52.99   22.70
  -1  51   5   42.10   35.60
  -1 -52   0   14.30   13.20
  -1  52   0  -10.10   15.30
   1  52   0   26.00   19.30
   1  52   0    5.00   22.00
  -1 -52   0   13.30   11.00
   1 -52   0   14.90    8.50
   1  52   0   13.20   14.90
   1 -52   0   23.00   12.60
  -1  52   0    9.80   26.90
  -1  52   0   12.20   15.70
  -1  52  -2   16.80   21.00
   1 -52  -2   11.30   12.10
  -1 -52   2   45.40   13.90
  -1 -52   2   29.30   14.20
   1 -52  -2   30.10   12.00
   1  52   2   -4.40   23.10
   1  52   2    9.30   16.00
   1 -52  -2   25.70   11.80
  -1 -52   2   21.10   10.60
   1  52   2   20.30   19.00
   1  52   2   21.50   19.00
  -1  52  -2   34.60   19.80
   1  52  -2   19.40   25.20
   1 -52   2   20.70   13.40
  -1 -52  -2   28.60   11.90
   1 -52   2   44.60   13.80
   1  52  -2   30.80   16.40
  -1 -52  -2    6.30    8.10
  -1  52   2    0.60   17.10
  -1  52   2   30.60   28.70
  -1 -52  -2   29.30   13.50
  -1 -52   4   10.70    9.30
   1  52   4    3.30   26.80
   1  52   4  -20.90   13.70
   1 -52  -4    8.90   11.10
   1  52   4    5.30   16.90
   1 -52  -4  -12.00   10.10
  -1 -52   4    2.40   11.70
  -1  52  -4   -3.70   15.50
  -1  52  -4   -9.40   24.10
  -1 -52  -4   -9.10    9.90
   1 -52   4    9.80   11.80
  -1  52   4   -4.90   27.50
   1  52  -4   11.80   17.60
  -1 -52  -4   -2.30   11.30
   1 -52   4  -16.00   10.10
   1  52  -4  -15.40   23.70
  -1  52   4    5.10   17.90
  -1 -53   1   74.19   15.60
  -1 -53   1   66.79   15.50
  -1 -53   1   43.90   16.60
   1 -53  -1   52.19   14.40
  -1  53  -1   12.40   20.70
   1  53   1   46.90   28.20
   1  53   1    4.20   18.80
   1 -53  -1   40.40   14.90
  -1  53  -1   15.90   18.40
   1  53  -1   16.80   25.50
   1 -53   1   53.59   17.00
  -1  53   1   46.60   21.40
  -1 -53  -1   36.90   13.40
   1  53  -1    7.60   19.60
   1 -53   1   56.19   15.30
   1 -53   1   61.59   14.90
  -1  53   1   52.69   31.90
  -1 -53  -1   68.99   17.80
  -1 -53   3   30.70   13.50
   1 -53  -3   47.90   14.60
   1  53   3   48.20   32.30
   1  53   3   16.30   20.00
  -1  53  -3   19.70   18.90
  -1  53  -3   -6.30   17.20
   1 -53  -3   18.10   12.50
  -1 -53   3   23.60   14.60
  -1  53   3   52.79   34.20
  -1 -53  -3   48.80   13.50
   1  53  -3    7.00   24.30
   1  53  -3   17.50   17.50
  -1 -53  -3   27.40   12.90
   1 -53   3   26.40   13.40
   1 -53   3   45.20   16.00
  -1  53   3   15.50   19.50
   1 -53  -5   59.09   17.30
   1  53   5  182.48   49.40
  -1  53  -5   39.00   20.60
  -1  53  -5   70.49   35.60
   1 -53  -5   51.89   16.20
  -1 -53   5   70.99   18.50
  -1 -53   5   33.60   15.30
   1  53   5   35.00   21.40
   1  53   5   31.70   18.10
  -1 -53  -5   84.79   20.40
   1 -53   5   51.19   16.40
   1  53  -5   64.09   25.00
  -1 -53  -5   86.39   17.50
   1  53  -5   66.69   34.90
   1 -53   5   13.10   12.90
  -1  53   5   14.80   21.00
  -1  53   5   44.90   35.10
  -1  54   0    5.80   17.70
   1  54   0   17.70   19.80
   1  54   0   13.20   24.10
   1 -54   0    2.40   11.20
   1 -54   0   -3.30    9.70
  -1 -54   0    6.20   13.00
  -1  54   0   10.70   26.70
  -1 -54   0  -11.90    8.40
  -1 -54   2   10.20   13.40
  -1  54  -2    5.50   27.80
   1 -54  -2   -9.80   10.20
   1 -54  -2    9.10   10.60
  -1  54  -2  -17.20   15.40
   1 -54  -2   -6.10    6.90
   1  54   2   -7.80   23.00
   1  54   2    6.20   18.60
  -1 -54   2   18.60   11.90
   1  54  -2   20.20   27.60
   1 -54   2   14.90   10.90
   1  54  -2    3.00   18.50
  -1  54   2    3.80   26.30
  -1 -54  -2    8.30   10.40
  -1  54   2    8.90   19.20
  -1 -54  -2   15.60   13.60
  -1 -54  -2   -9.20    9.40
   1 -54   2   12.60   13.80
  -1 -54   4    9.50   12.70
   1  54   4    9.50   17.90
   1 -54  -4   25.80   13.00
   1  54   4   -2.80   27.70
   1 -54  -4    7.90   12.60
  -1  54  -4   11.00   29.00
  -1 -54   4    4.60    9.30
  -1  54  -4    4.00   18.70
  -1 -54  -4  -17.70    9.50
  -1  54   4  -21.80   28.20
  -1 -54  -4  -18.70    8.90
  -1  54   4    8.30   18.90
   1  54  -4   -9.70   24.50
   1  54  -4   11.10   19.20
   1 -54   4  -11.80   10.70
   1 -54   4   -4.40   11.70
  -1 -55   1  217.98   26.90
   1 -55  -1  187.98   26.50
   1  55   1  113.39   29.80
  -1 -55   1  244.18   31.40
   1 -55  -1  238.08   30.70
   1  55   1  139.19   40.70
  -1 -55  -1  227.48   27.90
   1 -55   1  230.68   30.80
  -1  55   1  180.58   46.10
   1  55  -1  128.69   28.90
   1 -55   1  253.87   28.10
  -1 -55  -1  241.58   30.30
   1  55   3  134.39   32.70
  -1 -55   3  247.58   30.90
   1 -55  -3  219.18   28.20
   1 -55  -3  216.48   27.60
   1  55   3  261.77   52.19
  -1 -55   3  250.47   32.00
  -1  55  -3  121.59   29.30
   1  55  -3  119.09   30.30
  -1  55   3  284.47   54.99
  -1 -55  -3  186.08   27.40
  -1 -55  -3  188.18   27.20
  -1  55   3  161.48   34.00
   1 -55   3  187.18   27.60
   1 -55   3  181.88   29.00
   1 -56   0   -2.60   12.30
  -1 -56   0    1.70   10.40
   1 -56   0   -5.20    9.40
   1  56   0   -0.20   19.00
  -1  56   0   -0.80   25.50
  -1 -56   0   12.50   13.90
  -1  56   0    8.20   19.40
   1  56   0    0.00   25.50
  -1  56  -2   -6.50   27.20
  -1 -56   2   26.30   14.90
   1  56   2    1.10   24.80
  -1  56  -2  -28.50   15.00
   1 -56  -2   17.70   10.20
   1  56   2   -9.60   18.20
   1 -56  -2   20.40   12.90
   1 -56  -2    4.00   10.20
  -1 -56   2   10.80   11.40
  -1  56   2  -14.00   17.60
  -1 -56  -2    0.70   11.40
   1 -56   2    0.70   10.80
  -1 -56  -2   10.00   13.00
   1 -56   2    4.60   14.40
  -1  56   2   17.20   30.50
   1  56  -2   15.90   28.20
   1  56  -2   -2.00   18.60
   1  56   4    6.60   32.30
  -1  56  -4   20.90   29.20
  -1 -56   4   14.00   12.80
  -1 -56   4   14.70   13.70
   1 -56  -4   11.30   12.20
  -1  56  -4    7.30   22.10
   1 -56  -4   -4.60   10.20
   1  56   4   -1.10   17.90
   1  56  -4  -12.70   24.90
  -1 -56  -4   20.90   13.50
   1 -56   4   -0.50   12.30
  -1 -56  -4   -1.00   11.70
  -1  56   4    3.40   19.60
   1  56  -4   -7.10   17.70
   1 -56   4   29.70   14.20
  -1  56   4   -2.40   29.80
   1  57   1   28.00   28.50
   1  57   1    8.30   19.70
  -1 -57   1   50.69   14.40
  -1 -57   1   30.60   13.40
   1 -57  -1   37.50   16.60
  -1  57  -1   31.10   23.50
  -1  57  -1  -11.90   25.70
   1 -57  -1   63.49   16.60
   1 -57   1   45.80   14.40
   1 -57   1   74.89   18.60
  -1  57   1   -8.40   26.50
  -1 -57  -1   61.49   14.50
  -1  57   1    2.40   19.50
   1  57  -1   11.90   25.40
  -1 -57  -1   58.59   18.30
   1  57  -1   17.40   20.60
  -1  57  -3    9.40   20.50
  -1 -57   3    1.40   13.80
   1  57   3   -7.90   24.80
  -1  57  -3   -9.40   28.20
   1 -57  -3   26.60   14.10
   1 -57  -3   30.80   14.90
   1  57   3   22.50   20.50
  -1 -57   3    3.10   11.80
  -1 -57  -3    0.20   12.90
  -1 -57  -3   20.50   13.10
   1 -57   3   25.10   16.60
   1  57  -3   -5.40   26.50
   1  57  -3   17.70   21.10
  -1  57   3   14.10   21.90
   1 -57   3   14.10   12.80
  -1  57   3   21.10   30.70
  -1  58   0  -21.00   25.70
   1 -58   0   -8.30   13.10
  -1  58   0  -13.90   19.10
   1  58   0   26.60   22.10
  -1 -58   0  -14.80   11.60
   1  58   0   -1.80   26.20
   1 -58   0    8.70   11.70
  -1 -58   0   10.60   11.20
  -1  58  -2    7.30   20.50
   1  58   2    0.70   19.20
   1  58   2   18.40   28.10
  -1 -58   2   28.50   14.30
  -1 -58   2   23.70   12.80
  -1  58  -2   10.10   29.50
   1 -58  -2    2.00   10.80
   1 -58  -2   -4.70   12.70
   1 -58   2    6.70   14.70
  -1 -58  -2    8.50   11.80
   1 -58   2   12.30   12.10
  -1  58   2   -9.40   19.90
   1  58  -2    1.30   25.60
  -1 -58  -2   -5.80   11.80
  -1  58   2    0.30   29.40
   1  58  -2   -3.90   19.90
   1 -59  -1   22.80   15.70
  -1  59  -1    8.00   19.00
   1  59   1   -1.80   19.90
  -1 -59   1   24.20   11.80
   1 -59  -1   15.40   12.90
   1  59   1    2.60   28.20
  -1 -59   1   23.90   16.30
  -1  59  -1  -13.50   28.60
   1  59  -1   24.20   29.40
  -1 -59  -1   39.10   16.70
  -1  59   1   -7.90   19.30
   1 -59   1   17.80   11.80
   1  59  -1   12.20   22.30
  -1 -59  -1   29.20   11.40
   1 -59   1    5.00   14.40
  -1  59   1   18.90   31.80
   1  59   3   29.10   21.70
   1 -59  -3   53.09   16.80
   1 -59  -3   83.99   18.60
  -1  59  -3   53.99   33.80
  -1 -59   3  113.89   21.50
  -1  59  -3   55.29   24.60
   1  59   3   52.19   34.40
  -1  59   3  105.79   41.00
   1 -59   3   73.29   18.20
   1  59  -3   25.00   29.20
   1 -59   3   68.79   20.50
[truncated: 1,700,348 more chars]
