# Supplementary material for: Crystal structure of 4,4′-bis­(4-bromo­phen­yl)-1,1′,3,3′-tetra­thia­fulvalene
Source: Acta Crystallogr E Crystallogr Commun. 2019 Jul 16;75(Pt 8):1195–8. doi: 10.1107/S2056989019009952 (PMC6690463; doi:10.1107/S2056989019009952)
Supplement: Supplementary file 2 [file e-75-01195-Isup2.hkl]

data_I                                                                          
_shelx_title ' bbp_b.res in Abm2'                                               
_shelx_refln_list_code          4                                               
_shelx_F_calc_maximum      511.45                                               
_exptl_crystal_F_000      1008.00                                               
_reflns_d_resolution_high  0.8412                                               
                                                                                
loop_                                                                           
 _space_group_symop_operation_xyz                                               
 'x, y, z'                                                                      
 '-x, -y, z'                                                                    
 'x, -y+1/2, z'                                                                 
 '-x, y+1/2, z'                                                                 
 'x, y+1/2, z+1/2'                                                              
 '-x, -y+1/2, z+1/2'                                                            
 'x, -y+1, z+1/2'                                                               
 '-x, y+1, z+1/2'                                                               
                                                                                
_cell_length_a     7.5981                                                       
_cell_length_b    37.4110                                                       
_cell_length_c     6.1991                                                       
_cell_angle_alpha  90.000                                                       
_cell_angle_beta   90.000                                                       
_cell_angle_gamma  90.000                                                       
                                                                                
_shelx_F_squared_multiplier     1.000                                           
                                                                                
loop_                                                                           
 _refln_index_h                                                                 
 _refln_index_k                                                                 
 _refln_index_l                                                                 
 _refln_F_squared_calc                                                          
 _refln_F_squared_meas                                                          
 _refln_F_squared_sigma                                                         
 _refln_observed_status                                                         
   1   1  -7       1141.02       1094.15        68.05 o                         
   2   1  -7       1591.45       1661.53        79.07 o                         
   1   3  -7       3941.54       4000.58       121.00 o                         
   2   3  -7       1390.68       1440.79        78.23 o                         
   1   5  -7       1885.46       1967.36        85.73 o                         
   2   5  -7        889.92        904.53        70.58 o                         
   1   7  -7       3830.95       3788.06       135.83 o                         
   2   7  -7        488.87        633.62        64.48 o                         
   1   9  -7      13441.15      12996.42       254.89 o                         
   2   9  -7       1704.38       1582.69        81.05 o                         
   1  11  -7        323.99        323.42        54.84 o                         
   1  13  -7       5966.52       5819.73       172.44 o                         
   0   0  -6       6182.11       5966.77       283.61 o                         
   1   0  -6       5644.06       5560.41       177.99 o                         
   2   0  -6       4826.94       5220.62       183.79 o                         
   3   0  -6      17016.31      16583.66       394.35 o                         
   4   0  -6       2021.96       2022.70       121.30 o                         
   5   0  -6       2856.90       3092.81       182.47 o                         
   0   2  -6       9249.56       8868.93       247.92 o                         
   1   2  -6        837.91        875.66        53.60 o                         
   2   2  -6       5593.90       5435.70       122.73 o                         
   3   2  -6        574.89        580.14        48.81 o                         
   4   2  -6       1245.78       1329.70        74.97 o                         
   5   2  -6       3383.42       3693.60       135.86 o                         
   0   4  -6       8208.60       7879.00       225.34 o                         
   1   4  -6       2204.37       2268.17        81.15 o                         
   2   4  -6       5166.43       5191.10       123.96 o                         
   3   4  -6       7712.81       7076.50       161.54 o                         
   4   4  -6       1043.60       1048.12        73.93 o                         
   5   4  -6       2479.38       2430.93       108.58 o                         
   0   6  -6        396.69        451.45        63.41 o                         
   1   6  -6        500.22        443.28        43.88 o                         
   2   6  -6        342.60        338.14        41.31 o                         
   3   6  -6       1787.18       1812.17        81.38 o                         
   4   6  -6        235.78        233.25        52.44 o                         
   5   6  -6        580.56        499.27        64.46 o                         
   0   8  -6        352.77        295.87        56.52 o                         
   1   8  -6       1843.48       1845.80        77.11 o                         
   2   8  -6        123.28        194.60        45.15 o                         
   3   8  -6       4928.00       4980.63       130.21 o                         
   4   8  -6          1.33          0.00        45.20 o                         
   0  10  -6        210.13        153.45        59.12 o                         
   1  10  -6       1357.26       1301.75        68.41 o                         
   2  10  -6        134.38         97.02        40.63 o                         
   3  10  -6       2099.39       2237.76        90.94 o                         
   4  10  -6        210.99        273.26        55.87 o                         
   0  12  -6       4409.34       4369.72       169.56 o                         
   1  12  -6       3254.52       3359.61       110.31 o                         
   2  12  -6       3203.99       3259.44       108.56 o                         
   3  12  -6       8876.93       8925.02       194.33 o                         
   4  12  -6       1920.14       2101.17        97.70 o                         
   0  14  -6       7811.64       7619.64       249.98 o                         
   1  14  -6        448.26        412.94        50.29 o                         
   2  14  -6       4381.86       4515.09       133.15 o                         
   3  14  -6        290.59        241.97        51.35 o                         
   4  14  -6       1037.93       1076.76        80.36 o                         
   0  16  -6       5993.44       5865.88       237.52 o                         
   1  16  -6       1331.58       1390.86        81.18 o                         
   2  16  -6       4798.56       4843.64       142.35 o                         
   3  16  -6       5098.19       5124.37       152.18 o                         
   4  16  -6       1797.37       1823.98       102.47 o                         
   0  18  -6       9087.59       9112.76       304.46 o                         
   1  18  -6        469.80        518.34        61.54 o                         
   2  18  -6       4676.56       5135.17       143.58 o                         
   3  18  -6       2457.55       2585.41       110.98 o                         
   0  20  -6       1093.63       1032.91       108.20 o                         
   1  20  -6        315.03        305.22        56.27 o                         
   2  20  -6       1331.34       1530.08        90.98 o                         
   3  20  -6        829.59        824.25        73.98 o                         
   0  22  -6       1758.26       1845.36       137.16 o                         
   1  22  -6       3303.50       3361.41       129.93 o                         
   2  22  -6        916.31        833.00        75.29 o                         
   0  24  -6        390.44        382.70        96.71 o                         
   1  24  -6       2724.49       2704.52       120.88 o                         
   1   1  -5       3688.45       3691.00        87.21 o                         
   2   1  -5        793.21        808.74        42.51 o                         
   3   1  -5       2188.36       2239.29        72.69 o                         
   4   1  -5        658.15        638.01        48.52 o                         
   5   1  -5       7823.17       7437.21       164.85 o                         
   6   1  -5         69.28         66.24        43.50 o                         
   1   3  -5      19687.97      18852.64       318.87 o                         
   2   3  -5        582.20        692.29        39.79 o                         
   3   3  -5       1814.39       1656.10        61.00 o                         
   4   3  -5       2224.35       2204.03        79.99 o                         
   5   3  -5        330.33        399.02        50.56 o                         
   6   3  -5       2450.98       2402.50        98.90 o                         
   1   5  -5       4253.90       4160.72        99.09 o                         
   2   5  -5       2548.23       2545.43        77.13 o                         
   3   5  -5       4069.87       4076.54        96.39 o                         
   4   5  -5       3959.58       4087.69       118.17 o                         
   5   5  -5        986.86        976.83        65.07 o                         
   6   5  -5       2413.09       2437.54        97.88 o                         
   1   7  -5      14564.66      14092.63       259.02 o                         
   2   7  -5       2011.20       2171.84        76.65 o                         
   3   7  -5       9517.54       9450.24       185.26 o                         
   4   7  -5       3932.63       4262.10       129.54 o                         
   5   7  -5       2334.73       2437.62        97.37 o                         
   6   7  -5       3021.24       3183.16       121.01 o                         
   1   9  -5      28883.60      28209.81       516.83 o                         
   2   9  -5       3532.37       3842.55       108.72 o                         
   3   9  -5       1183.66       1341.73        67.58 o                         
   4   9  -5       7098.26       6994.25       168.30 o                         
   5   9  -5       3302.73       3269.32       125.34 o                         
   6   9  -5       3844.25       4070.80       134.92 o                         
   1  11  -5       1476.54       1561.70        65.54 o                         
   2  11  -5       2242.21       2411.25        85.20 o                         
   3  11  -5       5676.57       5700.58       141.88 o                         
   4  11  -5       3637.96       3847.57       122.87 o                         
   5  11  -5      10636.91      10533.86       243.39 o                         
   6  11  -5       2803.70       2855.98       114.56 o                         
   1  13  -5      12655.62      11856.63       220.30 o                         
   2  13  -5        210.13        216.72        39.50 o                         
   3  13  -5        190.33        231.73        39.43 o                         
   4  13  -5       1490.38       1685.71        80.74 o                         
   5  13  -5       2728.91       2707.90       115.05 o                         
   6  13  -5       2142.89       2173.34       101.53 o                         
   1  15  -5        277.70        224.66        35.44 o                         
   2  15  -5        657.89        728.78        51.51 o                         
   3  15  -5       1174.63       1229.63        61.29 o                         
   4  15  -5        420.70        433.97        49.93 o                         
   5  15  -5       2262.66       2265.26        99.16 o                         
   1  17  -5       1856.20       1906.32        73.04 o                         
   2  17  -5        219.20        252.42        39.49 o                         
   3  17  -5        206.95        214.87        40.64 o                         
   4  17  -5        259.86        305.46        48.08 o                         
   5  17  -5        231.53        235.60        51.62 o                         
   1  19  -5        376.78        429.76        49.30 o                         
   2  19  -5        773.24        860.14        55.46 o                         
   3  19  -5       1522.02       1569.68        75.20 o                         
   4  19  -5       1871.94       2044.17        93.61 o                         
   5  19  -5       2167.84       2163.56       100.70 o                         
   1  21  -5      23393.74      22991.87       448.82 o                         
   2  21  -5       2769.24       2975.88        99.15 o                         
   3  21  -5        675.53        729.68        56.51 o                         
   4  21  -5       4987.14       5144.10       155.92 o                         
   5  21  -5       3705.63       3758.29       135.57 o                         
   1  23  -5       4406.34       4582.00       130.95 o                         
   2  23  -5       1376.52       1365.07        73.01 o                         
   3  23  -5      12314.43      11844.77       242.94 o                         
   4  23  -5       2033.23       2179.61       100.48 o                         
   1  25  -5      16585.83      15722.70       310.77 o                         
   2  25  -5       1027.53       1032.60        67.31 o                         
   3  25  -5       1087.86       1113.15        76.27 o                         
   4  25  -5       2932.94       2873.05       117.09 o                         
   1  27  -5       1983.07       2101.74        89.81 o                         
   2  27  -5       2322.10       2392.61       100.44 o                         
   3  27  -5       4807.37       5082.15       168.58 o                         
   1  29  -5       1134.50       1161.22        73.06 o                         
   2  29  -5        284.46        239.64        54.60 o                         
   3  29  -5        454.18        588.88        72.34 o                         
   1  31  -5       1622.64       1781.13        91.34 o                         
   2  31  -5        912.89       1039.32        79.49 o                         
   0   0  -4      39123.38      38190.82      1170.81 o                         
   1   0  -4       8947.57       9084.58       235.10 o                         
   2   0  -4      20393.80      19547.03       423.59 o                         
   3   0  -4      28522.18      27571.67       629.53 o                         
   4   0  -4       1827.29       2002.54        94.99 o                         
   5   0  -4       8706.88       8445.48       268.00 o                         
   6   0  -4        476.47        474.67        81.23 o                         
   7   0  -4       1992.75       1941.94       139.74 o                         
   0   2  -4      11957.29      11784.70       342.60 o                         
   1   2  -4        608.34        702.71        34.57 o                         
   2   2  -4       8531.89       8418.96       156.32 o                         
   3   2  -4        458.29        496.84        27.86 o                         
   4   2  -4       4819.32       4687.06        99.67 o                         
   5   2  -4       7272.52       7113.15       158.48 o                         
   6   2  -4       1112.24       1146.11        53.58 o                         
   7   2  -4      12201.89      12572.14       243.03 o                         
   0   4  -4      10297.29       9924.92       253.65 o                         
   1   4  -4       4187.43       4150.75        93.99 o                         
   2   4  -4       7075.46       6787.54       129.35 o                         
   3   4  -4      13515.93      13314.63       230.62 o                         
   4   4  -4       2339.83       2470.60        73.61 o                         
   5   4  -4       3943.29       4089.86        97.37 o                         
   6   4  -4        151.29        175.38        35.78 o                         
   7   4  -4        137.35        200.80        41.87 o                         
   0   6  -4       8643.07       8970.58       256.18 o                         
   1   6  -4        343.16        387.55        30.95 o                         
   2   6  -4       3663.69       3755.32        90.23 o                         
   3   6  -4       1844.21       1964.19        55.84 o                         
   4   6  -4        604.47        608.62        38.85 o                         
   5   6  -4       1851.97       1949.87        74.74 o                         
   6   6  -4        886.37        867.15        52.83 o                         
   7   6  -4        595.30        489.80        51.19 o                         
   0   8  -4        267.63        332.00        42.36 o                         
   1   8  -4       1371.29       1421.84        49.67 o                         
   2   8  -4        215.70        285.87        24.69 o                         
   3   8  -4       3166.99       3330.98        73.58 o                         
   4   8  -4       1239.16       1282.98        52.47 o                         
   5   8  -4        113.33        106.27        31.91 o                         
   6   8  -4        921.57        913.96        53.49 o                         
   7   8  -4        952.76       1047.88        67.48 o                         
   0  10  -4       2534.07       2533.68        95.69 o                         
   1  10  -4       1677.92       1824.21        55.82 o                         
   2  10  -4       1417.18       1538.62        53.95 o                         
   3  10  -4       1809.73       1934.91        56.05 o                         
   4  10  -4       1612.30       1611.07        57.86 o                         
   5  10  -4       3599.47       3690.90       102.67 o                         
   6  10  -4        553.71        550.00        49.22 o                         
   7  10  -4       7518.16       7550.91       183.89 o                         
   0  12  -4      18921.56      18662.15       398.06 o                         
   1  12  -4       9828.92       9728.95       181.03 o                         
   2  12  -4      10967.16      10748.02       189.23 o                         
   3  12  -4      26967.42      26090.93       449.48 o                         
   4  12  -4       2596.08       2625.54        88.04 o                         
   5  12  -4       3230.79       3300.30       105.19 o                         
   6  12  -4        258.13        282.54        49.16 o                         
   7  12  -4       1414.66       1551.96        83.81 o                         
   0  14  -4      22321.66      22413.67       577.43 o                         
   1  14  -4       1563.33       1623.44        57.32 o                         
   2  14  -4      12235.43      11837.48       242.94 o                         
   3  14  -4       1525.33       1561.52        58.70 o                         
   4  14  -4       3088.45       3327.33        90.58 o                         
   5  14  -4       3500.42       3760.66       114.81 o                         
   6  14  -4        578.61        614.76        58.05 o                         
   7  14  -4      11262.67      10918.96       259.10 o                         
   0  16  -4      18087.35      18095.14       455.12 o                         
   1  16  -4       1465.19       1512.59        57.49 o                         
   2  16  -4      13159.80      13154.15       252.89 o                         
   3  16  -4       6022.49       5814.63       131.65 o                         
   4  16  -4       4114.26       4214.68       114.11 o                         
   5  16  -4       3973.34       4060.90       120.22 o                         
   6  16  -4        109.91        158.41        43.54 o                         
   0  18  -4      20573.05      20194.65       498.91 o                         
   1  18  -4       3391.23       3595.91        95.31 o                         
   2  18  -4      12436.65      12230.16       218.51 o                         
   3  18  -4      13441.98      13223.53       244.72 o                         
   4  18  -4       1879.88       1942.06        79.56 o                         
   5  18  -4       6430.88       6178.02       147.91 o                         
   6  18  -4        154.93        152.87        46.75 o                         
   0  20  -4       4044.31       3925.83       164.94 o                         
   1  20  -4        222.36        232.36        34.34 o                         
   2  20  -4       3111.27       3171.36        89.24 o                         
   3  20  -4        495.30        515.01        43.01 o                         
   4  20  -4       2170.00       2230.98        86.84 o                         
   5  20  -4       5489.88       5276.86       146.04 o                         
   6  20  -4        720.74        799.92        63.49 o                         
   0  22  -4        810.66       1006.25        84.23 o                         
   1  22  -4       3409.71       3688.26       107.78 o                         
   2  22  -4        499.71        496.94        42.90 o                         
   3  22  -4       9020.90       8993.04       186.25 o                         
   4  22  -4       1383.92       1372.61        76.55 o                         
   5  22  -4        688.48        664.23        59.82 o                         
   6  22  -4        876.82        993.85        72.71 o                         
   0  24  -4       1541.92       1671.33       105.59 o                         
   1  24  -4       2511.34       2745.92        98.84 o                         
   2  24  -4         71.08         41.51        32.66 o                         
   3  24  -4       5851.45       5990.29       144.25 o                         
   4  24  -4       1731.21       2045.01        91.14 o                         
   5  24  -4        213.30        163.94        49.63 o                         
   0  26  -4        591.19        639.86        74.18 o                         
   1  26  -4        489.32        407.27        46.38 o                         
   2  26  -4        713.09        757.03        55.45 o                         
   3  26  -4        591.29        642.70        54.39 o                         
   4  26  -4       1624.88       1686.44        83.54 o                         
   5  26  -4       1058.71       1006.07        76.73 o                         
   0  28  -4       2788.73       3024.07       146.54 o                         
   1  28  -4        776.71        801.72        57.93 o                         
   2  28  -4       2726.77       2965.83       108.60 o                         
   3  28  -4       3210.14       3294.65       117.68 o                         
   4  28  -4       1881.76       1935.65        88.70 o                         
   5  28  -4       2307.01       2419.19       104.61 o                         
   0  30  -4      16528.73      16363.55       441.48 o                         
   1  30  -4       1194.15       1293.84        73.42 o                         
   2  30  -4       8147.72       7784.21       189.57 o                         
   3  30  -4       5655.77       5325.91       168.73 o                         
   4  30  -4        659.50        650.13        63.32 o                         
   0  32  -4       5179.32       4815.73       216.71 o                         
   1  32  -4         70.82         55.01        46.67 o                         
   2  32  -4       4693.02       4657.98       157.31 o                         
   3  32  -4        221.89        211.40        58.48 o                         
   0  34  -4       9557.93      10174.86       300.44 o                         
   1  34  -4       3971.52       4010.91       139.47 o                         
   2  34  -4       5666.97       5768.41       174.15 o                         
   3  34  -4      12383.42      12371.83       292.73 o                         
   0  36  -4       6702.12       6542.79       254.46 o                         
   1  36  -4        705.41        819.23        76.06 o                         
   2  36  -4       2844.55       2687.05       121.67 o                         
   1   1  -3       4621.16       4829.38       106.05 o                         
   2   1  -3       3536.46       3373.21        77.91 o                         
   3   1  -3       2721.40       2708.84        78.58 o                         
   4   1  -3        666.32        683.78        35.11 o                         
   5   1  -3       8142.94       7809.85       165.24 o                         
   6   1  -3       1700.16       1716.35        58.69 o                         
   7   1  -3        530.91        505.98        44.92 o                         
   8   1  -3       2013.56       2031.37        82.22 o                         
   1   3  -3       9575.82       9047.07       207.41 o                         
   2   3  -3       7791.74       7797.68       149.45 o                         
   3   3  -3        649.45        606.08        34.66 o                         
   4   3  -3       6405.69       6240.68       116.37 o                         
   5   3  -3       3575.49       3437.22        86.00 o                         
   6   3  -3       1330.26       1306.35        53.41 o                         
   7   3  -3        638.08        703.00        48.23 o                         
   8   3  -3        100.35         59.20        42.88 o                         
   1   5  -3      25630.79      26027.16       508.64 o                         
   2   5  -3       3663.43       3593.59        92.79 o                         
   3   5  -3      11322.79      11122.01       217.58 o                         
   4   5  -3       6358.21       6289.11       123.97 o                         
   5   5  -3       2020.71       2013.71        65.29 o                         
   6   5  -3       5641.53       5350.42       110.17 o                         
   7   5  -3        112.17        100.38        34.99 o                         
   8   5  -3       2634.69       2797.53        97.68 o                         
   1   7  -3      23194.66      23193.81       393.54 o                         
   2   7  -3       3350.64       3378.48        77.37 o                         
   3   7  -3      14403.27      14289.92       240.04 o                         
   4   7  -3       7960.25       7834.38       141.57 o                         
   5   7  -3       2294.17       2445.16        67.76 o                         
   6   7  -3       7256.58       7255.38       144.70 o                         
   7   7  -3       1050.82       1013.90        54.78 o                         
   8   7  -3       3058.47       3360.58       106.27 o                         
   1   9  -3      53299.09      53127.85       893.24 o                         
   2   9  -3      17447.11      17538.49       271.36 o                         
   3   9  -3       9237.20       9114.93       162.05 o                         
   4   9  -3      18040.68      18093.14       262.94 o                         
   5   9  -3        319.41        294.47        28.76 o                         
   6   9  -3       6596.51       6555.69       135.67 o                         
   7   9  -3       1127.84       1092.21        58.93 o                         
   8   9  -3       1997.42       1927.00        81.77 o                         
   1  11  -3       5788.47       5322.34       145.00 o                         
   2  11  -3       9925.31       9686.48       187.77 o                         
   3  11  -3      11732.09      11389.99       203.39 o                         
   4  11  -3       7688.81       7653.44       143.00 o                         
   5  11  -3      12160.88      11879.74       205.62 o                         
   6  11  -3      12236.58      11951.12       209.31 o                         
   7  11  -3        306.70        242.09        44.48 o                         
   1  13  -3      20322.36      20041.45       339.43 o                         
   2  13  -3      10234.62      10071.60       172.77 o                         
   3  13  -3       4274.90       4304.27        73.69 o                         
   4  13  -3       9953.44       9418.06       159.22 o                         
   5  13  -3       8379.50       8268.29       154.48 o                         
   6  13  -3       4393.01       4425.84       110.34 o                         
   7  13  -3        876.78        792.77        54.10 o                         
   1  15  -3       1475.45       1522.49        46.62 o                         
   2  15  -3       1342.64       1382.13        45.68 o                         
   3  15  -3       1007.70       1044.96        39.06 o                         
   4  15  -3        174.35        167.14        23.68 o                         
   5  15  -3       2283.59       2250.19        69.81 o                         
   6  15  -3        735.63        765.54        46.71 o                         
   7  15  -3         12.29         37.10        36.42 o                         
   1  17  -3       1504.02       1517.12        45.70 o                         
   2  17  -3       2409.27       2507.15        64.33 o                         
   3  17  -3       1884.14       1902.77        53.40 o                         
   4  17  -3       3184.10       3247.54        81.51 o                         
   5  17  -3       1721.10       1798.04        60.49 o                         
   6  17  -3       1242.84       1305.18        61.44 o                         
   7  17  -3        728.24        609.14        54.26 o                         
   1  19  -3       2599.92       2580.36        67.46 o                         
   2  19  -3       1190.32       1287.88        46.39 o                         
   3  19  -3       3411.63       3453.19        80.22 o                         
   4  19  -3       2644.82       2630.46        75.68 o                         
   5  19  -3       3045.11       3104.94        87.93 o                         
   6  19  -3       5234.51       5241.43       127.25 o                         
   7  19  -3        207.20        106.20        44.44 o                         
   1  21  -3      30579.41      29369.01       488.93 o                         
   2  21  -3      12542.79      12372.00       205.36 o                         
   3  21  -3       3444.88       3549.88        88.05 o                         
   4  21  -3      11590.29      11513.55       200.91 o                         
   5  21  -3        902.36        891.72        50.32 o                         
   6  21  -3       2119.17       2099.87        86.60 o                         
   7  21  -3       1115.23       1206.13        74.65 o                         
   1  23  -3       7783.64       7747.12       132.15 o                         
   2  23  -3       1601.19       1574.32        62.90 o                         
   3  23  -3       8764.46       8743.78       175.90 o                         
   4  23  -3       2438.96       2398.54        81.48 o                         
   5  23  -3       3932.60       3924.52       109.56 o                         
   6  23  -3       5792.10       5761.84       146.43 o                         
   1  25  -3      31764.13      30618.44       533.15 o                         
   2  25  -3       6282.11       6454.58       127.31 o                         
   3  25  -3       5233.14       5007.66       120.00 o                         
   4  25  -3       7875.22       7736.67       162.22 o                         
   5  25  -3       1568.84       1590.82        69.94 o                         
   6  25  -3       2869.08       2793.03       101.46 o                         
   1  27  -3       3497.10       3890.73       101.05 o                         
   2  27  -3       2256.87       2450.48        82.29 o                         
   3  27  -3       2880.27       2813.93        95.81 o                         
   4  27  -3       3449.81       3475.03       108.93 o                         
   5  27  -3       1300.05       1420.34        72.06 o                         
   6  27  -3       3619.31       3661.97       121.62 o                         
   1  29  -3       2764.98       3015.76        96.73 o                         
   2  29  -3        552.31        601.52        51.18 o                         
   3  29  -3       2344.28       2433.72        86.35 o                         
   4  29  -3       1741.40       1864.33        77.94 o                         
   5  29  -3       1110.64        990.64        65.14 o                         
   1  31  -3       4051.97       3939.03       112.47 o                         
   2  31  -3       1596.80       1900.51        81.66 o                         
   3  31  -3         20.23         29.35        37.86 o                         
   4  31  -3       1302.63       1334.79        69.59 o                         
   5  31  -3       1159.10       1169.91        78.17 o                         
   1  33  -3       2415.56       2297.63        91.47 o                         
   2  33  -3       2976.19       3327.38       121.43 o                         
   3  33  -3        528.56        435.16        52.53 o                         
   4  33  -3       1968.29       1962.92        89.92 o                         
   1  35  -3       2733.54       2647.44       108.36 o                         
   2  35  -3       1494.22       1573.06        80.12 o                         
   3  35  -3       4446.89       4307.39       131.33 o                         
   4  35  -3        702.43        571.33        66.88 o                         
   1  37  -3      12896.16      12630.32       264.70 o                         
   2  37  -3       5122.27       4999.76       136.88 o                         
   3  37  -3       3611.92       3297.67       152.47 o                         
   1  39  -3       7331.82       7125.11       180.07 o                         
   2  39  -3       2155.38       2164.92       100.80 o                         
   0   0  -2     110691.17     108365.00      7698.62 o                         
   1   0  -2      13627.83      14030.37       791.09 o                         
   2   0  -2      43780.23      43273.66      1852.00 o                         
   3   0  -2      28873.43      29193.07      1037.59 o                         
   4   0  -2       3704.20       3902.40       130.06 o                         
   5   0  -2       7345.37       7347.88       195.77 o                         
   6   0  -2       2881.55       2979.22       100.39 o                         
   7   0  -2       3303.93       3278.63       122.14 o                         
   8   0  -2        490.91        498.64        64.05 o                         
   0   2  -2      20461.96      20546.04       980.94 o                         
   1   2  -2       1424.36       1489.42        60.09 o                         
   2   2  -2      20777.65      20417.53       570.99 o                         
   3   2  -2       4368.36       4286.70       108.86 o                         
   4   2  -2      20586.30      19922.74       320.78 o                         
   5   2  -2      10457.22       9977.58       174.99 o                         
   6   2  -2       4037.42       4020.92        82.18 o                         
   7   2  -2      10923.99      10801.81       208.70 o                         
   8   2  -2       1474.12       1480.16        66.04 o                         
   0   4  -2      35603.71      34773.12      1356.30 o                         
   1   4  -2       3258.92       3264.08       117.95 o                         
   2   4  -2       9173.68       8528.46       234.23 o                         
   3   4  -2      15708.64      15928.06       344.15 o                         
   4   4  -2       2224.24       2333.35        60.81 o                         
   5   4  -2      12324.42      11945.11       196.74 o                         
   6   4  -2       3832.26       3823.87        82.70 o                         
   7   4  -2       3413.71       3369.51        91.18 o                         
   8   4  -2        743.54        678.66        53.15 o                         
   0   6  -2       5589.99       5822.31       257.78 o                         
   1   6  -2       1985.28       2106.30        73.39 o                         
   2   6  -2       7569.36       7839.63       167.91 o                         
   3   6  -2       6697.58       6882.04       141.36 o                         
   4   6  -2       5774.58       5774.32       108.16 o                         
   5   6  -2       3722.69       3727.02        71.73 o                         
   6   6  -2       1635.72       1565.74        54.54 o                         
   7   6  -2        901.04        798.33        44.95 o                         
   8   6  -2        216.86        197.86        41.64 o                         
   0   8  -2       7536.65       7837.92       345.01 o                         
   1   8  -2       1990.36       2204.00        70.60 o                         
   2   8  -2        386.94        468.56        27.08 o                         
   3   8  -2       4139.33       4376.51        90.36 o                         
   4   8  -2       4059.69       4036.91        76.32 o                         
   5   8  -2         88.47         75.79        20.42 o                         
   6   8  -2       3342.06       3463.30        83.04 o                         
   7   8  -2        949.95       1020.40        50.72 o                         
   8   8  -2         40.18          0.00        37.16 o                         
   0  10  -2       7899.28       8456.91       285.19 o                         
   1  10  -2       1618.73       1738.66        49.49 o                         
   2  10  -2        201.84        179.97        17.99 o                         
   3  10  -2       3091.18       3224.16        60.17 o                         
   4  10  -2      12851.28      12561.52       196.08 o                         
   5  10  -2       1813.69       1847.77        53.46 o                         
   6  10  -2       5844.30       5652.33       112.91 o                         
   7  10  -2       4404.45       4316.72       117.49 o                         
   8  10  -2        644.79        661.93        50.75 o                         
   0  12  -2      85733.70      87743.59      2124.19 o                         
   1  12  -2       3569.58       3598.89        81.14 o                         
   2  12  -2      25066.21      24910.13       411.60 o                         
   3  12  -2      12320.94      11751.84       205.90 o                         
   4  12  -2        483.94        449.16        26.80 o                         
   5  12  -2       8741.97       8729.62       148.48 o                         
   6  12  -2       1725.38       1752.47        61.00 o                         
   7  12  -2       4744.98       4657.95       119.58 o                         
   8  12  -2       1330.48       1273.05        64.24 o                         
   0  14  -2      27547.65      28528.62       734.04 o                         
   1  14  -2       3314.57       3565.50        70.56 o                         
   2  14  -2      20340.58      20594.52       371.64 o                         
   3  14  -2      12018.10      12215.96       187.54 o                         
   4  14  -2      15973.04      15634.66       236.87 o                         
   5  14  -2      10174.29       9932.04       167.37 o                         
   6  14  -2       2601.86       2517.39        75.02 o                         
   7  14  -2       5746.95       5711.75       142.72 o                         
   8  14  -2       2642.32       2724.66        93.35 o                         
   0  16  -2      50291.16      50072.47      1098.76 o                         
   1  16  -2       2873.24       2875.86        66.83 o                         
   2  16  -2      27619.60      27464.48       452.25 o                         
   3  16  -2      12379.23      12225.78       202.43 o                         
   4  16  -2       3326.54       3361.68        79.04 o                         
   5  16  -2      11530.83      11306.32       193.55 o                         
   6  16  -2        544.24        539.43        40.35 o                         
   7  16  -2       5624.45       5520.36       133.81 o                         
   8  16  -2       1294.05       1269.58        69.31 o                         
   0  18  -2      32833.93      32884.92       665.96 o                         
   1  18  -2       1175.33       1292.97        39.56 o                         
   2  18  -2      17823.54      17477.39       277.52 o                         
   3  18  -2       7202.47       6923.64       123.25 o                         
   4  18  -2       2316.45       2456.03        65.16 o                         
   5  18  -2       8475.28       8270.42       155.04 o                         
   6  18  -2        124.32        138.51        32.34 o                         
   7  18  -2       4435.97       4325.68       120.12 o                         
   1  20  -2        462.26        480.07        25.01 o                         
   2  20  -2       2241.16       2134.97        61.82 o                         
   3  20  -2       2001.13       2100.77        54.39 o                         
   4  20  -2       8172.62       8019.81       141.72 o                         
   5  20  -2       4392.52       4528.30       102.75 o                         
   6  20  -2       2580.17       2793.33        84.58 o                         
   7  20  -2       4416.84       4309.30       132.30 o                         
   0  22  -2      21912.62      21983.23       458.13 o                         
   1  22  -2       3760.68       3727.75        77.67 o                         
   2  22  -2       5163.57       5118.92        98.37 o                         
   3  22  -2      10456.93      10031.71       167.31 o                         
   4  22  -2       3306.03       3372.47        81.97 o                         
   5  22  -2       1681.93       1730.57        63.05 o                         
   6  22  -2       3892.97       3975.76       104.31 o                         
   7  22  -2        713.38        699.36        57.97 o                         
   0  24  -2      10513.11       9884.62       235.56 o                         
   1  24  -2       1273.48       1217.86        45.10 o                         
   2  24  -2       1659.90       1627.22        52.63 o                         
   3  24  -2       2812.09       2886.59        72.21 o                         
   4  24  -2       2639.57       2703.66        72.96 o                         
   5  24  -2        629.65        657.64        44.30 o                         
   6  24  -2       1507.51       1608.31        70.52 o                         
   7  24  -2       1970.70       1977.06        86.24 o                         
   0  26  -2       1917.31       1960.79        88.03 o                         
   1  26  -2        710.40        781.28        37.26 o                         
   2  26  -2        312.64        363.72        32.02 o                         
   3  26  -2       2033.84       2121.83        62.19 o                         
   4  26  -2        967.08        952.34        45.74 o                         
   5  26  -2       2025.96       2091.55        75.90 o                         
   6  26  -2         48.13        107.53        40.32 o                         
   0  28  -2      14196.44      14388.61       334.98 o                         
   1  28  -2        698.08        724.74        39.97 o                         
   2  28  -2       7643.77       7435.04       138.47 o                         
   3  28  -2       2904.35       2987.72        86.26 o                         
   4  28  -2        898.21        968.86        54.90 o                         
   5  28  -2       3095.38       3281.57       102.30 o                         
   6  28  -2         45.41         36.02        42.03 o                         
   0  30  -2      20472.10      20174.85       476.16 o                         
   1  30  -2       1900.90       1927.07        65.67 o                         
   2  30  -2      11947.54      11472.74       205.63 o                         
   3  30  -2       7228.51       6838.39       136.08 o                         
   4  30  -2       1839.60       1751.92        73.29 o                         
   5  30  -2       3147.30       3109.05       106.88 o                         
   6  30  -2         22.11          0.00        43.79 o                         
   0  32  -2       7705.26       7478.47       227.34 o                         
   1  32  -2        473.85        458.07        43.95 o                         
   2  32  -2       9316.40       9365.35       177.03 o                         
   3  32  -2       2364.66       2397.42        83.77 o                         
   4  32  -2       8508.13       8386.56       175.21 o                         
   5  32  -2       6180.44       6137.01       172.21 o                         
   0  34  -2      25724.26      25885.61       612.71 o                         
   1  34  -2       2725.26       2866.27        92.36 o                         
   2  34  -2       8403.10       8359.33       183.58 o                         
   3  34  -2      11424.21      11024.52       238.01 o                         
   4  34  -2       1252.95       1204.87        74.30 o                         
   5  34  -2       7734.81       7957.96       192.44 o                         
   0  36  -2       2333.12       2566.21       136.55 o                         
   1  36  -2        849.57        924.40        60.98 o                         
   2  36  -2       2623.68       2598.43       103.32 o                         
   3  36  -2       2881.90       2937.35       104.66 o                         
   4  36  -2       8733.75       8489.57       195.71 o                         
   0  38  -2       4914.81       4808.31       184.22 o                         
   1  38  -2        470.57        512.95        61.55 o                         
   2  38  -2       1492.89       1539.41        79.96 o                         
   3  38  -2       1060.25       1184.19        79.12 o                         
   4  38  -2        205.67         87.41        51.62 o                         
   0  40  -2        560.18        547.45        88.51 o                         
   1  40  -2         80.41         84.22        48.69 o                         
   2  40  -2        120.49        130.03        55.66 o                         
   3  40  -2         84.69         43.29        56.52 o                         
   0  42  -2       5967.97       5554.64       569.41 o                         
   1  42  -2        467.45        494.29        65.76 o                         
   1   1  -1       5201.57       5187.89       163.85 o                         
   2   1  -1      24514.87      24851.83       800.81 o                         
   3   1  -1       1340.27       1528.79        59.79 o                         
   4   1  -1       2511.76       2572.61        57.33 o                         
   5   1  -1        406.69        471.57        24.83 o                         
   6   1  -1       9437.46       9044.29       154.97 o                         
   7   1  -1        463.78        502.77        39.30 o                         
   8   1  -1       7637.89       7641.89       153.43 o                         
   1   3  -1      37194.91      38287.74      1132.08 o                         
   2   3  -1      60997.52      61422.35      1636.69 o                         
   3   3  -1       5142.04       5255.12       136.43 o                         
   4   3  -1      30712.71      29965.34       485.64 o                         
   5   3  -1        276.03        292.95        21.45 o                         
   6   3  -1       1629.75       1722.61        56.35 o                         
   7   3  -1        164.39        174.37        30.85 o                         
   8   3  -1        203.63        150.30        34.94 o                         
   1   5  -1      49011.46      49464.17      1320.42 o                         
   2   5  -1       7630.24       7644.94       198.45 o                         
   3   5  -1      21675.99      21640.53       447.00 o                         
   4   5  -1      12402.30      12140.41       182.45 o                         
   5   5  -1       3645.82       3757.96        74.38 o                         
   6   5  -1      11497.21      11367.33       185.99 o                         
   7   5  -1         72.92         86.08        27.59 o                         
   8   5  -1       4236.29       4353.09       119.10 o                         
   1   7  -1      46787.98      46122.86      1296.32 o                         
   3   7  -1      19935.00      19712.91       339.43 o                         
   4   7  -1       7270.79       6862.02       115.61 o                         
   5   7  -1       3687.26       3623.47        73.16 o                         
   6   7  -1      16015.52      15579.58       245.04 o                         
   7   7  -1        315.80        309.70        33.53 o                         
   8   7  -1       8930.69       8898.62       176.41 o                         
   1   9  -1      46920.61      47127.51      1379.86 o                         
   2   9  -1      35273.37      34466.34       937.19 o                         
   3   9  -1      13762.19      12828.72       208.53 o                         
   4   9  -1      24829.12      24527.97       365.24 o                         
   5   9  -1       2489.74       2533.07        56.96 o                         
   6   9  -1       2052.25       2117.28        64.64 o                         
   7   9  -1       2617.93       2737.56        79.87 o                         
   8   9  -1          1.24         15.25        36.00 o                         
   1  11  -1      36121.45      35398.02      1035.41 o                         
   2  11  -1       3633.70       3787.83        97.23 o                         
   3  11  -1      12789.22      12827.92       210.28 o                         
   4  11  -1       1559.61       1552.66        45.54 o                         
   5  11  -1       2137.96       2137.79        58.74 o                         
   6  11  -1      16672.53      16014.47       259.58 o                         
   7  11  -1          3.45          0.00        26.08 o                         
   8  11  -1       9775.19       9547.49       188.91 o                         
   1  13  -1      16677.93      17229.63       450.27 o                         
   2  13  -1      40531.95      40948.91       757.61 o                         
   3  13  -1       6492.76       6460.86       100.92 o                         
   4  13  -1      20726.53      20310.29       299.86 o                         
   5  13  -1        899.49        883.83        36.16 o                         
   6  13  -1        124.61        132.18        26.00 o                         
   7  13  -1        205.04        210.36        35.58 o                         
   8  13  -1        891.70        883.06        59.44 o                         
   1  15  -1        974.98       1098.75        41.83 o                         
   2  15  -1       5102.19       5232.87       106.24 o                         
   3  15  -1        532.66        562.12        24.94 o                         
   4  15  -1        277.91        302.67        22.30 o                         
   5  15  -1        487.86        476.58        30.98 o                         
   6  15  -1       3027.65       3036.72        80.62 o                         
   7  15  -1         34.47         88.87        33.37 o                         
   8  15  -1       2657.44       2559.55        93.61 o                         
   1  17  -1      11398.73      12306.72       202.19 o                         
   2  17  -1       1748.60       1959.25        55.16 o                         
   3  17  -1       1634.91       1967.35        46.66 o                         
   4  17  -1       1364.81       1483.59        46.24 o                         
   5  17  -1        168.20        164.06        25.25 o                         
   6  17  -1        964.32       1025.25        46.27 o                         
   7  17  -1         36.29         34.13        34.44 o                         
   8  17  -1        287.38        293.87        48.28 o                         
   1  19  -1       7833.00       7712.01       149.76 o                         
   2  19  -1         66.02         56.84        16.50 o                         
   3  19  -1       6034.11       5874.80       105.34 o                         
   4  19  -1       1067.05       1120.56        42.08 o                         
   5  19  -1       2211.49       2197.56        65.99 o                         
   6  19  -1       4480.59       4574.15       105.84 o                         
   7  19  -1         38.21         60.72        38.46 o                         
   8  19  -1       2357.16       2570.34        91.95 o                         
   1  21  -1      20416.05      19873.72       336.30 o                         
   2  21  -1      19755.90      18920.90       280.13 o                         
   3  21  -1       6995.02       6830.03       121.47 o                         
   4  21  -1      15131.74      14674.86       243.12 o                         
   5  21  -1        605.79        618.98        40.28 o                         
   6  21  -1       1013.50       1060.16        58.29 o                         
   7  21  -1       1360.87       1380.17        69.00 o                         
   1  23  -1      23461.17      22700.14       322.50 o                         
   2  23  -1       2305.56       2493.51        64.30 o                         
   3  23  -1      10753.61      10689.78       185.00 o                         
   4  23  -1       2037.25       2114.79        64.70 o                         
   5  23  -1       4033.26       4149.95       108.57 o                         
   6  23  -1      20536.58      20045.16       368.85 o                         
   7  23  -1        215.68        168.84        43.90 o                         
   1  25  -1      28201.88      27983.37       420.17 o                         
   2  25  -1      30228.01      29299.73       450.57 o                         
   3  25  -1      12841.84      12461.92       195.95 o                         
   4  25  -1      24436.68      23879.48       370.68 o                         
   5  25  -1       3279.12       3109.53        87.91 o                         
   6  25  -1       2211.09       2268.04        85.87 o                         
   7  25  -1        102.14        131.26        46.23 o                         
   1  27  -1      13748.15      14096.40       219.39 o                         
   2  27  -1       2122.47       2175.68        66.16 o                         
   3  27  -1       3834.39       3979.63        93.88 o                         
   4  27  -1       6061.46       6137.33       124.83 o                         
   5  27  -1        424.28        398.52        41.03 o                         
   6  27  -1       8983.58       9204.19       199.10 o                         
   7  27  -1         32.04          0.00        42.93 o                         
   1  29  -1       1002.81       1122.56        39.33 o                         
   2  29  -1        816.31        949.99        43.09 o                         
   3  29  -1       1248.79       1305.85        52.16 o                         
   4  29  -1       2123.76       2238.47        74.77 o                         
   5  29  -1        488.97        418.28        43.98 o                         
   6  29  -1       2252.08       2269.52        87.34 o                         
   1  31  -1       3767.00       3931.37        83.65 o                         
   2  31  -1       2727.59       2890.50        78.68 o                         
   3  31  -1       1034.02       1065.10        50.39 o                         
   4  31  -1        970.16       1025.96        52.33 o                         
   5  31  -1         15.03          0.00        35.08 o                         
   6  31  -1        660.46        659.52        58.25 o                         
   1  33  -1       2309.03       2390.64        72.73 o                         
   2  33  -1      11047.36      10818.13       191.67 o                         
   3  33  -1         75.56         82.30        34.46 o                         
   4  33  -1       6213.01       6209.04       138.88 o                         
   5  33  -1        212.87        230.18        43.17 o                         
   1  35  -1       6299.88       6356.92       138.19 o                         
   2  35  -1       2544.45       2547.67        80.60 o                         
   3  35  -1       3182.91       3243.99        92.59 o                         
   4  35  -1        330.59        316.45        46.54 o                         
   5  35  -1       1757.71       1656.85        76.52 o                         
   1  37  -1       8276.33       8543.63       187.01 o                         
   2  37  -1       7129.27       6985.96       161.44 o                         
   3  37  -1       4897.60       4688.26       148.32 o                         
   4  37  -1       5789.46       5764.03       147.98 o                         
   1  39  -1      13536.63      14225.96       293.69 o                         
   2  39  -1        778.50        724.47        65.68 o                         
   3  39  -1       2598.14       2464.51        97.10 o                         
   4  39  -1       2532.20       2268.85        93.67 o                         
   1  41  -1       6704.81       6381.48       215.96 o                         
   2  41  -1       1246.29       1229.21        82.70 o                         
   3  41  -1       5357.63       5198.67       233.47 o                         
   1  43  -1       7766.91       7461.37       274.02 o                         
   1   0   0       2251.49       2418.45        94.51 o                         
   2   0   0     261582.97     234065.59      6729.37 o                         
   3   0   0      16364.82      16020.39       526.62 o                         
   4   0   0         90.36        154.33        24.02 o                         
   5   0   0      19106.58      19151.57       416.83 o                         
   6   0   0       5921.51       6129.25       146.50 o                         
   7   0   0       6727.58       6449.20       172.44 o                         
   8   0   0        196.92        133.60        47.72 o                         
   9   0   0        349.41        349.97        65.62 o                         
   0   2   0        760.92        780.75        46.19 o                         
   1   2   0       5025.98       5005.15       123.66 o                         
   2   2   0      16381.36      16198.44       414.40 o                         
   3   2   0      15406.30      15148.00       352.93 o                         
   4   2   0      29451.34      28321.29       390.23 o                         
   5   2   0      10733.09      10292.70       150.80 o                         
   6   2   0       3326.83       3395.63        74.03 o                         
   7   2   0       5468.09       5369.04       105.12 o                         
   8   2   0       5927.99       5642.16       122.35 o                         
   9   2   0       2675.11       2721.27        91.73 o                         
   0   4   0       8938.16       8721.55       314.59 o                         
   1   4   0        819.82        851.09        31.75 o                         
   2   4   0       6555.10       6284.67       169.34 o                         
   3   4   0       5993.68       6092.60       169.91 o                         
   4   4   0        503.17        558.07        22.11 o                         
   5   4   0       9488.53       9285.73       139.90 o                         
   6   4   0         60.52         37.73        20.90 o                         
   7   4   0       5692.16       5641.31       108.68 o                         
   8   4   0         23.15          0.00        31.98 o                         
   0   6   0       3112.38       2995.64       118.32 o                         
   1   6   0        156.36        207.09        15.46 o                         
   2   6   0        801.69        755.68        40.35 o                         
   3   6   0       2531.88       2414.17        49.78 o                         
   4   6   0         16.78         11.99        12.65 o                         
   5   6   0       3525.66       3534.78        67.85 o                         
   6   6   0          0.15          0.00        20.25 o                         
   7   6   0       1324.22       1460.58        52.55 o                         
   8   6   0         48.06         60.25        31.84 o                         
   0   8   0      12405.27      12632.99       461.92 o                         
   1   8   0       1398.38       1401.03        45.65 o                         
   2   8   0        709.88        739.03        35.95 o                         
   3   8   0       1893.10       2204.67        46.78 o                         
   4   8   0       4051.85       3922.93        69.61 o                         
   5   8   0         51.41         73.27        16.91 o                         
   6   8   0       2004.43       2104.91        58.63 o                         
   7   8   0         59.86        103.70        27.66 o                         
   8   8   0        218.34        205.40        36.59 o                         
   0  10   0       2659.07       2725.12       109.87 o                         
   1  10   0         94.56        112.04        16.62 o                         
   2  10   0       3745.41       3917.57       108.59 o                         
   3  10   0       1529.54       1708.49        43.90 o                         
   4  10   0      27437.04      26859.44       380.38 o                         
   5  10   0       2459.33       2523.01        58.23 o                         
   6  10   0      10680.17      10604.36       170.95 o                         
   7  10   0       2002.10       2105.67        69.13 o                         
   8  10   0        279.18        312.69        41.90 o                         
   0  12   0      80744.20      79428.58      2518.69 o                         
   1  12   0       5007.18       5222.91       139.03 o                         
   2  12   0      18965.88      19016.03       421.95 o                         
   3  12   0      19165.45      19490.23       296.68 o                         
   4  12   0       3099.35       3175.13        61.56 o                         
   5  12   0      13632.52      13263.51       200.32 o                         
   6  12   0       6106.93       6179.00       116.12 o                         
   7  12   0       3153.24       3187.79        87.64 o                         
   8  12   0          6.05         10.83        36.86 o                         
   0  14   0       2720.61       2667.72       106.27 o                         
   1  14   0       2496.37       2514.77        78.52 o                         
   2  14   0       8817.90       8523.49       142.95 o                         
   3  14   0       9289.04       8871.23       138.73 o                         
   4  14   0      13055.08      12445.33       186.99 o                         
   5  14   0       7660.28       7490.88       122.94 o                         
   6  14   0       1636.12       1703.49        61.36 o                         
   7  14   0       3827.00       3970.98       107.02 o                         
   8  14   0       2489.59       2435.03        86.38 o                         
   0  16   0      73586.80      73297.40      1736.85 o                         
   1  16   0        676.54        709.81        30.38 o                         
   2  16   0      27868.14      27078.62       404.29 o                         
   3  16   0       6782.85       6522.16       109.99 o                         
   4  16   0        538.86        580.28        27.63 o                         
   5  16   0      11831.18      11540.63       191.06 o                         
   6  16   0        799.12        849.00        47.28 o                         
   7  16   0       6922.12       6845.89       143.24 o                         
   8  16   0        278.88        199.79        43.15 o                         
   0  18   0      29332.20      28650.35       663.39 o                         
   1  18   0       5273.92       5436.30       102.60 o                         
   2  18   0      19356.37      19164.40       276.75 o                         
   3  18   0      22462.09      21907.81       322.13 o                         
   4  18   0       3979.13       3921.48        76.92 o                         
   5  18   0      14801.23      13889.75       226.19 o                         
   6  18   0         15.33         31.51        29.28 o                         
   7  18   0       3909.91       4054.52       114.15 o                         
   8  18   0        881.13        905.37        61.01 o                         
   0  20   0       4711.83       4976.70       116.91 o                         
   1  20   0        237.09        258.49        18.50 o                         
   2  20   0      13919.25      14298.94       212.75 o                         
   3  20   0       2304.03       2423.55        57.80 o                         
   4  20   0      22060.70      22017.42       334.05 o                         
   5  20   0       5770.12       5531.13       110.91 o                         
   6  20   0       6456.27       6106.87       125.46 o                         
   7  20   0       5717.94       5747.09       134.19 o                         
   8  20   0        135.66        162.73        44.52 o                         
   0  22   0      36929.15      36981.75       783.37 o                         
   1  22   0        121.44        120.24        16.30 o                         
   2  22   0       6837.44       6749.85       109.79 o                         
   3  22   0        821.46        851.81        36.76 o                         
   4  22   0       4451.68       4578.31        92.15 o                         
   5  22   0       1098.55       1099.17        48.06 o                         
   6  22   0       4608.90       4727.91       113.60 o                         
   7  22   0        381.77        413.55        49.72 o                         
   0  24   0      11730.62      12040.29       255.52 o                         
   1  24   0        249.51        251.95        18.88 o                         
   2  24   0        760.59        783.66        33.84 o                         
   3  24   0        208.47        293.22        27.68 o                         
   4  24   0       6377.26       6569.40       129.47 o                         
   5  24   0        316.79        319.59        35.89 o                         
   6  24   0       2702.48       2809.13        90.76 o                         
   7  24   0        464.27        394.65        51.45 o                         
   0  26   0       1816.80       1969.94        72.33 o                         
   1  26   0       1008.20       1122.04        37.90 o                         
   2  26   0        461.36        503.04        31.12 o                         
   3  26   0       3183.28       3211.59        79.33 o                         
   4  26   0       9630.99       9524.51       171.86 o                         
   5  26   0       1115.72       1169.48        54.18 o                         
   6  26   0       4158.64       4226.58       116.57 o                         
   7  26   0        374.59        535.75        56.49 o                         
   0  28   0      24180.40      24558.76       516.46 o                         
   1  28   0        357.89        403.25        26.87 o                         
   2  28   0      10976.95      11294.42       187.50 o                         
   3  28   0       3038.04       3158.40        84.45 o                         
   4  28   0        292.51        259.03        34.63 o                         
   5  28   0       5363.35       5075.75       120.72 o                         
   6  28   0        896.04        913.15        58.56 o                         
   7  28   0       3357.53       3264.58       113.15 o                         
   0  30   0      70664.27      68783.55      1506.11 o                         
   1  30   0       1755.55       1877.29        56.82 o                         
   2  30   0      35983.01      36438.13       569.44 o                         
   3  30   0       7988.38       7909.91       148.34 o                         
   4  30   0       2748.26       2867.85        85.43 o                         
   5  30   0       5833.83       5742.35       128.87 o                         
   6  30   0        201.76        182.21        46.16 o                         
   0  32   0        448.03        545.96        49.55 o                         
   1  32   0        400.69        347.65        34.83 o                         
   2  32   0       3655.42       3984.62        96.96 o                         
   3  32   0       2676.15       2771.12        89.14 o                         
   4  32   0      10286.96      10120.14       186.94 o                         
   5  32   0       4345.55       4386.16       118.62 o                         
   6  32   0       1983.60       1972.68        82.81 o                         
   0  34   0      20352.17      20374.44       487.43 o                         
   1  34   0        681.56        773.67        46.83 o                         
   2  34   0       5593.38       5567.12       120.94 o                         
   3  34   0       4932.00       5184.55       116.47 o                         
   4  34   0        843.27        807.84        52.43 o                         
   5  34   0       6568.05       6392.92       144.82 o                         
   0  36   0         84.69         13.14        46.80 o                         
   1  36   0        790.07        859.48        52.28 o                         
   2  36   0       1363.31       1442.82        62.78 o                         
   3  36   0       3555.16       3557.10       102.15 o                         
   4  36   0       5885.44       5899.61       145.84 o                         
   5  36   0       2846.66       2727.70        95.25 o                         
   0  38   0      10152.21      10172.12       290.74 o                         
   1  38   0        125.09         72.62        42.90 o                         
   2  38   0       3174.02       3203.88       104.75 o                         
   3  38   0        919.56       1008.60        64.76 o                         
   4  38   0        185.28        179.94        48.02 o                         
   0  40   0        147.28        190.23        65.12 o                         
   1  40   0         91.21        108.92        49.01 o                         
   2  40   0         58.74         60.16        46.01 o                         
   3  40   0         98.95         97.09        46.47 o                         
   0  42   0       3193.83       3247.94       165.62 o                         
   1  42   0       1514.37       1436.68        82.32 o                         
   2  42   0        913.36        943.20        75.61 o                         
   0  44   0        111.59        153.65        90.76 o                         
   1  44   0          9.48          0.00        53.36 o                         
   1   1   1       4396.13       4629.47       100.90 o                         
   2   1   1      24826.49      24923.83       541.50 o                         
   3   1   1       1534.37       1783.83        54.27 o                         
   4   1   1       2897.88       3063.04        49.48 o                         
   5   1   1        497.54        591.43        25.52 o                         
   6   1   1       9211.59       9141.51       138.63 o                         
   7   1   1        481.29        600.84        37.17 o                         
   8   1   1       7407.55       7373.05       137.27 o                         
   1   3   1      44014.66      45013.89       949.99 o                         
   2   3   1      61152.08      60514.93      1306.48 o                         
   3   3   1       6530.75       6654.46       111.39 o                         
   4   3   1      30965.67      31002.05       406.74 o                         
   5   3   1        204.40        204.34        18.12 o                         
   6   3   1       2120.22       2296.54        56.32 o                         
   7   3   1        142.15        148.61        27.76 o                         
   8   3   1        395.64        381.07        39.37 o                         
   1   5   1      49038.59      49117.57      1106.73 o                         
   2   5   1       6059.40       6334.93       157.69 o                         
   3   5   1      21484.37      22344.24       336.57 o                         
   4   5   1      11181.47      11161.19       160.24 o                         
   5   5   1       3682.30       3762.08        64.26 o                         
   6   5   1      11391.79      11081.06       168.27 o                         
   7   5   1         88.71        129.63        27.17 o                         
   8   5   1       4500.99       4582.74       108.73 o                         
   1   7   1      43283.45      43776.10      1059.95 o                         
   2   7   1        731.13        841.56        39.90 o                         
   3   7   1      20644.10      20416.95       279.96 o                         
   4   7   1       7194.03       6722.66       101.78 o                         
   5   7   1       4281.15       4305.47        68.39 o                         
   6   7   1      15398.72      15043.98       222.15 o                         
   7   7   1        221.88        199.53        29.57 o                         
   8   7   1       8869.49       9007.78       172.67 o                         
   1   9   1      47732.78      47575.60      1197.61 o                         
   2   9   1      34754.52      34743.44       785.88 o                         
   3   9   1      12177.62      11813.89       186.43 o                         
   4   9   1      24724.17      24108.08       327.74 o                         
   5   9   1       1749.65       1890.89        49.17 o                         
   6   9   1       2916.93       2985.90        67.17 o                         
   7   9   1       2704.79       2834.64        74.65 o                         
   8   9   1        219.99        219.25        38.46 o                         
   1  11   1      34613.38      35400.64       900.62 o                         
   2  11   1       4663.74       4634.22        82.86 o                         
   3  11   1      12752.15      13128.51       191.53 o                         
   4  11   1       2453.80       2525.65        49.47 o                         
   5  11   1       2286.68       2501.96        55.70 o                         
   6  11   1      16037.25      15676.69       244.13 o                         
   7  11   1          6.75         28.49        27.55 o                         
   8  11   1       9126.29       9029.11       170.97 o                         
   1  13   1      14810.55      14843.01       451.67 o                         
   2  13   1      40262.80      40411.72       640.71 o                         
   3  13   1       5472.03       5527.77        96.50 o                         
   4  13   1      20410.59      20410.51       290.09 o                         
   5  13   1        694.90        746.11        31.26 o                         
   6  13   1        374.32        364.71        32.23 o                         
   7  13   1        202.77        250.43        32.84 o                         
   8  13   1       1110.56       1218.12        59.83 o                         
   1  15   1        878.52        919.51        32.70 o                         
   2  15   1       5301.34       5349.24        91.57 o                         
   3  15   1        684.67        685.31        25.81 o                         
   4  15   1        388.15        410.37        23.79 o                         
   5  15   1        538.49        540.34        31.36 o                         
   6  15   1       2954.96       3023.58        81.27 o                         
   7  15   1         35.49         55.46        32.60 o                         
   8  15   1       2638.90       2822.97        91.89 o                         
   1  17   1      10030.41      11015.95       176.28 o                         
   2  17   1       1919.95       2226.63        51.44 o                         
   3  17   1       1262.41       1540.69        42.03 o                         
   4  17   1       1439.52       1549.72        45.28 o                         
   5  17   1        151.48        146.65        24.53 o                         
   6  17   1        808.93        848.03        45.14 o                         
   7  17   1         45.88          9.61        33.62 o                         
   8  17   1        200.44        157.56        42.44 o                         
   1  19   1       8146.57       8125.22       134.24 o                         
   2  19   1        199.03        197.82        20.51 o                         
   3  19   1       6079.50       6177.74       104.77 o                         
   4  19   1       1199.92       1319.15        42.45 o                         
   5  19   1       2181.94       2128.41        59.75 o                         
   6  19   1       4535.88       4705.02       109.20 o                         
   7  19   1         30.82          5.35        34.68 o                         
   8  19   1       2274.46       2396.11        90.84 o                         
   1  21   1      21361.35      20875.73       291.68 o                         
   2  21   1      19164.68      18704.10       275.89 o                         
   3  21   1       6625.34       6687.05       112.52 o                         
   4  21   1      15015.06      14581.84       227.87 o                         
   5  21   1        338.07        326.20        31.72 o                         
   6  21   1       1691.37       1703.10        63.32 o                         
   7  21   1       1391.04       1423.44        66.31 o                         
   1  23   1      22121.26      21901.21       310.57 o                         
   2  23   1       3306.74       3365.78        66.16 o                         
   3  23   1      12096.66      12128.86       181.50 o                         
   4  23   1       2578.91       2543.42        65.00 o                         
   5  23   1       4823.30       4774.04        99.37 o                         
   6  23   1      19711.54      19334.37       326.29 o                         
   7  23   1        123.58         79.11        38.55 o                         
   1  25   1      30625.50      30715.26       406.95 o                         
   2  25   1      28718.45      28391.76       399.26 o                         
   3  25   1      12312.09      12005.84       196.88 o                         
   4  25   1      23139.82      22229.00       346.11 o                         
   5  25   1       2787.02       2664.35        79.33 o                         
   6  25   1       2965.24       3077.27       114.35 o                         
   7  25   1        159.33        234.13        48.85 o                         
   1  27   1      14933.69      14708.50       208.79 o                         
   2  27   1       2928.35       3025.81        64.07 o                         
   3  27   1       4938.34       4779.36        92.34 o                         
   4  27   1       6833.43       6740.96       121.97 o                         
   5  27   1        683.90        676.10        45.76 o                         
   6  27   1       8565.98       8502.62       181.29 o                         
   7  27   1         30.17         43.65        48.82 o                         
   1  29   1        386.34        407.12        28.83 o                         
   2  29   1        944.02       1139.06        46.48 o                         
   3  29   1        863.92        976.39        46.14 o                         
   4  29   1       2273.32       2415.13        76.09 o                         
   5  29   1        376.92        350.10        42.14 o                         
   6  29   1       2190.96       2288.74        93.91 o                         
   1  31   1       3624.15       3624.96        86.65 o                         
   2  31   1       2457.52       2546.82        73.87 o                         
   3  31   1        952.95       1022.82        50.78 o                         
   4  31   1        745.51        732.58        48.39 o                         
   5  31   1         13.79          0.00        37.22 o                         
   6  31   1        737.35        658.24        60.54 o                         
   1  33   1       2994.23       3144.90        86.84 o                         
   2  33   1      10976.73      11023.48       193.76 o                         
   3  33   1        161.87        142.85        35.28 o                         
   4  33   1       6196.37       6356.96       138.62 o                         
   5  33   1        174.19        157.41        43.41 o                         
   1  35   1       5212.14       5225.87       124.65 o                         
   2  35   1       2624.59       2868.27        85.64 o                         
   3  35   1       3171.19       3106.91        93.70 o                         
   4  35   1         41.58         41.64        38.96 o                         
   5  35   1       1874.84       1923.67        81.08 o                         
   1  37   1       7877.16       8135.28       188.73 o                         
   2  37   1       6815.15       7039.02       154.66 o                         
   3  37   1       4476.74       4440.51       116.79 o                         
   4  37   1       5520.09       5660.07       168.86 o                         
   1  39   1      13048.56      13371.08       281.90 o                         
   2  39   1       1307.24       1202.94        71.81 o                         
   3  39   1       2370.57       2480.45        92.88 o                         
   4  39   1       3187.03       3087.68       110.32 o                         
   1  41   1       7101.10       6966.06       183.99 o                         
   2  41   1       1176.57       1196.50        76.84 o                         
   3  41   1       5245.67       5156.86       160.78 o                         
   1  43   1       7258.37       7222.21       196.96 o                         
   0   0   2     108456.02     109154.93      5433.96 o                         
   1   0   2      15084.03      15909.45       563.22 o                         
   2   0   2      44837.41      45028.21      1208.18 o                         
   3   0   2      33507.62      33049.74       582.61 o                         
   4   0   2       5466.81       5735.89       101.62 o                         
   5   0   2       7902.37       8091.53       150.68 o                         
   6   0   2       2871.49       2992.09        93.60 o                         
   7   0   2       1699.99       1683.61        83.62 o                         
   8   0   2        632.26        599.82        60.06 o                         
   0   2   2      23689.82      25085.13       696.02 o                         
   1   2   2        915.93       1015.73        37.16 o                         
   2   2   2      20410.42      20611.87       376.29 o                         
   3   2   2       3292.85       3200.77        51.78 o                         
   4   2   2      18783.30      18116.76       220.63 o                         
   5   2   2      11710.42      11414.24       142.90 o                         
   6   2   2       3968.22       3944.26        74.91 o                         
   7   2   2      12510.82      12273.82       187.92 o                         
   8   2   2       1309.03       1391.66        56.66 o                         
   0   4   2      32749.32      31576.58       956.03 o                         
   1   4   2       3304.04       3466.56        80.10 o                         
   2   4   2       8912.94       8568.88       166.50 o                         
   3   4   2      15775.13      15952.87       211.17 o                         
   4   4   2       3317.23       3339.88        46.83 o                         
   5   4   2      11966.56      11885.66       152.86 o                         
   6   4   2       3835.07       3874.48        73.58 o                         
   7   4   2       3164.97       3317.99        77.87 o                         
   8   4   2        673.88        707.49        46.42 o                         
   0   6   2       5044.92       5462.34       200.56 o                         
   1   6   2       1899.43       2105.93        57.66 o                         
   2   6   2       7414.74       7665.64       125.27 o                         
   3   6   2       6152.47       6247.27        90.15 o                         
   4   6   2       5829.74       5818.36        79.38 o                         
   5   6   2       3154.66       3208.80        59.97 o                         
   6   6   2       1660.86       1721.42        47.99 o                         
   7   6   2        655.55        725.40        40.81 o                         
   8   6   2        279.74        144.75        34.66 o                         
   0   8   2       7465.60       7701.63       443.39 o                         
   1   8   2       1993.09       2201.24        72.68 o                         
   2   8   2        387.35        453.24        21.09 o                         
   3   8   2       4170.51       4331.08        66.62 o                         
   4   8   2       4017.99       4101.25        62.60 o                         
   5   8   2        100.62         95.24        15.91 o                         
   6   8   2       3297.37       3448.38        72.94 o                         
   7   8   2        901.32        994.44        46.60 o                         
   8   8   2         42.54         29.90        34.62 o                         
   0  10   2       9217.11       9719.56       271.31 o                         
   1  10   2       1383.00       1600.08        42.36 o                         
   2  10   2        421.30        460.87        21.37 o                         
   3  10   2       2277.41       2463.32        50.81 o                         
   4  10   2      12670.18      12578.21       173.49 o                         
   5  10   2       1936.53       2041.19        49.73 o                         
   6  10   2       5977.55       5970.50       102.98 o                         
   7  10   2       5003.58       5081.86       101.37 o                         
   8  10   2        494.42        520.60        48.89 o                         
   0  12   2      80195.02      81334.05      1900.54 o                         
   1  12   2       4039.56       3978.18        73.22 o                         
   2  12   2      22940.24      22652.32       342.24 o                         
   3  12   2      13711.28      13307.70       171.06 o                         
   4  12   2        935.95        893.25        26.08 o                         
   5  12   2       8283.99       8252.86       127.89 o                         
   6  12   2       1745.83       1872.49        54.88 o                         
   7  12   2       3732.52       3900.99       100.61 o                         
   8  12   2       1739.26       1735.17        66.49 o                         
   0  14   2      33899.59      34606.02       626.00 o                         
   1  14   2       2771.51       2976.48        59.94 o                         
   2  14   2      22413.93      22769.48       314.24 o                         
   3  14   2      10134.10      10286.91       158.41 o                         
   4  14   2      14965.40      14439.43       207.42 o                         
   5  14   2       9703.17       9744.17       149.47 o                         
   6  14   2       2529.30       2590.03        70.20 o                         
   7  14   2       5936.91       6124.09       121.74 o                         
   8  14   2       2486.20       2444.46        81.97 o                         
   0  16   2      51083.94      51129.23      1054.71 o                         
   1  16   2       3096.06       3010.96        57.79 o                         
   2  16   2      28851.48      28564.04       385.57 o                         
   3  16   2      12802.05      12616.21       185.87 o                         
   4  16   2       4184.35       4213.02        70.73 o                         
   5  16   2      10563.18      10578.68       173.77 o                         
   6  16   2        547.46        500.90        40.61 o                         
   7  16   2       4425.11       4689.14       118.67 o                         
   8  16   2       1332.52       1229.79        66.84 o                         
   0  18   2      30137.85      29889.87       666.11 o                         
   1  18   2       1135.87       1288.39        36.55 o                         
   2  18   2      16236.56      15792.64       239.62 o                         
   3  18   2       7078.01       6872.82       108.97 o                         
   4  18   2       1950.15       2101.36        56.57 o                         
   5  18   2       8698.86       8459.59       143.50 o                         
   6  18   2        108.47        144.01        30.89 o                         
   7  18   2       4874.25       4860.19       120.25 o                         
   0  20   2       1879.54       1958.91        67.86 o                         
   1  20   2        290.16        304.41        20.97 o                         
   2  20   2       2631.87       2574.15        54.69 o                         
   3  20   2       1580.50       1719.72        49.12 o                         
   4  20   2       8094.19       7967.57       134.12 o                         
   5  20   2       4947.36       4834.92        95.80 o                         
   6  20   2       2698.70       2668.98        81.49 o                         
   7  20   2       5237.65       5176.85       120.47 o                         
   0  22   2      20792.51      20067.69       424.25 o                         
   1  22   2       3927.96       3963.69        69.47 o                         
   2  22   2       5037.04       4976.32        86.78 o                         
   3  22   2      11091.50      10754.27       161.69 o                         
   4  22   2       3772.06       3865.01        82.73 o                         
   5  22   2       1764.23       1744.63        61.04 o                         
   6  22   2       3878.23       3857.60       105.52 o                         
   7  22   2        459.90        541.72        49.77 o                         
   0  24   2      10437.91       9954.47       204.02 o                         
   1  24   2       1278.35       1381.27        41.96 o                         
   2  24   2       1686.09       1697.92        48.16 o                         
   3  24   2       2844.84       2832.59        70.58 o                         
   4  24   2       2572.85       2600.98        71.74 o                         
   5  24   2        609.77        554.10        43.28 o                         
   6  24   2       1430.19       1468.98        65.70 o                         
   7  24   2       1880.33       1764.60        78.29 o                         
   0  26   2       3166.57       3173.52       100.19 o                         
   1  26   2        576.95        543.20        30.60 o                         
   2  26   2        761.22        848.49        36.02 o                         
   3  26   2       1623.27       1673.34        58.56 o                         
   4  26   2        764.75        809.89        44.49 o                         
   5  26   2       2317.89       2471.06        78.14 o                         
   6  26   2         30.24         50.89        39.03 o                         
   0  28   2      13123.33      12839.62       316.76 o                         
   1  28   2        956.02       1051.16        41.93 o                         
   2  28   2       7183.90       7105.29       125.33 o                         
   3  28   2       4032.98       4169.56        95.49 o                         
   4  28   2        913.50        944.48        49.87 o                         
   5  28   2       3659.58       3772.83       101.01 o                         
   6  28   2         36.66          0.00        39.04 o                         
   0  30   2      21009.47      20149.27       437.37 o                         
   1  30   2       2010.04       2051.72        63.22 o                         
   2  30   2      12334.94      11850.72       200.08 o                         
   3  30   2       7772.37       7321.02       137.52 o                         
   4  30   2       2011.06       2093.41        74.92 o                         
   5  30   2       3423.39       3465.26       114.59 o                         
   6  30   2         21.15         11.05        42.61 o                         
   0  32   2       8238.79       7903.97       199.37 o                         
   1  32   2        227.24        203.52        32.78 o                         
   2  32   2       8899.16       8994.46       169.32 o                         
   3  32   2       1458.17       1567.69        65.94 o                         
   4  32   2       7783.57       7941.23       166.80 o                         
   5  32   2       6210.32       6215.16       155.29 o                         
   0  34   2      23221.52      23325.12       577.43 o                         
   1  34   2       2845.32       3001.11        86.17 o                         
   2  34   2       7933.16       7927.48       159.96 o                         
   3  34   2      11618.38      11548.01       205.90 o                         
   4  34   2       2102.72       2059.34        77.92 o                         
   5  34   2       7085.02       6947.71       173.67 o                         
   0  36   2       4162.41       4149.62       152.60 o                         
   1  36   2        641.74        603.50        48.66 o                         
   2  36   2       3084.38       3182.64       101.54 o                         
   3  36   2       2056.91       2017.77        82.40 o                         
   4  36   2       8275.53       7783.56       185.00 o                         
   0  38   2       4560.18       4725.45       177.36 o                         
   1  38   2        574.86        591.37        57.69 o                         
   2  38   2       1420.23       1235.53        69.59 o                         
   3  38   2       1428.81       1382.21        71.14 o                         
   4  38   2        329.66        194.80        50.31 o                         
   0  40   2        465.74        367.06        80.26 o                         
   1  40   2         79.86         65.67        51.86 o                         
   2  40   2         99.61        163.26        50.20 o                         
   3  40   2         77.95         94.89        51.39 o                         
   0  42   2       5914.41       6125.24       238.89 o                         
   1  42   2        485.00        463.42        68.63 o                         
   1   1   3       4199.50       4368.95        69.76 o                         
   2   1   3       3865.33       3737.23        60.44 o                         
   3   1   3       2904.83       3025.67        45.58 o                         
   4   1   3        894.60        939.55        26.65 o                         
   5   1   3       8228.87       8151.26       106.97 o                         
   6   1   3       1510.15       1667.33        44.47 o                         
   7   1   3        538.42        575.13        37.23 o                         
   8   1   3       1927.85       2012.08        70.17 o                         
   1   3   3      11337.08      11057.51       143.65 o                         
   2   3   3       6906.64       6919.02        98.18 o                         
   3   3   3        212.93        196.17        15.48 o                         
   4   3   3       5656.93       5538.39        77.44 o                         
   5   3   3       3179.97       3281.30        59.02 o                         
   6   3   3       1598.92       1695.23        44.50 o                         
   7   3   3        644.84        747.18        41.96 o                         
   8   3   3        303.92        248.86        40.25 o                         
   1   5   3      26239.79      27081.21       328.89 o                         
   2   5   3       4469.85       4476.58        64.94 o                         
   3   5   3      12284.48      12244.13       146.68 o                         
   4   5   3       6648.22       6580.06        86.41 o                         
   5   5   3       2280.82       2436.20        52.02 o                         
   6   5   3       4703.90       4817.09        84.38 o                         
   7   5   3        172.14        180.30        31.98 o                         
   8   5   3       1923.96       2004.27        72.25 o                         
   1   7   3      21181.87      21127.12       282.11 o                         
   2   7   3       3054.00       3193.02        51.81 o                         
   3   7   3      13368.54      13640.57       177.76 o                         
   4   7   3       7746.77       7635.60        99.40 o                         
   5   7   3       2073.77       2211.68        50.97 o                         
   6   7   3       7464.83       7568.83       115.85 o                         
   7   7   3       1118.69       1065.70        47.19 o                         
   8   7   3       3360.64       3598.76        98.16 o                         
   1   9   3      54845.33      54573.52       712.63 o                         
   2   9   3      15599.34      15559.10       209.60 o                         
   3   9   3       9209.65       9169.31       123.87 o                         
   4   9   3      16659.52      16522.67       207.99 o                         
   5   9   3        180.35        165.46        20.57 o                         
   6   9   3       7723.01       7506.89       117.92 o                         
   7   9   3        880.51        798.28        45.89 o                         
   8   9   3       2967.88       2824.99        86.51 o                         
   1  11   3       3862.81       3655.32        70.26 o                         
   2  11   3      12178.35      11936.19       147.50 o                         
   3  11   3      12952.55      12827.98       165.08 o                         
   4  11   3       9559.04       9266.63       117.78 o                         
   5  11   3      12951.07      12626.89       173.29 o                         
   6  11   3      11074.52      11019.92       177.55 o                         
   7  11   3        314.12        253.56        36.55 o                         
   1  13   3      21512.29      21400.09       286.34 o                         
   2  13   3       9647.51       9604.55       136.08 o                         
   3  13   3       3144.40       3248.64        62.94 o                         
   4  13   3       9946.14       9599.04       139.53 o                         
   5  13   3       7862.33       7817.02       128.39 o                         
   6  13   3       5446.50       5495.62       101.43 o                         
   7  13   3       1017.90        961.47        51.81 o                         
   1  15   3       1167.07       1215.46        37.47 o                         
   2  15   3       1536.14       1659.75        41.37 o                         
   3  15   3       1107.16       1159.35        37.79 o                         
   4  15   3        289.45        280.41        24.63 o                         
   5  15   3       2394.97       2370.71        63.72 o                         
   6  15   3        561.85        601.09        39.35 o                         
   7  15   3         10.16          0.00        32.59 o                         
   1  17   3       1352.87       1465.33        42.68 o                         
   2  17   3       2639.60       2770.83        57.99 o                         
   3  17   3       1668.29       1694.33        45.22 o                         
   4  17   3       3584.35       3769.44        74.42 o                         
   5  17   3       1626.79       1663.66        52.11 o                         
   6  17   3       1430.97       1484.80        59.90 o                         
   7  17   3        771.57        659.47        50.85 o                         
   1  19   3       1749.19       1877.19        52.02 o                         
   2  19   3       1682.55       1784.44        46.35 o                         
   3  19   3       3788.91       3869.90        74.84 o                         
   4  19   3       3062.96       3050.49        71.48 o                         
   5  19   3       3411.67       3558.50        83.37 o                         
   6  19   3       4957.62       4941.84       114.36 o                         
   7  19   3        170.13        223.81        42.57 o                         
   1  21   3      31955.91      32008.87       436.15 o                         
   2  21   3      10997.07      11202.64       174.75 o                         
   3  21   3       3478.30       3581.99        77.32 o                         
   4  21   3      10096.14      10083.53       174.82 o                         
   5  21   3        745.30        730.56        44.93 o                         
   6  21   3       2781.32       2886.35        93.09 o                         
   7  21   3        916.92        833.64        61.15 o                         
   1  23   3       5457.68       5511.97       106.53 o                         
   2  23   3       2687.28       2646.82        72.82 o                         
   3  23   3       8602.51       8522.85       138.69 o                         
   4  23   3       3197.02       3125.23        76.17 o                         
   5  23   3       4007.51       3977.26        95.81 o                         
   6  23   3       4987.30       5331.22       131.99 o                         
   1  25   3      34401.43      32672.17       486.07 o                         
   2  25   3       5546.24       5738.09       105.09 o                         
   3  25   3       5155.58       5141.45       104.19 o                         
   4  25   3       7267.29       7133.73       137.24 o                         
   5  25   3       1131.62       1289.01        58.82 o                         
   6  25   3       3120.09       3037.75        95.84 o                         
   1  27   3       2808.28       3083.56        86.44 o                         
   2  27   3       2801.08       2983.70        76.70 o                         
   3  27   3       3229.29       3310.30        87.28 o                         
   4  27   3       3721.02       3611.93        97.47 o                         
   5  27   3       1530.05       1547.24        66.13 o                         
   6  27   3       2974.02       3064.88       100.92 o                         
   1  29   3       3007.82       3558.81        93.03 o                         
   2  29   3        376.45        320.25        40.24 o                         
   3  29   3       2252.41       2194.10        73.46 o                         
   4  29   3       1635.26       1505.65        67.72 o                         
   5  29   3       1089.44       1081.42        66.12 o                         
   1  31   3       3768.30       3547.14       103.68 o                         
   2  31   3       1547.16       1701.26        68.33 o                         
   3  31   3         11.30         33.19        37.80 o                         
   4  31   3       1249.05       1121.86        62.89 o                         
   5  31   3       1162.13       1167.51        69.84 o                         
   1  33   3       2764.81       2868.01        89.90 o                         
   2  33   3       2824.62       2966.53       101.65 o                         
   3  33   3        352.90        311.25        49.22 o                         
   4  33   3       1824.49       1688.39        78.64 o                         
   1  35   3       2065.55       1867.19        84.11 o                         
   2  35   3       2064.28       2106.22        89.77 o                         
   3  35   3       4996.67       4732.12       147.95 o                         
   4  35   3       1091.65       1006.73        67.49 o                         
   1  37   3      13458.14      12784.54       253.23 o                         
   2  37   3       4225.02       4519.65       139.36 o                         
   3  37   3       2831.99       2831.48       110.92 o                         
   1  39   3       6366.45       6721.74       185.44 o                         
   2  39   3       2728.13       2641.30       104.52 o                         
   0   0   4      34427.52      33671.37       914.73 o                         
   1   0   4       9031.15       9071.06       181.92 o                         
   2   0   4      18116.91      17588.97       337.46 o                         
   3   0   4      28745.52      28412.14       467.18 o                         
   4   0   4       1882.71       2096.29        68.04 o                         
   5   0   4       7893.78       7886.33       156.34 o                         
   6   0   4        442.42        401.13        42.61 o                         
   7   0   4        887.02        900.83        70.19 o                         
   0   2   4      14135.32      14230.73       256.34 o                         
   1   2   4        482.78        501.16        24.30 o                         
   2   2   4       9124.03       8779.82       118.62 o                         
   3   2   4         30.73         39.18        13.49 o                         
   4   2   4       4259.95       4179.25        68.46 o                         
   5   2   4       7437.10       7427.46       103.29 o                         
   6   2   4       1131.36       1161.95        43.17 o                         
   7   2   4      12614.30      12961.28       221.40 o                         
   0   4   4       9011.67       8825.54       192.63 o                         
   1   4   4       4324.84       4197.89        69.46 o                         
   2   4   4       6667.78       6478.01        95.61 o                         
   3   4   4      13960.73      14052.75       174.14 o                         
   4   4   4       2590.56       2627.31        53.00 o                         
   5   4   4       4064.58       4199.69        73.79 o                         
   6   4   4        176.65        152.86        27.27 o                         
   7   4   4         67.57         96.19        33.94 o                         
   0   6   4       9394.74       9747.45       195.29 o                         
   1   6   4        291.12        346.00        21.49 o                         
   2   6   4       4242.47       4360.38        68.83 o                         
   3   6   4       1681.30       1923.10        44.20 o                         
   4   6   4        885.46        913.89        31.67 o                         
   5   6   4       1844.83       1973.02        50.56 o                         
   6   6   4        880.96        837.31        38.95 o                         
   7   6   4        679.79        670.65        47.44 o                         
   0   8   4        224.17        238.39        30.70 o                         
   1   8   4       1385.42       1492.32        42.15 o                         
   2   8   4        196.19        270.45        22.21 o                         
   3   8   4       3209.73       3340.81        64.15 o                         
   4   8   4       1242.79       1299.98        40.16 o                         
   5   8   4        119.06        108.52        26.58 o                         
   6   8   4        909.64        956.56        44.53 o                         
   7   8   4        942.56       1078.61        52.85 o                         
   0  10   4       2882.00       2945.10        88.07 o                         
   1  10   4       1578.04       1668.71        46.30 o                         
   2  10   4       1276.09       1424.05        41.83 o                         
   3  10   4       1433.71       1559.03        46.32 o                         
   4  10   4       1263.35       1300.01        43.08 o                         
   5  10   4       3617.14       3796.18        86.47 o                         
   6  10   4        533.10        603.23        43.08 o                         
   7  10   4       7797.39       7793.48       150.34 o                         
   0  12   4      16291.58      15624.74       347.32 o                         
   1  12   4      10033.09       9907.74       148.20 o                         
   2  12   4      10014.10       9774.37       149.24 o                         
   3  12   4      27709.69      26912.72       350.45 o                         
   4  12   4       2983.46       3169.93        75.40 o                         
   5  12   4       3257.17       3416.60        83.54 o                         
   6  12   4        265.00        202.27        37.54 o                         
   7  12   4       1051.82       1139.60        62.14 o                         
   0  14   4      26764.04      25801.99       495.59 o                         
   1  14   4       1441.19       1552.78        46.80 o                         
   2  14   4      14475.14      14286.58       190.44 o                         
   3  14   4       1184.72       1246.39        44.76 o                         
   4  14   4       2988.12       3120.21        77.96 o                         
   5  14   4       3876.54       4211.33        96.90 o                         
   6  14   4        584.62        621.45        46.79 o                         
   7  14   4      11789.83      11703.80       223.12 o                         
   0  16   4      18945.02      18988.30       374.65 o                         
   1  16   4       1597.72       1644.70        48.88 o                         
   2  16   4      14181.61      14002.65       195.51 o                         
   3  16   4       6570.27       6261.09       106.56 o                         
   4  16   4       4818.83       4784.29        95.38 o                         
   5  16   4       3967.33       4103.31        99.78 o                         
   6  16   4        144.65        126.74        38.57 o                         
   0  18   4      18458.57      18345.27       383.95 o                         
   1  18   4       3323.06       3519.90        76.20 o                         
   2  18   4      11095.01      10556.55       176.34 o                         
   3  18   4      13154.20      13289.26       201.02 o                         
   4  18   4       1622.39       1759.96        60.12 o                         
   5  18   4       6341.13       6134.80       127.97 o                         
   6  18   4        120.12        124.18        41.64 o                         
   0  20   4       3768.45       3753.17       113.76 o                         
   1  20   4        162.31        183.15        28.27 o                         
   2  20   4       2517.85       2508.73        70.97 o                         
   3  20   4        183.77        191.38        32.24 o                         
   4  20   4       1598.61       1816.48        64.51 o                         
   5  20   4       5337.54       5344.92       119.77 o                         
   6  20   4        691.62        666.52        56.56 o                         
   0  22   4        654.19        809.87        59.34 o                         
   1  22   4       3425.14       3586.80        88.04 o                         
   2  22   4        709.62        829.73        43.35 o                         
   3  22   4       9065.60       8939.75       160.22 o                         
   4  22   4       1713.93       1711.50        65.91 o                         
   5  22   4        610.29        554.32        48.14 o                         
   6  22   4        874.98        839.79        60.42 o                         
   0  24   4       1596.32       2017.59        90.55 o                         
   1  24   4       2549.89       2721.47        79.44 o                         
   2  24   4         97.96         85.52        30.61 o                         
   3  24   4       5996.65       5815.85       117.26 o                         
   4  24   4       1757.66       1712.07        69.77 o                         
   5  24   4        220.03        210.26        46.43 o                         
   0  26   4        806.11        946.94        70.61 o                         
   1  26   4        415.03        468.78        42.56 o                         
   2  26   4        567.58        678.05        45.54 o                         
   3  26   4        353.13        265.27        39.15 o                         
   4  26   4       1375.89       1390.98        66.27 o                         
   5  26   4       1156.92       1232.03        71.98 o                         
   0  28   4       2141.06       2468.67       112.91 o                         
   1  28   4        867.42        987.42        52.71 o                         
   2  28   4       2441.43       2605.37        84.69 o                         
   3  28   4       3559.22       3659.85       102.17 o                         
   4  28   4       1945.24       1949.47        78.17 o                         
   5  28   4       2270.62       2201.60        91.27 o                         
   0  30   4      15771.50      15138.27       362.87 o                         
   1  30   4       1129.12       1322.41        62.93 o                         
   2  30   4       7562.11       7307.41       155.49 o                         
   3  30   4       5282.66       5295.68       148.05 o                         
   4  30   4        347.66        299.89        53.22 o                         
   0  32   4       6530.08       6513.35       182.81 o                         
   1  32   4         40.74         67.17        41.01 o                         
   2  32   4       5376.70       5330.13       137.02 o                         
   3  32   4        151.39        196.90        50.22 o                         
   0  34   4       8666.17       8741.49       242.52 o                         
   1  34   4       4039.65       4336.18       122.49 o                         
   2  34   4       5550.57       5699.80       156.79 o                         
   3  34   4      12707.29      12409.30       259.10 o                         
   0  36   4       8003.32       7762.66       224.18 o                         
   1  36   4        656.44        605.80        61.29 o                         
   2  36   4       3477.29       3222.78       116.97 o                         
   1   1   5       3679.71       3968.25        87.22 o                         
   2   1   5        932.79        908.07        42.09 o                         
   3   1   5       2216.97       2252.08        59.17 o                         
   4   1   5        846.17        893.38        43.24 o                         
   5   1   5       7909.99       7587.68       133.85 o                         
   6   1   5         74.16        110.29        40.29 o                         
   1   3   5      19452.79      18722.47       262.45 o                         
   2   3   5        554.70        601.72        33.07 o                         
   3   3   5       1741.11       1783.88        53.26 o                         
   4   3   5       2266.62       2498.75        69.88 o                         
   5   3   5        290.56        341.27        38.13 o                         
   6   3   5       2559.05       2723.59        87.39 o                         
   1   5   5       3855.54       3903.88        80.16 o                         
   2   5   5       2212.73       2195.94        60.21 o                         
   3   5   5       3685.76       3696.56        79.82 o                         
   4   5   5       3533.77       3758.88        87.80 o                         
   5   5   5        920.26        920.20        49.55 o                         
   6   5   5       2368.82       2466.67        97.02 o                         
   1   7   5      13679.41      13192.36       191.85 o                         
   2   7   5       2309.49       2299.81        60.75 o                         
   3   7   5       9256.96       8965.26       146.23 o                         
   4   7   5       4143.35       4322.47        95.81 o                         
   5   7   5       2353.86       2573.08        82.34 o                         
   6   7   5       2807.39       2961.37        93.58 o                         
   1   9   5      30410.92      29648.96       403.02 o                         
   2   9   5       3493.05       3751.36        84.96 o                         
   3   9   5       1805.74       1955.12        57.64 o                         
   4   9   5       7088.28       6968.37       125.88 o                         
   5   9   5       3180.99       3210.59        95.71 o                         
   6   9   5       3977.71       3985.15       108.64 o                         
   1  11   5       2829.00       2936.39        68.85 o                         
   2  11   5       2201.02       2339.27        65.76 o                         
   3  11   5       6058.23       6099.25       108.80 o                         
   4  11   5       3739.54       3718.80       116.93 o                         
   5  11   5      10828.94      10831.65       192.58 o                         
   6  11   5       2916.27       3004.52        98.10 o                         
   1  13   5      11369.07      10879.27       180.45 o                         
   2  13   5        151.85        180.31        29.91 o                         
   3  13   5         25.97         45.49        29.21 o                         
   4  13   5       1310.02       1433.91        61.89 o                         
   5  13   5       2686.92       2715.79        93.67 o                         
   6  13   5       2057.31       2189.97        81.67 o                         
   1  15   5        364.85        327.49        33.95 o                         
   2  15   5        655.32        729.85        43.39 o                         
   3  15   5       1106.75       1205.63        53.52 o                         
   4  15   5        441.62        428.56        45.25 o                         
   5  15   5       2229.09       2128.82        77.38 o                         
   1  17   5       1407.42       1512.96        56.93 o                         
   2  17   5        232.72        211.55        34.11 o                         
   3  17   5        107.88        107.73        35.27 o                         
   4  17   5        268.49        258.19        42.75 o                         
   5  17   5        259.08        176.03        44.29 o                         
   1  19   5       1098.00       1338.89        53.89 o                         
   2  19   5        718.68        730.19        46.98 o                         
   3  19   5       1691.96       1757.53        66.13 o                         
   4  19   5       1905.97       1993.53        76.16 o                         
   5  19   5       2193.17       2145.22        93.02 o                         
   1  21   5      24294.48      24042.23       356.74 o                         
   2  21   5       2767.65       2894.26        83.32 o                         
   3  21   5       1011.99       1070.46        56.04 o                         
   4  21   5       4874.66       4658.93       122.19 o                         
   5  21   5       3570.78       3460.19       112.44 o                         
   1  23   5       3326.85       3510.24       100.62 o                         
   2  23   5       1609.30       1609.94        64.50 o                         
   3  23   5      11895.67      11344.21       215.03 o                         
   4  23   5       2213.52       2139.46        85.62 o                         
   1  25   5      15978.96      15528.32       267.04 o                         
   2  25   5        622.74        642.14        53.96 o                         
   3  25   5        740.50        697.45        55.95 o                         
   4  25   5       2420.16       2492.94        97.64 o                         
   1  27   5       2085.12       2232.17        79.78 o                         
   2  27   5       2554.09       2705.20        91.24 o                         
   3  27   5       4875.11       4859.28       138.93 o                         
   1  29   5       1269.53       1295.84        67.45 o                         
   2  29   5        445.59        451.32        53.76 o                         
   3  29   5        543.44        538.03        62.67 o                         
   1  31   5       1535.61       1699.16        76.20 o                         
   2  31   5        788.51        846.79        63.92 o                         
   0   0   6       7787.94       7375.35       271.66 o                         
   1   0   6       5342.53       5254.08       153.45 o                         
   2   0   6       5686.09       5513.03       155.22 o                         
   3   0   6      15838.97      14921.74       346.71 o                         
   4   0   6       2145.84       2211.97       118.30 o                         
   5   0   6       2660.16       3128.61       145.03 o                         
   0   2   6       8609.76       8041.33       215.33 o                         
   1   2   6       1023.11       1028.66        52.49 o                         
   2   2   6       5452.28       5247.68       114.17 o                         
   3   2   6       1158.69       1095.59        56.04 o                         
   4   2   6       1367.83       1388.44        70.00 o                         
   5   2   6       3177.76       3418.04       113.62 o                         
   0   4   6       8787.22       8311.78       203.37 o                         
   1   4   6       2125.00       2332.53        74.31 o                         
   2   4   6       5414.80       5386.19       116.48 o                         
   3   4   6       7459.83       6994.28       135.49 o                         
   4   4   6       1069.78       1054.82        69.04 o                         
   5   4   6       2573.82       2515.36       102.93 o                         
   0   6   6        115.60        135.08        46.91 o                         
   1   6   6        530.61        548.03        43.80 o                         
   2   6   6        117.32        102.49        34.34 o                         
   3   6   6       1923.18       1970.26        73.68 o                         
   4   6   6        129.69         20.92        41.54 o                         
   5   6   6        664.61        584.57        59.00 o                         
   0   8   6        385.93        418.41        57.10 o                         
   1   8   6       1866.36       1965.76        65.36 o                         
   2   8   6        142.67        189.72        36.12 o                         
   3   8   6       5006.63       4929.38       112.28 o                         
   4   8   6          0.98          4.25        39.12 o                         
   0  10   6        155.45        155.91        52.07 o                         
   1  10   6       1433.72       1467.26        62.69 o                         
   2  10   6        214.41        161.49        37.81 o                         
   3  10   6       2421.08       2383.48        77.66 o                         
   4  10   6        300.13        273.92        48.40 o                         
   0  12   6       4443.41       4599.21       154.29 o                         
   1  12   6       3096.88       3244.90        92.04 o                         
   2  12   6       2790.48       2760.21        86.58 o                         
   3  12   6       8402.37       8283.56       159.53 o                         
   4  12   6       1438.53       1456.27        74.44 o                         
   0  14   6       6497.72       6329.90       182.83 o                         
   1  14   6        586.90        543.26        45.35 o                         
   2  14   6       4033.61       4111.75       107.06 o                         
   3  14   6        740.10        722.30        52.31 o                         
   4  14   6       1391.79       1227.89        66.52 o                         
   0  16   6       6130.02       6158.84       173.01 o                         
   1  16   6       1228.38       1217.77        59.91 o                         
   2  16   6       4850.94       4929.03       117.05 o                         
   3  16   6       4703.23       4761.08       125.79 o                         
   4  16   6       1856.33       1642.44        79.44 o                         
   0  18   6       9044.86       8927.96       237.87 o                         
   1  18   6        483.09        426.79        47.68 o                         
   2  18   6       4412.81       4357.90       114.66 o                         
   3  18   6       2568.92       2582.26       108.21 o                         
   0  20   6       1451.56       1537.69       100.37 o                         
   1  20   6        431.96        358.10        49.42 o                         
   2  20   6       1661.04       1547.54        68.87 o                         
   3  20   6       1288.47       1267.23        69.73 o                         
   0  22   6       1951.89       1848.90       109.34 o                         
   1  22   6       3159.93       3338.35       104.23 o                         
   2  22   6        990.25        950.17        61.23 o                         
   0  24   6        310.72        436.94        80.11 o                         
   1  24   6       2809.77       3005.75        99.66 o                         
   1   1   7       1326.32       1431.45        68.36 o                         
   2   1   7       1482.45       1426.27        68.81 o                         
   1   3   7       3290.93       3352.08       101.60 o                         
   2   3   7       1543.17       1652.43        72.75 o                         
   1   5   7       1874.13       1916.76        78.49 o                         
   2   5   7       1049.51       1103.08        62.41 o                         
   1   7   7       5078.60       5141.47       127.98 o                         
   2   7   7        401.71        378.31        53.33 o                         
   1   9   7      12378.68      11772.36       232.14 o                         
   2   9   7       1858.81       1976.41        86.43 o                         
   1  11   7       1039.54       1086.08        68.00 o                         
   1  13   7       5273.04       5230.75       150.25 o                         
                                                                                
