# Supplementary material for: Crystal structure of 4,4′-bis­(4-bromo­phen­yl)-1,1′,3,3′-tetra­thia­fulvalene
Source: Acta Crystallogr E Crystallogr Commun. 2019 Jul 16;75(Pt 8):1195–8. doi: 10.1107/S2056989019009952 (PMC6690463; doi:10.1107/S2056989019009952)
Supplement: Supplementary file 3 [file e-75-01195-Isup3.cml]

<?xml version="1.0" ?>
<cml>
<molecule id="m1">
  <atomArray>
    <atom id="a1" elementType="S"
          x2="2.1223961557593167" y2="-1.1691819415151876" />
    <atom id="a2" elementType="C"
          x2="2.5982823270967375" y2="0.29544509357934956" />
    <atom id="a3" elementType="C"
          x2="1.3523961557593172" y2="1.200634382109758" />
    <atom id="a4" elementType="S"
          x2="0.10650998442189952" y2="0.29544509357934956" />
    <atom id="a5" elementType="C"
          x2="0.5823961557593176" y2="-1.1691819415151876" />
    <atom id="a6" elementType="S"
          x2="0.15309303856632628" y2="-3.879695147947144" />
    <atom id="a7" elementType="C"
          x2="-0.3227931327710918" y2="-2.4150681128526053" />
    <atom id="a8" elementType="S"
          x2="-1.8627931327710923" y2="-2.4150681128526053" />
    <atom id="a9" elementType="C"
          x2="-2.3386793041085117" y2="-3.8796951479471424" />
    <atom id="a10" elementType="C"
          x2="-1.0927931327710931" y2="-4.784884436477551" />
    <atom id="a11" elementType="C"
          x2="1.3523961557593172" y2="2.740634382109757" />
    <atom id="a12" elementType="C"
          x2="-3.803306339203049" y2="-4.3555813192845605" />
    <atom id="a13" elementType="C"
          x2="-4.1234903430624" y2="-5.861928624414624" />
    <atom id="a14" elementType="C"
          x2="-5.588117378156937" y2="-6.337814795752042" />
    <atom id="a15" elementType="C"
          x2="-6.732560409392124" y2="-5.307353661959398" />
    <atom id="a16" elementType="C"
          x2="-6.412376405532773" y2="-3.801006356829337" />
    <atom id="a17" elementType="C"
          x2="-4.9477493704382365" y2="-3.325120185491919" />
    <atom id="a18" elementType="C"
          x2="0.018717033931276994" y2="3.5106343821097585" />
    <atom id="a19" elementType="C"
          x2="0.018717033931277882" y2="5.050634382109758" />
    <atom id="a20" elementType="C"
          x2="1.3523961557593127" y2="5.820634382109759" />
    <atom id="a21" elementType="C"
          x2="2.6860752775873493" y2="5.050634382109758" />
    <atom id="a22" elementType="C"
          x2="2.6860752775873493" y2="3.5106343821097585" />
    <atom id="a23" elementType="Br"
          x2="1.3523961557593118" y2="7.360634382109758" />
    <atom id="a24" elementType="Br"
          x2="-8.19718744448666" y2="-5.7832398332968165" />
  </atomArray>
  <bondArray>
    <bond atomRefs2="a1 a2" order="1" />
    <bond atomRefs2="a1 a5" order="1" />
    <bond atomRefs2="a2 a3" order="2" />
    <bond atomRefs2="a3 a4" order="1" />
    <bond atomRefs2="a4 a5" order="1" />
    <bond atomRefs2="a6 a7" order="1" />
    <bond atomRefs2="a6 a10" order="1" />
    <bond atomRefs2="a7 a8" order="1" />
    <bond atomRefs2="a8 a9" order="1" />
    <bond atomRefs2="a9 a10" order="2" />
    <bond atomRefs2="a5 a7" order="2">
      <bondStereo>T</bondStereo>
    </bond>
    <bond atomRefs2="a3 a11" order="1" />
    <bond atomRefs2="a9 a12" order="1" />
    <bond atomRefs2="a12 a13" order="2" />
    <bond atomRefs2="a12 a17" order="1" />
    <bond atomRefs2="a13 a14" order="1" />
    <bond atomRefs2="a14 a15" order="2" />
    <bond atomRefs2="a15 a16" order="1" />
    <bond atomRefs2="a16 a17" order="2" />
    <bond atomRefs2="a11 a18" order="2" />
    <bond atomRefs2="a11 a22" order="1" />
    <bond atomRefs2="a18 a19" order="1" />
    <bond atomRefs2="a19 a20" order="2" />
    <bond atomRefs2="a20 a21" order="1" />
    <bond atomRefs2="a21 a22" order="2" />
    <bond atomRefs2="a20 a23" order="1" />
    <bond atomRefs2="a15 a24" order="1" />
  </bondArray>
</molecule>
</cml>
